# Supplementary material for: A Phosphorus(V)‐Centered Porphyrin Having Redox‐ and Air‐Stable Axial P–H Bonds
Source: Chemistry. 2025 Sep 7;31(63):e02215. doi: 10.1002/chem.202502215 (PMC12619045; doi:10.1002/chem.202502215)
Supplement: Supplementary file 2 — Supporting Information [file CHEM-31-e02215-s001.cif]

 
data_si024a_sq
 
_audit_creation_method            'SHELXL-2018/3'
_shelx_SHELXL_version_number      '2018/3'
_chemical_name_systematic         ?
_chemical_name_common             ?
_chemical_melting_point           ?
_chemical_formula_moiety          ?
_chemical_formula_sum
 'C62 H64 Cl7 N4 P' 
_chemical_formula_weight          1144.29

loop_
 _atom_type_symbol
 _atom_type_description
 _atom_type_scat_dispersion_real
 _atom_type_scat_dispersion_imag
 _atom_type_scat_source
 'C'  'C'   0.0033   0.0016
 'International Tables Vol C Tables 4.2.6.8 and 6.1.1.4'
 'H'  'H'   0.0000   0.0000
 'International Tables Vol C Tables 4.2.6.8 and 6.1.1.4'
 'Cl'  'Cl'   0.1484   0.1585
 'International Tables Vol C Tables 4.2.6.8 and 6.1.1.4'
 'N'  'N'   0.0061   0.0033
 'International Tables Vol C Tables 4.2.6.8 and 6.1.1.4'
 'P'  'P'   0.1023   0.0942
 'International Tables Vol C Tables 4.2.6.8 and 6.1.1.4'
 
_space_group_crystal_system       triclinic
_space_group_IT_number            2
_space_group_name_H-M_alt         'P -1'
_space_group_name_Hall            '-P 1'
 
_shelx_space_group_comment
;
The symmetry employed for this shelxl refinement is uniquely defined
by the following loop, which should always be used as a source of
symmetry information in preference to the above space-group names.
They are only intended as comments.
;
 
loop_
 _space_group_symop_operation_xyz
 'x, y, z'
 '-x, -y, -z'
 
_cell_length_a                    12.1957(2)
_cell_length_b                    15.1443(2)
_cell_length_c                    18.2251(3)
_cell_angle_alpha                 96.3340(10)
_cell_angle_beta                  108.8550(10)
_cell_angle_gamma                 103.4470(10)
_cell_volume                      3034.57(8)
_cell_formula_units_Z             2
_cell_measurement_temperature     90(2)
_cell_measurement_reflns_used   43665
_cell_measurement_theta_min     2.3710
_cell_measurement_theta_max     30.5540
 
_exptl_crystal_description        plate
_exptl_crystal_colour             blue
_exptl_crystal_density_meas       ?
_exptl_crystal_density_method     ?
_exptl_crystal_density_diffrn     1.252          
_exptl_crystal_F_000              1196
_exptl_transmission_factor_min    ?
_exptl_transmission_factor_max    ?
_exptl_crystal_size_max           0.300
_exptl_crystal_size_mid           0.300
_exptl_crystal_size_min           0.100
_exptl_absorpt_coefficient_mu     0.395
_shelx_estimated_absorpt_T_min    0.891
_shelx_estimated_absorpt_T_max    0.962
_exptl_absorpt_correction_T_min                   0.53943
_exptl_absorpt_correction_T_max                   1.00000
_exptl_absorpt_correction_type            multi-scan
_exptl_absorpt_process_details
;
CrysAlisPro 1.171.40.61a (Rigaku Oxford Diffraction, 2019)
Empirical absorption correction using spherical harmonics,
 implemented in SCALE3 ABSPACK scaling algorithm.
;
_oxdiff_exptl_absorpt_empirical_full_min           0.593
_oxdiff_exptl_absorpt_empirical_full_max           1.518
_oxdiff_exptl_absorpt_empirical_details
;
Empirical correction (ABSPACK) includes:
- Absorption correction using spherical harmonics
- Frame scaling
;
_exptl_absorpt_special_details    ?
_diffrn_ambient_temperature       90(2)
_diffrn_radiation_wavelength      0.71073
_diffrn_radiation_type            MoK\a
_diffrn_source 'Rotating-anode X-ray tube'
_diffrn_radiation_monochromator mirror
_diffrn_measurement_device 'four-circle diffractometer'
_diffrn_measurement_device_type 'XtaLAB AFC10 (RCD3): fixed-chi single'
_diffrn_detector 'Hybrid Pixel Array Detector'
_diffrn_detector_area_resol_mean 10.0000
_diffrn_reflns_number             64588
_diffrn_reflns_av_unetI/netI      0.0147
_diffrn_reflns_av_R_equivalents   0.0201
_diffrn_reflns_limit_h_min        -15
_diffrn_reflns_limit_h_max        13
_diffrn_reflns_limit_k_min        -18
_diffrn_reflns_limit_k_max        18
_diffrn_reflns_limit_l_min        -22
_diffrn_reflns_limit_l_max        22
_diffrn_reflns_theta_min          2.411
_diffrn_reflns_theta_max          26.000
_diffrn_reflns_theta_full         25.242
_diffrn_measured_fraction_theta_max   0.997
_diffrn_measured_fraction_theta_full  0.997
_diffrn_reflns_Laue_measured_fraction_max    0.997
_diffrn_reflns_Laue_measured_fraction_full   0.997
_diffrn_reflns_point_group_measured_fraction_max   0.997
_diffrn_reflns_point_group_measured_fraction_full  0.997
_reflns_number_total              11896
_reflns_number_gt                 11164
_reflns_threshold_expression      'I > 2\s(I)'
_reflns_Friedel_coverage          0.000
_reflns_Friedel_fraction_max      .
_reflns_Friedel_fraction_full     .
 
_reflns_special_details
;
 Reflections were merged by SHELXL according to the crystal
 class for the calculation of statistics and refinement.
 
 Structure factors included contributions from the .fab file.
 
 _reflns_Friedel_fraction is defined as the number of unique
 Friedel pairs measured divided by the number that would be
 possible theoretically, ignoring centric projections and
 systematic absences.
;
 
_computing_data_collection        'CrysAlisPro 1.171.40.61a (Rigaku OD, 2019)'
_computing_cell_refinement        'CrysAlisPro 1.171.40.61a (Rigaku OD, 2019)'
_computing_data_reduction         'CrysAlisPro 1.171.40.61a (Rigaku OD, 2019)'
_computing_structure_solution     'CrysAlisPro 1.171.40.61a (Rigaku OD, 2019)'
_computing_structure_refinement 'SHELXL-2018/3 (Sheldrick, 2018)'
_computing_molecular_graphics     ?
_computing_publication_material   ?
_refine_special_details           ?
_refine_ls_structure_factor_coef  Fsqd
_refine_ls_matrix_type            full
_refine_ls_weighting_scheme       calc
_refine_ls_weighting_details
'w=1/[\s^2^(Fo^2^)+(0.0797P)^2^+6.5640P] where P=(Fo^2^+2Fc^2^)/3'
_atom_sites_solution_primary      ?
_atom_sites_solution_secondary    ?
_atom_sites_solution_hydrogens    geom
_refine_ls_hydrogen_treatment     mixed
_refine_ls_extinction_method      none
_refine_ls_extinction_coef        .
_refine_ls_number_reflns          11896
_refine_ls_number_parameters      769
_refine_ls_number_restraints      120
_refine_ls_R_factor_all           0.0642
_refine_ls_R_factor_gt            0.0614
_refine_ls_wR_factor_ref          0.1669
_refine_ls_wR_factor_gt           0.1647
_refine_ls_goodness_of_fit_ref    1.040
_refine_ls_restrained_S_all       1.098
_refine_ls_shift/su_max           0.000
_refine_ls_shift/su_mean          0.000
 
loop_
 _atom_site_label
 _atom_site_type_symbol
 _atom_site_fract_x
 _atom_site_fract_y
 _atom_site_fract_z
 _atom_site_U_iso_or_equiv
 _atom_site_adp_type
 _atom_site_occupancy
 _atom_site_site_symmetry_order  
 _atom_site_calc_flag
 _atom_site_refinement_flags_posn
 _atom_site_refinement_flags_adp
 _atom_site_refinement_flags_occupancy
 _atom_site_disorder_assembly
 _atom_site_disorder_group
P1 P 0.49842(5) 0.23703(4) 0.24466(3) 0.01493(14) Uani 1 1 d . . . . .
Cl1 Cl 0.40052(5) 0.31395(4) 0.29013(3) 0.01753(14) Uani 1 1 d . . . . .
Cl2 Cl 0.59557(5) 0.15901(4) 0.19810(3) 0.01826(14) Uani 1 1 d . . . . .
N1 N 0.39435(18) 0.12933(14) 0.24347(12) 0.0169(4) Uani 1 1 d . . . . .
C1 C 0.3267(2) 0.05777(17) 0.17772(15) 0.0183(5) Uani 1 1 d . . . . .
C2 C 0.2986(2) 0.07105(17) 0.10049(15) 0.0178(5) Uani 1 1 d . . . . .
C3 C 0.3268(2) 0.16092(17) 0.08760(14) 0.0178(5) Uani 1 1 d . . . . .
N2 N 0.40361(18) 0.23736(14) 0.14477(12) 0.0165(4) Uani 1 1 d . . . . .
C4 C 0.3856(2) 0.31547(17) 0.11445(15) 0.0183(5) Uani 1 1 d . . . . .
C5 C 0.4645(2) 0.40349(17) 0.14782(15) 0.0191(5) Uani 1 1 d . . . . .
C6 C 0.5776(2) 0.41116(17) 0.20436(15) 0.0192(5) Uani 1 1 d . . . . .
N3 N 0.60490(18) 0.34310(14) 0.24543(12) 0.0170(4) Uani 1 1 d . . . . .
C7 C 0.7303(2) 0.36831(17) 0.28310(15) 0.0192(5) Uani 1 1 d . . . . .
C8 C 0.7875(2) 0.33109(17) 0.34610(15) 0.0184(5) Uani 1 1 d . . . . .
C9 C 0.7150(2) 0.27870(17) 0.38041(15) 0.0179(5) Uani 1 1 d . . . . .
N4 N 0.59194(18) 0.23777(14) 0.34482(12) 0.0168(4) Uani 1 1 d . . . . .
C10 C 0.5506(2) 0.20957(17) 0.40379(14) 0.0178(5) Uani 1 1 d . . . . .
C11 C 0.4396(2) 0.14487(17) 0.38682(14) 0.0178(5) Uani 1 1 d . . . . .
C12 C 0.3755(2) 0.09894(17) 0.30820(15) 0.0181(5) Uani 1 1 d . . . . .
C13 C 0.2978(2) 0.00670(17) 0.28319(15) 0.0217(5) Uani 1 1 d . . . . .
H1 H 0.268231 -0.029746 0.315667 0.026 Uiso 1 1 calc R U . . .
C14 C 0.2735(2) -0.01994(17) 0.20475(15) 0.0216(5) Uani 1 1 d . . . . .
H2 H 0.228781 -0.079890 0.173341 0.026 Uiso 1 1 calc R U . . .
C15 C 0.2608(2) 0.19166(18) 0.02050(15) 0.0210(5) Uani 1 1 d . . . . .
H3 H 0.205190 0.153342 -0.028384 0.025 Uiso 1 1 calc R U . . .
C16 C 0.2915(2) 0.28551(18) 0.03886(15) 0.0215(5) Uani 1 1 d . . . . .
H4 H 0.256268 0.324369 0.006853 0.026 Uiso 1 1 calc R U . . .
C17 C 0.6872(2) 0.47916(19) 0.21597(16) 0.0240(5) Uani 1 1 d . . . . .
H5 H 0.694045 0.535017 0.196416 0.029 Uiso 1 1 calc R U . . .
C18 C 0.7803(2) 0.45031(19) 0.25985(16) 0.0238(5) Uani 1 1 d . . . . .
H6 H 0.863887 0.479600 0.272740 0.029 Uiso 1 1 calc R U . . .
C19 C 0.7504(2) 0.27689(17) 0.46242(15) 0.0213(5) Uani 1 1 d . . . . .
H7 H 0.830704 0.297666 0.500016 0.026 Uiso 1 1 calc R U . . .
C20 C 0.6492(2) 0.24020(17) 0.47751(15) 0.0209(5) Uani 1 1 d . . . . .
H8 H 0.644900 0.235783 0.528163 0.025 Uiso 1 1 calc R U . . .
C21 C 0.2210(2) -0.00451(17) 0.03142(14) 0.0183(5) Uani 1 1 d . . . . .
C22 C 0.1087(2) -0.05849(18) 0.02652(15) 0.0200(5) Uani 1 1 d . . . . .
H9 H 0.080543 -0.047655 0.068639 0.024 Uiso 1 1 calc R U . . .
C23 C 0.0376(2) -0.12785(18) -0.03919(15) 0.0208(5) Uani 1 1 d . . . . .
H10 H -0.038447 -0.164180 -0.040962 0.025 Uiso 1 1 calc R U . . .
C24 C 0.0743(2) -0.14586(18) -0.10275(15) 0.0193(5) Uani 1 1 d . . . . .
C25 C 0.1855(2) -0.08966(18) -0.09825(15) 0.0211(5) Uani 1 1 d . . . . .
H11 H 0.212274 -0.099015 -0.141229 0.025 Uiso 1 1 calc R U . . .
C26 C 0.2579(2) -0.02042(18) -0.03245(15) 0.0202(5) Uani 1 1 d . . . . .
H12 H 0.333453 0.016522 -0.030895 0.024 Uiso 1 1 calc R U . . .
C27 C -0.0043(2) -0.22243(19) -0.17515(15) 0.0240(5) Uani 1 1 d . . . . .
C28 C 0.0730(3) -0.2781(2) -0.19981(19) 0.0339(7) Uani 1 1 d . . . . .
H13 H 0.135640 -0.236615 -0.212813 0.051 Uiso 1 1 calc R U . . .
H14 H 0.021524 -0.326912 -0.246272 0.051 Uiso 1 1 calc R U . . .
H15 H 0.111208 -0.306178 -0.156082 0.051 Uiso 1 1 calc R U . . .
C29 C -0.0650(3) -0.1781(2) -0.24309(18) 0.0366(7) Uani 1 1 d . . . . .
H16 H -0.113655 -0.142527 -0.226681 0.055 Uiso 1 1 calc R U . . .
H17 H -0.117185 -0.226777 -0.289506 0.055 Uiso 1 1 calc R U . . .
H18 H -0.002784 -0.136686 -0.256490 0.055 Uiso 1 1 calc R U . . .
C30 C -0.1026(3) -0.2908(2) -0.15815(18) 0.0320(6) Uani 1 1 d . . . . .
H19 H -0.065321 -0.314904 -0.111399 0.048 Uiso 1 1 calc R U . . .
H20 H -0.145854 -0.342294 -0.203823 0.048 Uiso 1 1 calc R U . . .
H21 H -0.159487 -0.259160 -0.148319 0.048 Uiso 1 1 calc R U . . .
C79 C 0.4409(2) 0.48801(17) 0.12043(15) 0.0191(5) Uani 1 1 d . . . . .
C32 C 0.4008(3) 0.49534(19) 0.04100(17) 0.0268(6) Uani 1 1 d . . . . .
H22 H 0.384486 0.443238 0.000875 0.032 Uiso 1 1 calc R U . . .
C33 C 0.3847(3) 0.5778(2) 0.02028(17) 0.0291(6) Uani 1 1 d . . . . .
H23 H 0.357939 0.581292 -0.034114 0.035 Uiso 1 1 calc R U . . .
C34 C 0.4064(2) 0.65565(18) 0.07662(16) 0.0227(5) Uani 1 1 d . . . . .
C35 C 0.4462(3) 0.6479(2) 0.15546(17) 0.0295(6) Uani 1 1 d . . . . .
H24 H 0.462366 0.700144 0.195442 0.035 Uiso 1 1 calc R U . . .
C36 C 0.4629(3) 0.5657(2) 0.17713(16) 0.0279(6) Uani 1 1 d . . . . .
H25 H 0.489702 0.562444 0.231575 0.033 Uiso 1 1 calc R U . . .
C37 C 0.3834(3) 0.7456(2) 0.05304(17) 0.0285(6) Uani 1 1 d . . . . .
C38 C 0.2567(3) 0.7451(2) 0.0490(2) 0.0425(8) Uani 1 1 d . . . . .
H26 H 0.240869 0.802620 0.034692 0.064 Uiso 1 1 calc R U . . .
H27 H 0.250182 0.740305 0.100664 0.064 Uiso 1 1 calc R U . . .
H28 H 0.197534 0.691989 0.008919 0.064 Uiso 1 1 calc R U . . .
C39 C 0.3939(4) 0.7544(3) -0.0268(2) 0.0479(10) Uani 1 1 d . . . . .
H29 H 0.475449 0.754637 -0.024274 0.072 Uiso 1 1 calc R U . . .
H30 H 0.378587 0.812430 -0.040179 0.072 Uiso 1 1 calc R U . . .
H31 H 0.334453 0.701935 -0.067349 0.072 Uiso 1 1 calc R U . . .
C40 C 0.4724(5) 0.8300(3) 0.1143(3) 0.0750(16) Uani 1 1 d . . . . .
H32 H 0.555210 0.827849 0.122674 0.112 Uiso 1 1 calc R U . . .
H33 H 0.458493 0.829960 0.164364 0.112 Uiso 1 1 calc R U . . .
H34 H 0.460918 0.886500 0.095449 0.112 Uiso 1 1 calc R U . . .
C41 C 0.9199(2) 0.35405(17) 0.38746(14) 0.0183(5) Uani 1 1 d . . . . .
C42 C 0.9971(2) 0.44350(18) 0.41305(15) 0.0209(5) Uani 1 1 d . . . . .
H35 H 0.966601 0.494417 0.400442 0.025 Uiso 1 1 calc R U . . .
C43 C 1.1193(2) 0.45896(18) 0.45724(15) 0.0215(5) Uani 1 1 d . . . . .
H36 H 1.170836 0.520714 0.474074 0.026 Uiso 1 1 calc R U . . .
C44 C 1.1680(2) 0.38675(18) 0.47742(15) 0.0193(5) Uani 1 1 d . . . . .
C45 C 1.0901(2) 0.29711(18) 0.44900(16) 0.0228(5) Uani 1 1 d . . . . .
H37 H 1.121070 0.245976 0.459809 0.027 Uiso 1 1 calc R U . . .
C46 C 0.9690(2) 0.28101(18) 0.40551(16) 0.0219(5) Uani 1 1 d . . . . .
H38 H 0.918012 0.219093 0.387491 0.026 Uiso 1 1 calc R U . . .
C47 C 1.3013(2) 0.40225(18) 0.52733(16) 0.0231(5) Uani 1 1 d . . . . .
C48 C 1.3655(3) 0.3747(2) 0.47240(19) 0.0327(7) Uani 1 1 d . . . . .
H39 H 1.363202 0.415738 0.434308 0.049 Uiso 1 1 calc R U . . .
H40 H 1.324454 0.310447 0.443907 0.049 Uiso 1 1 calc R U . . .
H41 H 1.449707 0.380238 0.503928 0.049 Uiso 1 1 calc R U . . .
C49 C 1.3639(3) 0.5031(2) 0.56969(19) 0.0325(7) Uani 1 1 d . . . . .
H42 H 1.364480 0.542392 0.530459 0.049 Uiso 1 1 calc R U . . .
H43 H 1.447251 0.509179 0.603544 0.049 Uiso 1 1 calc R U . . .
H44 H 1.320321 0.522518 0.602279 0.049 Uiso 1 1 calc R U . . .
C50 C 1.3132(3) 0.3425(2) 0.59077(18) 0.0347(7) Uani 1 1 d . . . . .
H45 H 1.398736 0.354776 0.623375 0.052 Uiso 1 1 calc R U . . .
H46 H 1.279634 0.276806 0.565071 0.052 Uiso 1 1 calc R U . . .
H47 H 1.268891 0.357777 0.624326 0.052 Uiso 1 1 calc R U . . .
C51 C 0.3937(2) 0.11614(16) 0.44876(14) 0.0176(5) Uani 1 1 d . . . . .
C52 C 0.2731(2) 0.10909(17) 0.43823(15) 0.0203(5) Uani 1 1 d . . . . .
H48 H 0.221951 0.120982 0.390966 0.024 Uiso 1 1 calc R U . . .
C53 C 0.2269(2) 0.08493(18) 0.49589(16) 0.0220(5) Uani 1 1 d . . . . .
H49 H 0.144847 0.081278 0.487525 0.026 Uiso 1 1 calc R U . . .
C54 C 0.2981(2) 0.06593(17) 0.56571(15) 0.0208(5) Uani 1 1 d . . . . .
C55 C 0.4175(2) 0.07088(18) 0.57470(15) 0.0228(5) Uani 1 1 d . . . . .
H50 H 0.467812 0.057122 0.621278 0.027 Uiso 1 1 calc R U . . .
C56 C 0.4649(2) 0.09518(18) 0.51799(15) 0.0212(5) Uani 1 1 d . . . . .
H51 H 0.546589 0.097663 0.526105 0.025 Uiso 1 1 calc R U . . .
C57 C 0.2499(3) 0.0451(2) 0.63160(16) 0.0259(6) Uani 1 1 d . . . . .
C58 C 0.2734(4) 0.1372(3) 0.6862(2) 0.0508(10) Uani 1 1 d . . . . .
H52 H 0.359905 0.170060 0.706093 0.076 Uiso 1 1 calc R U . . .
H53 H 0.248109 0.125170 0.730911 0.076 Uiso 1 1 calc R U . . .
H54 H 0.227413 0.175208 0.656713 0.076 Uiso 1 1 calc R U . . .
C59 C 0.3111(4) -0.0172(3) 0.6793(2) 0.0526(10) Uani 1 1 d . . . . .
H55 H 0.397000 0.015377 0.707386 0.079 Uiso 1 1 calc R U . . .
H56 H 0.302744 -0.073769 0.643711 0.079 Uiso 1 1 calc R U . . .
H57 H 0.273103 -0.033425 0.717754 0.079 Uiso 1 1 calc R U . . .
C60 C 0.1138(3) -0.0012(3) 0.5991(2) 0.0471(9) Uani 1 1 d . . . . .
H58 H 0.087492 -0.017717 0.642513 0.071 Uiso 1 1 calc R U . . .
H59 H 0.094820 -0.057340 0.559648 0.071 Uiso 1 1 calc R U . . .
H60 H 0.071630 0.041734 0.574408 0.071 Uiso 1 1 calc R U . . .
Cl4 Cl 0.3249(3) 0.7458(2) 0.29928(17) 0.0644(7) Uani 0.733(6) 1 d D U P A 2
Cl11 Cl -0.1216(4) 0.1337(3) -0.4022(3) 0.0121(10) Uani 0.152(3) 1 d . U P B 3
Cl9 Cl 0.0259(4) 0.3206(4) -0.3520(4) 0.082(2) Uani 0.389(2) 1 d D U P C 4
Cl14 Cl 0.2451(6) 0.3325(6) -0.1467(4) 0.038(2) Uani 0.125(3) 1 d . U P D 5
Cl6 Cl 0.3680(7) 0.7260(5) 0.3171(5) 0.0562(16) Uani 0.267(6) 1 d . U P A 1
Cl10 Cl -0.1774(6) 0.1309(2) -0.3951(2) 0.104(2) Uani 0.389(2) 1 d D U P C 4
Cl12 Cl -0.0171(3) 0.3288(3) -0.3486(3) 0.0432(8) Uani 0.449(3) 1 d . U P E 3
C61 C 0.2361(6) 0.6333(3) 0.2637(4) 0.104(2) Uani 1 1 d D U . . .
H63 H 0.231360 0.614092 0.208794 0.27(6) Uiso 1 1 calc R . . A 2
H64 H 0.153297 0.630756 0.261678 0.11(2) Uiso 1 1 calc R . . A 2
Cl8 Cl 0.05668(14) 0.08509(10) -0.19082(8) 0.0453(4) Uani 0.611(2) 1 d D U P C 3
C63 C -0.0309(9) 0.2116(6) -0.3274(6) 0.076(4) Uani 0.389(2) 1 d D U P C 4
H65 H -0.037485 0.225352 -0.274813 0.091 Uiso 0.389(2) 1 calc R U P C 4
H66 H 0.031067 0.177988 -0.321266 0.091 Uiso 0.389(2) 1 calc R U P C 4
C62 C 0.0268(12) 0.1904(6) -0.2163(4) 0.147(7) Uani 0.611(2) 1 d D U P C 3
H67 H -0.044092 0.177403 -0.265889 0.176 Uiso 0.611(2) 1 calc R U P C 3
H68 H 0.097623 0.231642 -0.222744 0.176 Uiso 0.611(2) 1 calc R U P C 3
Cl7 Cl -0.00345(12) 0.24250(10) -0.13171(7) 0.0378(4) Uani 0.611(2) 1 d D U P C 3
Cl5 Cl 0.1866(7) 0.5622(4) 0.3081(3) 0.087(3) Uani 0.267(6) 1 d D U P A 1
Cl3 Cl 0.2884(3) 0.54945(19) 0.32151(15) 0.1094(12) Uani 0.733(6) 1 d D U P A 2
Cl13 Cl 0.2293(3) 0.2700(3) -0.16756(19) 0.0226(10) Uani 0.200(3) 1 d . U P F 4
Cl15 Cl 0.0014(6) 0.3243(5) -0.0932(4) 0.013(2) Uani 0.073(2) 1 d . U P G 4
 
loop_
 _atom_site_aniso_label
 _atom_site_aniso_U_11
 _atom_site_aniso_U_22
 _atom_site_aniso_U_33
 _atom_site_aniso_U_23
 _atom_site_aniso_U_13
 _atom_site_aniso_U_12
P1 0.0157(3) 0.0141(3) 0.0155(3) 0.0044(2) 0.0059(2) 0.0039(2)
Cl1 0.0171(3) 0.0162(3) 0.0194(3) 0.0026(2) 0.0074(2) 0.0044(2)
Cl2 0.0207(3) 0.0195(3) 0.0176(3) 0.0057(2) 0.0080(2) 0.0088(2)
N1 0.0188(10) 0.0142(10) 0.0161(10) 0.0028(8) 0.0060(8) 0.0023(8)
C1 0.0190(12) 0.0166(11) 0.0180(12) 0.0024(9) 0.0056(10) 0.0050(9)
C2 0.0174(11) 0.0183(12) 0.0188(12) 0.0036(9) 0.0073(9) 0.0063(9)
C3 0.0174(11) 0.0198(12) 0.0168(11) 0.0033(9) 0.0065(9) 0.0060(9)
N2 0.0178(10) 0.0160(10) 0.0162(10) 0.0053(8) 0.0055(8) 0.0057(8)
C4 0.0198(12) 0.0188(12) 0.0203(12) 0.0078(10) 0.0092(10) 0.0082(10)
C5 0.0202(12) 0.0199(12) 0.0199(12) 0.0067(10) 0.0094(10) 0.0066(10)
C6 0.0226(12) 0.0161(11) 0.0204(12) 0.0065(9) 0.0081(10) 0.0060(10)
N3 0.0160(10) 0.0164(10) 0.0192(10) 0.0060(8) 0.0065(8) 0.0042(8)
C7 0.0186(12) 0.0191(12) 0.0202(12) 0.0038(10) 0.0080(10) 0.0049(10)
C8 0.0193(12) 0.0162(11) 0.0197(12) 0.0026(9) 0.0075(10) 0.0045(9)
C9 0.0166(11) 0.0170(11) 0.0186(12) 0.0031(9) 0.0044(9) 0.0049(9)
N4 0.0175(10) 0.0168(10) 0.0155(10) 0.0047(8) 0.0053(8) 0.0044(8)
C10 0.0207(12) 0.0170(11) 0.0166(11) 0.0051(9) 0.0075(10) 0.0052(9)
C11 0.0197(12) 0.0162(11) 0.0182(12) 0.0042(9) 0.0070(10) 0.0056(9)
C12 0.0188(12) 0.0173(12) 0.0187(12) 0.0059(9) 0.0075(10) 0.0043(9)
C13 0.0239(13) 0.0174(12) 0.0206(12) 0.0060(10) 0.0060(10) 0.0017(10)
C14 0.0245(13) 0.0151(12) 0.0214(12) 0.0031(10) 0.0062(10) 0.0018(10)
C15 0.0211(12) 0.0236(13) 0.0173(12) 0.0057(10) 0.0052(10) 0.0065(10)
C16 0.0212(12) 0.0240(13) 0.0213(12) 0.0091(10) 0.0073(10) 0.0087(10)
C17 0.0239(13) 0.0213(13) 0.0274(14) 0.0113(11) 0.0097(11) 0.0039(10)
C18 0.0206(12) 0.0240(13) 0.0270(13) 0.0108(11) 0.0100(11) 0.0024(10)
C19 0.0215(12) 0.0194(12) 0.0199(12) 0.0045(10) 0.0051(10) 0.0033(10)
C20 0.0238(13) 0.0189(12) 0.0172(12) 0.0038(9) 0.0064(10) 0.0024(10)
C21 0.0206(12) 0.0174(12) 0.0167(12) 0.0048(9) 0.0042(10) 0.0078(10)
C22 0.0212(12) 0.0231(12) 0.0183(12) 0.0041(10) 0.0084(10) 0.0093(10)
C23 0.0164(11) 0.0241(13) 0.0207(12) 0.0029(10) 0.0062(10) 0.0051(10)
C24 0.0172(12) 0.0220(12) 0.0172(12) 0.0027(10) 0.0027(9) 0.0082(10)
C25 0.0232(13) 0.0264(13) 0.0154(12) 0.0038(10) 0.0078(10) 0.0090(10)
C26 0.0192(12) 0.0207(12) 0.0210(12) 0.0060(10) 0.0080(10) 0.0048(10)
C27 0.0194(12) 0.0289(14) 0.0185(12) -0.0018(10) 0.0031(10) 0.0057(11)
C28 0.0272(14) 0.0358(16) 0.0314(15) -0.0093(12) 0.0077(12) 0.0069(12)
C29 0.0367(17) 0.0403(17) 0.0219(14) 0.0028(12) -0.0011(12) 0.0090(14)
C30 0.0256(14) 0.0320(15) 0.0278(15) -0.0051(12) 0.0055(12) -0.0008(12)
C79 0.0185(12) 0.0181(12) 0.0223(12) 0.0075(10) 0.0075(10) 0.0064(9)
C32 0.0324(15) 0.0234(13) 0.0245(14) 0.0052(11) 0.0110(12) 0.0063(11)
C33 0.0349(15) 0.0278(14) 0.0223(13) 0.0099(11) 0.0067(12) 0.0073(12)
C34 0.0225(12) 0.0208(13) 0.0272(14) 0.0104(10) 0.0091(11) 0.0080(10)
C35 0.0401(16) 0.0231(14) 0.0274(14) 0.0056(11) 0.0133(12) 0.0110(12)
C36 0.0373(16) 0.0255(14) 0.0209(13) 0.0083(11) 0.0085(12) 0.0102(12)
C37 0.0344(15) 0.0242(14) 0.0315(15) 0.0140(12) 0.0119(12) 0.0128(12)
C38 0.055(2) 0.0414(18) 0.060(2) 0.0324(17) 0.0381(18) 0.0327(16)
C39 0.073(3) 0.052(2) 0.060(2) 0.0434(19) 0.048(2) 0.046(2)
C40 0.087(3) 0.0227(17) 0.074(3) 0.0209(18) -0.019(3) 0.0029(19)
C41 0.0188(12) 0.0204(12) 0.0168(11) 0.0045(9) 0.0077(9) 0.0052(10)
C42 0.0231(13) 0.0175(12) 0.0235(13) 0.0049(10) 0.0099(10) 0.0059(10)
C43 0.0196(12) 0.0165(12) 0.0250(13) 0.0004(10) 0.0086(10) -0.0001(10)
C44 0.0169(12) 0.0217(12) 0.0183(12) 0.0008(9) 0.0079(10) 0.0029(10)
C45 0.0212(12) 0.0178(12) 0.0260(13) 0.0028(10) 0.0044(10) 0.0059(10)
C46 0.0201(12) 0.0162(12) 0.0247(13) 0.0025(10) 0.0050(10) 0.0012(10)
C47 0.0165(12) 0.0232(13) 0.0250(13) -0.0016(10) 0.0054(10) 0.0032(10)
C48 0.0240(14) 0.0354(16) 0.0385(17) -0.0016(13) 0.0145(13) 0.0079(12)
C49 0.0191(13) 0.0276(15) 0.0392(17) -0.0079(12) 0.0051(12) -0.0002(11)
C50 0.0278(15) 0.0374(17) 0.0272(15) 0.0047(12) -0.0011(12) 0.0039(13)
C51 0.0208(12) 0.0125(11) 0.0175(12) 0.0024(9) 0.0068(10) 0.0015(9)
C52 0.0211(12) 0.0179(12) 0.0182(12) 0.0059(9) 0.0039(10) 0.0024(10)
C53 0.0192(12) 0.0222(12) 0.0243(13) 0.0087(10) 0.0080(10) 0.0036(10)
C54 0.0246(13) 0.0163(12) 0.0199(12) 0.0046(9) 0.0084(10) 0.0020(10)
C55 0.0232(13) 0.0234(13) 0.0188(12) 0.0080(10) 0.0038(10) 0.0048(10)
C56 0.0193(12) 0.0209(12) 0.0227(13) 0.0064(10) 0.0064(10) 0.0055(10)
C57 0.0281(14) 0.0286(14) 0.0206(13) 0.0103(11) 0.0094(11) 0.0041(11)
C58 0.079(3) 0.043(2) 0.0334(18) 0.0066(15) 0.0345(19) 0.0034(18)
C59 0.058(2) 0.069(3) 0.061(2) 0.050(2) 0.038(2) 0.032(2)
C60 0.0335(17) 0.074(3) 0.0314(17) 0.0206(17) 0.0162(14) 0.0002(17)
Cl4 0.0780(18) 0.0570(13) 0.0539(13) -0.0083(9) 0.0398(13) -0.0023(11)
Cl11 0.0117(13) 0.0123(13) 0.0140(13) 0.0013(8) 0.0087(9) 0.0013(8)
Cl9 0.061(3) 0.044(2) 0.067(3) 0.031(2) -0.043(3) -0.038(3)
Cl14 0.033(3) 0.039(5) 0.041(4) 0.019(3) 0.013(3) 0.005(3)
Cl6 0.060(4) 0.050(3) 0.053(3) -0.007(2) 0.032(3) -0.001(2)
Cl10 0.179(5) 0.0317(15) 0.053(2) 0.0087(13) -0.012(3) 0.014(2)
Cl12 0.0252(15) 0.0323(11) 0.0375(12) 0.0221(9) -0.0188(14) -0.0198(12)
C61 0.092(5) 0.066(4) 0.125(6) -0.030(4) 0.044(4) -0.017(3)
Cl8 0.0576(9) 0.0453(8) 0.0287(7) 0.0103(5) 0.0108(6) 0.0122(6)
C63 0.116(11) 0.099(10) 0.042(6) 0.027(6) 0.046(7) 0.053(8)
C62 0.254(16) 0.068(6) 0.042(5) 0.008(4) -0.047(7) 0.049(8)
Cl7 0.0399(7) 0.0508(8) 0.0260(6) 0.0086(5) 0.0105(5) 0.0204(6)
Cl5 0.096(5) 0.080(3) 0.061(3) 0.026(2) 0.021(3) -0.013(3)
Cl3 0.116(3) 0.1177(19) 0.0889(16) 0.0279(13) 0.0517(16) -0.0017(15)
Cl13 0.0283(17) 0.021(2) 0.0193(16) 0.0089(13) 0.0098(12) 0.0050(13)
Cl15 0.013(2) 0.013(2) 0.014(2) 0.0002(10) 0.0081(12) 0.0040(11)
 
_geom_special_details
;
 All esds (except the esd in the dihedral angle between two l.s. planes)
 are estimated using the full covariance matrix.  The cell esds are taken
 into account individually in the estimation of esds in distances, angles
 and torsion angles; correlations between esds in cell parameters are only
 used when they are defined by crystal symmetry.  An approximate (isotropic)
 treatment of cell esds is used for estimating esds involving l.s. planes.
;
 
loop_
 _geom_bond_atom_site_label_1
 _geom_bond_atom_site_label_2
 _geom_bond_distance
 _geom_bond_site_symmetry_2
 _geom_bond_publ_flag
P1 N4 1.810(2) . ?
P1 N3 1.811(2) . ?
P1 N1 1.812(2) . ?
P1 N2 1.815(2) . ?
P1 Cl1 2.1313(8) . ?
P1 Cl2 2.1447(8) . ?
N1 C12 1.379(3) . ?
N1 C1 1.396(3) . ?
C1 C2 1.386(3) . ?
C1 C14 1.424(3) . ?
C2 C3 1.389(4) . ?
C2 C21 1.483(3) . ?
C3 N2 1.379(3) . ?
C3 C15 1.423(3) . ?
N2 C4 1.393(3) . ?
C4 C5 1.385(4) . ?
C4 C16 1.421(4) . ?
C5 C6 1.399(4) . ?
C5 C79 1.480(3) . ?
C6 N3 1.379(3) . ?
C6 C17 1.422(4) . ?
N3 C7 1.396(3) . ?
C7 C8 1.390(4) . ?
C7 C18 1.423(4) . ?
C8 C9 1.394(4) . ?
C8 C41 1.480(3) . ?
C9 N4 1.381(3) . ?
C9 C19 1.421(3) . ?
N4 C10 1.394(3) . ?
C10 C11 1.391(3) . ?
C10 C20 1.423(4) . ?
C11 C12 1.397(4) . ?
C11 C51 1.477(3) . ?
C12 C13 1.422(3) . ?
C13 C14 1.356(4) . ?
C13 H1 0.9500 . ?
C14 H2 0.9500 . ?
C15 C16 1.356(4) . ?
C15 H3 0.9500 . ?
C16 H4 0.9500 . ?
C17 C18 1.357(4) . ?
C17 H5 0.9500 . ?
C18 H6 0.9500 . ?
C19 C20 1.358(4) . ?
C19 H7 0.9500 . ?
C20 H8 0.9500 . ?
C21 C22 1.391(4) . ?
C21 C26 1.394(4) . ?
C22 C23 1.385(4) . ?
C22 H9 0.9500 . ?
C23 C24 1.393(4) . ?
C23 H10 0.9500 . ?
C24 C25 1.395(4) . ?
C24 C27 1.527(3) . ?
C25 C26 1.387(4) . ?
C25 H11 0.9500 . ?
C26 H12 0.9500 . ?
C27 C30 1.529(4) . ?
C27 C29 1.534(4) . ?
C27 C28 1.537(4) . ?
C28 H13 0.9800 . ?
C28 H14 0.9800 . ?
C28 H15 0.9800 . ?
C29 H16 0.9800 . ?
C29 H17 0.9800 . ?
C29 H18 0.9800 . ?
C30 H19 0.9800 . ?
C30 H20 0.9800 . ?
C30 H21 0.9800 . ?
C79 C36 1.389(4) . ?
C79 C32 1.397(4) . ?
C32 C33 1.382(4) . ?
C32 H22 0.9500 . ?
C33 C34 1.388(4) . ?
C33 H23 0.9500 . ?
C34 C35 1.388(4) . ?
C34 C37 1.532(4) . ?
C35 C36 1.387(4) . ?
C35 H24 0.9500 . ?
C36 H25 0.9500 . ?
C37 C39 1.518(4) . ?
C37 C38 1.521(4) . ?
C37 C40 1.522(5) . ?
C38 H26 0.9800 . ?
C38 H27 0.9800 . ?
C38 H28 0.9800 . ?
C39 H29 0.9800 . ?
C39 H30 0.9800 . ?
C39 H31 0.9800 . ?
C40 H32 0.9800 . ?
C40 H33 0.9800 . ?
C40 H34 0.9800 . ?
C41 C42 1.387(4) . ?
C41 C46 1.397(4) . ?
C42 C43 1.395(4) . ?
C42 H35 0.9500 . ?
C43 C44 1.391(4) . ?
C43 H36 0.9500 . ?
C44 C45 1.393(4) . ?
C44 C47 1.530(3) . ?
C45 C46 1.380(4) . ?
C45 H37 0.9500 . ?
C46 H38 0.9500 . ?
C47 C49 1.526(4) . ?
C47 C48 1.535(4) . ?
C47 C50 1.536(4) . ?
C48 H39 0.9800 . ?
C48 H40 0.9800 . ?
C48 H41 0.9800 . ?
C49 H42 0.9800 . ?
C49 H43 0.9800 . ?
C49 H44 0.9800 . ?
C50 H45 0.9800 . ?
C50 H46 0.9800 . ?
C50 H47 0.9800 . ?
C51 C52 1.397(4) . ?
C51 C56 1.398(4) . ?
C52 C53 1.388(4) . ?
C52 H48 0.9500 . ?
C53 C54 1.392(4) . ?
C53 H49 0.9500 . ?
C54 C55 1.394(4) . ?
C54 C57 1.530(4) . ?
C55 C56 1.381(4) . ?
C55 H50 0.9500 . ?
C56 H51 0.9500 . ?
C57 C59 1.514(4) . ?
C57 C60 1.526(4) . ?
C57 C58 1.530(5) . ?
C58 H52 0.9800 . ?
C58 H53 0.9800 . ?
C58 H54 0.9800 . ?
C59 H55 0.9800 . ?
C59 H56 0.9800 . ?
C59 H57 0.9800 . ?
C60 H58 0.9800 . ?
C60 H59 0.9800 . ?
C60 H60 0.9800 . ?
Cl4 C61 1.716(5) . ?
Cl9 C63 1.800(8) . ?
Cl6 C61 1.773(9) . ?
Cl10 C63 1.854(8) . ?
C61 Cl5 1.544(6) . ?
C61 Cl3 1.835(6) . ?
C61 H63 0.9900 . ?
C61 H64 0.9900 . ?
Cl8 C62 1.793(7) . ?
C63 H65 0.9900 . ?
C63 H66 0.9900 . ?
C62 Cl7 1.836(8) . ?
C62 H67 0.9900 . ?
C62 H68 0.9900 . ?
 
loop_
 _geom_angle_atom_site_label_1
 _geom_angle_atom_site_label_2
 _geom_angle_atom_site_label_3
 _geom_angle
 _geom_angle_site_symmetry_1
 _geom_angle_site_symmetry_3
 _geom_angle_publ_flag
N4 P1 N3 89.99(9) . . ?
N4 P1 N1 89.73(9) . . ?
N3 P1 N1 178.59(10) . . ?
N4 P1 N2 179.19(10) . . ?
N3 P1 N2 89.94(9) . . ?
N1 P1 N2 90.36(9) . . ?
N4 P1 Cl1 89.68(7) . . ?
N3 P1 Cl1 90.96(7) . . ?
N1 P1 Cl1 90.42(7) . . ?
N2 P1 Cl1 89.51(7) . . ?
N4 P1 Cl2 90.70(7) . . ?
N3 P1 Cl2 89.32(7) . . ?
N1 P1 Cl2 89.30(7) . . ?
N2 P1 Cl2 90.10(7) . . ?
Cl1 P1 Cl2 179.52(4) . . ?
C12 N1 C1 107.1(2) . . ?
C12 N1 P1 126.51(17) . . ?
C1 N1 P1 126.15(17) . . ?
C2 C1 N1 123.0(2) . . ?
C2 C1 C14 127.6(2) . . ?
N1 C1 C14 108.0(2) . . ?
C1 C2 C3 118.7(2) . . ?
C1 C2 C21 122.3(2) . . ?
C3 C2 C21 118.0(2) . . ?
N2 C3 C2 124.8(2) . . ?
N2 C3 C15 108.7(2) . . ?
C2 C3 C15 125.0(2) . . ?
C3 N2 C4 107.1(2) . . ?
C3 N2 P1 126.58(17) . . ?
C4 N2 P1 126.00(17) . . ?
C5 C4 N2 123.0(2) . . ?
C5 C4 C16 127.7(2) . . ?
N2 C4 C16 108.2(2) . . ?
C4 C5 C6 117.8(2) . . ?
C4 C5 C79 123.4(2) . . ?
C6 C5 C79 118.4(2) . . ?
N3 C6 C5 124.6(2) . . ?
N3 C6 C17 108.5(2) . . ?
C5 C6 C17 125.5(2) . . ?
C6 N3 C7 107.2(2) . . ?
C6 N3 P1 126.11(17) . . ?
C7 N3 P1 126.54(17) . . ?
C8 C7 N3 122.8(2) . . ?
C8 C7 C18 127.3(2) . . ?
N3 C7 C18 108.1(2) . . ?
C7 C8 C9 117.3(2) . . ?
C7 C8 C41 125.2(2) . . ?
C9 C8 C41 116.9(2) . . ?
N4 C9 C8 125.3(2) . . ?
N4 C9 C19 108.8(2) . . ?
C8 C9 C19 124.5(2) . . ?
C9 N4 C10 106.9(2) . . ?
C9 N4 P1 126.43(17) . . ?
C10 N4 P1 126.00(17) . . ?
C11 C10 N4 122.5(2) . . ?
C11 C10 C20 127.6(2) . . ?
N4 C10 C20 108.3(2) . . ?
C10 C11 C12 117.6(2) . . ?
C10 C11 C51 122.9(2) . . ?
C12 C11 C51 119.1(2) . . ?
N1 C12 C11 124.9(2) . . ?
N1 C12 C13 108.8(2) . . ?
C11 C12 C13 125.3(2) . . ?
C14 C13 C12 107.8(2) . . ?
C14 C13 H1 126.1 . . ?
C12 C13 H1 126.1 . . ?
C13 C14 C1 108.0(2) . . ?
C13 C14 H2 126.0 . . ?
C1 C14 H2 126.0 . . ?
C16 C15 C3 107.7(2) . . ?
C16 C15 H3 126.2 . . ?
C3 C15 H3 126.2 . . ?
C15 C16 C4 107.9(2) . . ?
C15 C16 H4 126.0 . . ?
C4 C16 H4 126.0 . . ?
C18 C17 C6 108.1(2) . . ?
C18 C17 H5 126.0 . . ?
C6 C17 H5 126.0 . . ?
C17 C18 C7 107.7(2) . . ?
C17 C18 H6 126.2 . . ?
C7 C18 H6 126.2 . . ?
C20 C19 C9 107.8(2) . . ?
C20 C19 H7 126.1 . . ?
C9 C19 H7 126.1 . . ?
C19 C20 C10 107.7(2) . . ?
C19 C20 H8 126.2 . . ?
C10 C20 H8 126.2 . . ?
C22 C21 C26 118.2(2) . . ?
C22 C21 C2 121.9(2) . . ?
C26 C21 C2 119.8(2) . . ?
C23 C22 C21 120.6(2) . . ?
C23 C22 H9 119.7 . . ?
C21 C22 H9 119.7 . . ?
C22 C23 C24 121.9(2) . . ?
C22 C23 H10 119.1 . . ?
C24 C23 H10 119.1 . . ?
C23 C24 C25 117.1(2) . . ?
C23 C24 C27 121.8(2) . . ?
C25 C24 C27 121.1(2) . . ?
C26 C25 C24 121.5(2) . . ?
C26 C25 H11 119.2 . . ?
C24 C25 H11 119.2 . . ?
C25 C26 C21 120.7(2) . . ?
C25 C26 H12 119.7 . . ?
C21 C26 H12 119.7 . . ?
C24 C27 C30 111.6(2) . . ?
C24 C27 C29 108.8(2) . . ?
C30 C27 C29 108.8(2) . . ?
C24 C27 C28 110.3(2) . . ?
C30 C27 C28 107.2(2) . . ?
C29 C27 C28 110.1(2) . . ?
C27 C28 H13 109.5 . . ?
C27 C28 H14 109.5 . . ?
H13 C28 H14 109.5 . . ?
C27 C28 H15 109.5 . . ?
H13 C28 H15 109.5 . . ?
H14 C28 H15 109.5 . . ?
C27 C29 H16 109.5 . . ?
C27 C29 H17 109.5 . . ?
H16 C29 H17 109.5 . . ?
C27 C29 H18 109.5 . . ?
H16 C29 H18 109.5 . . ?
H17 C29 H18 109.5 . . ?
C27 C30 H19 109.5 . . ?
C27 C30 H20 109.5 . . ?
H19 C30 H20 109.5 . . ?
C27 C30 H21 109.5 . . ?
H19 C30 H21 109.5 . . ?
H20 C30 H21 109.5 . . ?
C36 C79 C32 117.8(2) . . ?
C36 C79 C5 118.2(2) . . ?
C32 C79 C5 124.0(2) . . ?
C33 C32 C79 120.5(3) . . ?
C33 C32 H22 119.7 . . ?
C79 C32 H22 119.7 . . ?
C32 C33 C34 121.9(3) . . ?
C32 C33 H23 119.0 . . ?
C34 C33 H23 119.0 . . ?
C33 C34 C35 117.3(2) . . ?
C33 C34 C37 121.6(2) . . ?
C35 C34 C37 121.1(2) . . ?
C36 C35 C34 121.4(3) . . ?
C36 C35 H24 119.3 . . ?
C34 C35 H24 119.3 . . ?
C35 C36 C79 121.0(3) . . ?
C35 C36 H25 119.5 . . ?
C79 C36 H25 119.5 . . ?
C39 C37 C38 109.4(3) . . ?
C39 C37 C40 108.5(3) . . ?
C38 C37 C40 108.0(3) . . ?
C39 C37 C34 111.5(2) . . ?
C38 C37 C34 108.3(2) . . ?
C40 C37 C34 111.1(2) . . ?
C37 C38 H26 109.5 . . ?
C37 C38 H27 109.5 . . ?
H26 C38 H27 109.5 . . ?
C37 C38 H28 109.5 . . ?
H26 C38 H28 109.5 . . ?
H27 C38 H28 109.5 . . ?
C37 C39 H29 109.5 . . ?
C37 C39 H30 109.5 . . ?
H29 C39 H30 109.5 . . ?
C37 C39 H31 109.5 . . ?
H29 C39 H31 109.5 . . ?
H30 C39 H31 109.5 . . ?
C37 C40 H32 109.5 . . ?
C37 C40 H33 109.5 . . ?
H32 C40 H33 109.5 . . ?
C37 C40 H34 109.5 . . ?
H32 C40 H34 109.5 . . ?
H33 C40 H34 109.5 . . ?
C42 C41 C46 118.0(2) . . ?
C42 C41 C8 124.2(2) . . ?
C46 C41 C8 117.6(2) . . ?
C41 C42 C43 120.2(2) . . ?
C41 C42 H35 119.9 . . ?
C43 C42 H35 119.9 . . ?
C44 C43 C42 122.0(2) . . ?
C44 C43 H36 119.0 . . ?
C42 C43 H36 119.0 . . ?
C43 C44 C45 117.0(2) . . ?
C43 C44 C47 122.9(2) . . ?
C45 C44 C47 120.1(2) . . ?
C46 C45 C44 121.4(2) . . ?
C46 C45 H37 119.3 . . ?
C44 C45 H37 119.3 . . ?
C45 C46 C41 121.2(2) . . ?
C45 C46 H38 119.4 . . ?
C41 C46 H38 119.4 . . ?
C49 C47 C44 112.2(2) . . ?
C49 C47 C48 108.9(2) . . ?
C44 C47 C48 108.4(2) . . ?
C49 C47 C50 107.6(2) . . ?
C44 C47 C50 110.4(2) . . ?
C48 C47 C50 109.3(2) . . ?
C47 C48 H39 109.5 . . ?
C47 C48 H40 109.5 . . ?
H39 C48 H40 109.5 . . ?
C47 C48 H41 109.5 . . ?
H39 C48 H41 109.5 . . ?
H40 C48 H41 109.5 . . ?
C47 C49 H42 109.5 . . ?
C47 C49 H43 109.5 . . ?
H42 C49 H43 109.5 . . ?
C47 C49 H44 109.5 . . ?
H42 C49 H44 109.5 . . ?
H43 C49 H44 109.5 . . ?
C47 C50 H45 109.5 . . ?
C47 C50 H46 109.5 . . ?
H45 C50 H46 109.5 . . ?
C47 C50 H47 109.5 . . ?
H45 C50 H47 109.5 . . ?
H46 C50 H47 109.5 . . ?
C52 C51 C56 117.8(2) . . ?
C52 C51 C11 118.9(2) . . ?
C56 C51 C11 123.3(2) . . ?
C53 C52 C51 120.9(2) . . ?
C53 C52 H48 119.6 . . ?
C51 C52 H48 119.6 . . ?
C52 C53 C54 121.6(2) . . ?
C52 C53 H49 119.2 . . ?
C54 C53 H49 119.2 . . ?
C53 C54 C55 117.1(2) . . ?
C53 C54 C57 121.7(2) . . ?
C55 C54 C57 121.2(2) . . ?
C56 C55 C54 122.1(2) . . ?
C56 C55 H50 119.0 . . ?
C54 C55 H50 119.0 . . ?
C55 C56 C51 120.6(2) . . ?
C55 C56 H51 119.7 . . ?
C51 C56 H51 119.7 . . ?
C59 C57 C60 108.1(3) . . ?
C59 C57 C58 109.3(3) . . ?
C60 C57 C58 107.5(3) . . ?
C59 C57 C54 111.8(2) . . ?
C60 C57 C54 112.0(2) . . ?
C58 C57 C54 108.1(2) . . ?
C57 C58 H52 109.5 . . ?
C57 C58 H53 109.5 . . ?
H52 C58 H53 109.5 . . ?
C57 C58 H54 109.5 . . ?
H52 C58 H54 109.5 . . ?
H53 C58 H54 109.5 . . ?
C57 C59 H55 109.5 . . ?
C57 C59 H56 109.5 . . ?
H55 C59 H56 109.5 . . ?
C57 C59 H57 109.5 . . ?
H55 C59 H57 109.5 . . ?
H56 C59 H57 109.5 . . ?
C57 C60 H58 109.5 . . ?
C57 C60 H59 109.5 . . ?
H58 C60 H59 109.5 . . ?
C57 C60 H60 109.5 . . ?
H58 C60 H60 109.5 . . ?
H59 C60 H60 109.5 . . ?
Cl5 C61 Cl6 119.3(5) . . ?
Cl4 C61 Cl3 115.1(4) . . ?
Cl4 C61 H63 108.5 . . ?
Cl3 C61 H63 108.5 . . ?
Cl4 C61 H64 108.5 . . ?
Cl3 C61 H64 108.5 . . ?
H63 C61 H64 107.5 . . ?
Cl9 C63 Cl10 119.4(6) . . ?
Cl9 C63 H65 107.5 . . ?
Cl10 C63 H65 107.5 . . ?
Cl9 C63 H66 107.5 . . ?
Cl10 C63 H66 107.5 . . ?
H65 C63 H66 107.0 . . ?
Cl8 C62 Cl7 103.6(4) . . ?
Cl8 C62 H67 111.0 . . ?
Cl7 C62 H67 111.0 . . ?
Cl8 C62 H68 111.0 . . ?
Cl7 C62 H68 111.0 . . ?
H67 C62 H68 109.0 . . ?
 
loop_
 _geom_torsion_atom_site_label_1
 _geom_torsion_atom_site_label_2
 _geom_torsion_atom_site_label_3
 _geom_torsion_atom_site_label_4
 _geom_torsion
 _geom_torsion_site_symmetry_1
 _geom_torsion_site_symmetry_2
 _geom_torsion_site_symmetry_3
 _geom_torsion_site_symmetry_4
 _geom_torsion_publ_flag
N4 P1 N1 C12 26.6(2) . . . . ?
N2 P1 N1 C12 -152.6(2) . . . . ?
Cl1 P1 N1 C12 -63.1(2) . . . . ?
Cl2 P1 N1 C12 117.3(2) . . . . ?
N4 P1 N1 C1 -146.9(2) . . . . ?
N2 P1 N1 C1 33.9(2) . . . . ?
Cl1 P1 N1 C1 123.4(2) . . . . ?
Cl2 P1 N1 C1 -56.2(2) . . . . ?
C12 N1 C1 C2 163.0(2) . . . . ?
P1 N1 C1 C2 -22.5(3) . . . . ?
C12 N1 C1 C14 -4.5(3) . . . . ?
P1 N1 C1 C14 170.06(18) . . . . ?
N1 C1 C2 C3 -7.6(4) . . . . ?
C14 C1 C2 C3 157.4(3) . . . . ?
N1 C1 C2 C21 -176.5(2) . . . . ?
C14 C1 C2 C21 -11.6(4) . . . . ?
C1 C2 C3 N2 14.8(4) . . . . ?
C21 C2 C3 N2 -175.8(2) . . . . ?
C1 C2 C3 C15 -149.4(3) . . . . ?
C21 C2 C3 C15 20.0(4) . . . . ?
C2 C3 N2 C4 -165.8(2) . . . . ?
C15 C3 N2 C4 0.5(3) . . . . ?
C2 C3 N2 P1 8.1(4) . . . . ?
C15 C3 N2 P1 174.44(17) . . . . ?
N3 P1 N2 C3 151.6(2) . . . . ?
N1 P1 N2 C3 -27.0(2) . . . . ?
Cl1 P1 N2 C3 -117.4(2) . . . . ?
Cl2 P1 N2 C3 62.3(2) . . . . ?
N3 P1 N2 C4 -35.6(2) . . . . ?
N1 P1 N2 C4 145.8(2) . . . . ?
Cl1 P1 N2 C4 55.4(2) . . . . ?
Cl2 P1 N2 C4 -124.87(19) . . . . ?
C3 N2 C4 C5 -165.7(2) . . . . ?
P1 N2 C4 C5 20.4(3) . . . . ?
C3 N2 C4 C16 3.0(3) . . . . ?
P1 N2 C4 C16 -171.01(17) . . . . ?
N2 C4 C5 C6 12.7(4) . . . . ?
C16 C4 C5 C6 -153.6(3) . . . . ?
N2 C4 C5 C79 -174.5(2) . . . . ?
C16 C4 C5 C79 19.2(4) . . . . ?
C4 C5 C6 N3 -19.0(4) . . . . ?
C79 C5 C6 N3 167.8(2) . . . . ?
C4 C5 C6 C17 146.3(3) . . . . ?
C79 C5 C6 C17 -26.9(4) . . . . ?
C5 C6 N3 C7 167.9(2) . . . . ?
C17 C6 N3 C7 0.5(3) . . . . ?
C5 C6 N3 P1 -8.1(4) . . . . ?
C17 C6 N3 P1 -175.55(18) . . . . ?
N4 P1 N3 C6 -149.7(2) . . . . ?
N2 P1 N3 C6 29.5(2) . . . . ?
Cl1 P1 N3 C6 -60.0(2) . . . . ?
Cl2 P1 N3 C6 119.6(2) . . . . ?
N4 P1 N3 C7 35.0(2) . . . . ?
N2 P1 N3 C7 -145.8(2) . . . . ?
Cl1 P1 N3 C7 124.7(2) . . . . ?
Cl2 P1 N3 C7 -55.7(2) . . . . ?
C6 N3 C7 C8 161.7(2) . . . . ?
P1 N3 C7 C8 -22.2(3) . . . . ?
C6 N3 C7 C18 -4.0(3) . . . . ?
P1 N3 C7 C18 172.09(18) . . . . ?
N3 C7 C8 C9 -10.9(4) . . . . ?
C18 C7 C8 C9 152.0(3) . . . . ?
N3 C7 C8 C41 179.0(2) . . . . ?
C18 C7 C8 C41 -18.2(4) . . . . ?
C7 C8 C9 N4 20.2(4) . . . . ?
C41 C8 C9 N4 -168.8(2) . . . . ?
C7 C8 C9 C19 -144.7(3) . . . . ?
C41 C8 C9 C19 26.2(4) . . . . ?
C8 C9 N4 C10 -167.6(2) . . . . ?
C19 C9 N4 C10 -0.7(3) . . . . ?
C8 C9 N4 P1 3.6(4) . . . . ?
C19 C9 N4 P1 170.58(17) . . . . ?
N3 P1 N4 C9 -25.9(2) . . . . ?
N1 P1 N4 C9 152.8(2) . . . . ?
Cl1 P1 N4 C9 -116.8(2) . . . . ?
Cl2 P1 N4 C9 63.5(2) . . . . ?
N3 P1 N4 C10 143.8(2) . . . . ?
N1 P1 N4 C10 -37.6(2) . . . . ?
Cl1 P1 N4 C10 52.8(2) . . . . ?
Cl2 P1 N4 C10 -126.92(19) . . . . ?
C9 N4 C10 C11 -162.4(2) . . . . ?
P1 N4 C10 C11 26.3(3) . . . . ?
C9 N4 C10 C20 4.3(3) . . . . ?
P1 N4 C10 C20 -166.94(17) . . . . ?
N4 C10 C11 C12 8.1(4) . . . . ?
C20 C10 C11 C12 -155.9(3) . . . . ?
N4 C10 C11 C51 -178.5(2) . . . . ?
C20 C10 C11 C51 17.4(4) . . . . ?
C1 N1 C12 C11 170.8(2) . . . . ?
P1 N1 C12 C11 -3.7(4) . . . . ?
C1 N1 C12 C13 1.4(3) . . . . ?
P1 N1 C12 C13 -173.09(17) . . . . ?
C10 C11 C12 N1 -19.4(4) . . . . ?
C51 C11 C12 N1 167.0(2) . . . . ?
C10 C11 C12 C13 148.2(3) . . . . ?
C51 C11 C12 C13 -25.4(4) . . . . ?
N1 C12 C13 C14 2.3(3) . . . . ?
C11 C12 C13 C14 -167.0(2) . . . . ?
C12 C13 C14 C1 -5.0(3) . . . . ?
C2 C1 C14 C13 -160.7(3) . . . . ?
N1 C1 C14 C13 6.0(3) . . . . ?
N2 C3 C15 C16 -4.0(3) . . . . ?
C2 C3 C15 C16 162.4(2) . . . . ?
C3 C15 C16 C4 5.7(3) . . . . ?
C5 C4 C16 C15 162.5(3) . . . . ?
N2 C4 C16 C15 -5.5(3) . . . . ?
N3 C6 C17 C18 3.3(3) . . . . ?
C5 C6 C17 C18 -164.0(3) . . . . ?
C6 C17 C18 C7 -5.7(3) . . . . ?
C8 C7 C18 C17 -158.8(3) . . . . ?
N3 C7 C18 C17 6.0(3) . . . . ?
N4 C9 C19 C20 -3.4(3) . . . . ?
C8 C9 C19 C20 163.6(2) . . . . ?
C9 C19 C20 C10 6.0(3) . . . . ?
C11 C10 C20 C19 159.3(3) . . . . ?
N4 C10 C20 C19 -6.5(3) . . . . ?
C1 C2 C21 C22 50.8(4) . . . . ?
C3 C2 C21 C22 -118.2(3) . . . . ?
C1 C2 C21 C26 -131.9(3) . . . . ?
C3 C2 C21 C26 59.1(3) . . . . ?
C26 C21 C22 C23 1.9(4) . . . . ?
C2 C21 C22 C23 179.2(2) . . . . ?
C21 C22 C23 C24 -0.6(4) . . . . ?
C22 C23 C24 C25 -1.2(4) . . . . ?
C22 C23 C24 C27 180.0(2) . . . . ?
C23 C24 C25 C26 1.7(4) . . . . ?
C27 C24 C25 C26 -179.5(2) . . . . ?
C24 C25 C26 C21 -0.4(4) . . . . ?
C22 C21 C26 C25 -1.4(4) . . . . ?
C2 C21 C26 C25 -178.8(2) . . . . ?
C23 C24 C27 C30 -16.9(3) . . . . ?
C25 C24 C27 C30 164.3(2) . . . . ?
C23 C24 C27 C29 103.2(3) . . . . ?
C25 C24 C27 C29 -75.6(3) . . . . ?
C23 C24 C27 C28 -135.9(3) . . . . ?
C25 C24 C27 C28 45.3(3) . . . . ?
C4 C5 C79 C36 135.1(3) . . . . ?
C6 C5 C79 C36 -52.1(3) . . . . ?
C4 C5 C79 C32 -46.6(4) . . . . ?
C6 C5 C79 C32 126.2(3) . . . . ?
C36 C79 C32 C33 0.5(4) . . . . ?
C5 C79 C32 C33 -177.8(3) . . . . ?
C79 C32 C33 C34 -0.5(5) . . . . ?
C32 C33 C34 C35 0.5(4) . . . . ?
C32 C33 C34 C37 -177.5(3) . . . . ?
C33 C34 C35 C36 -0.4(4) . . . . ?
C37 C34 C35 C36 177.5(3) . . . . ?
C34 C35 C36 C79 0.4(5) . . . . ?
C32 C79 C36 C35 -0.4(4) . . . . ?
C5 C79 C36 C35 178.0(3) . . . . ?
C33 C34 C37 C39 -26.6(4) . . . . ?
C35 C34 C37 C39 155.5(3) . . . . ?
C33 C34 C37 C38 93.7(3) . . . . ?
C35 C34 C37 C38 -84.1(3) . . . . ?
C33 C34 C37 C40 -147.8(4) . . . . ?
C35 C34 C37 C40 34.3(4) . . . . ?
C7 C8 C41 C42 46.9(4) . . . . ?
C9 C8 C41 C42 -123.3(3) . . . . ?
C7 C8 C41 C46 -136.7(3) . . . . ?
C9 C8 C41 C46 53.2(3) . . . . ?
C46 C41 C42 C43 -1.7(4) . . . . ?
C8 C41 C42 C43 174.8(2) . . . . ?
C41 C42 C43 C44 -0.2(4) . . . . ?
C42 C43 C44 C45 2.3(4) . . . . ?
C42 C43 C44 C47 -178.7(2) . . . . ?
C43 C44 C45 C46 -2.6(4) . . . . ?
C47 C44 C45 C46 178.4(2) . . . . ?
C44 C45 C46 C41 0.7(4) . . . . ?
C42 C41 C46 C45 1.4(4) . . . . ?
C8 C41 C46 C45 -175.2(2) . . . . ?
C43 C44 C47 C49 15.3(4) . . . . ?
C45 C44 C47 C49 -165.7(3) . . . . ?
C43 C44 C47 C48 -105.0(3) . . . . ?
C45 C44 C47 C48 74.0(3) . . . . ?
C43 C44 C47 C50 135.3(3) . . . . ?
C45 C44 C47 C50 -45.7(3) . . . . ?
C10 C11 C51 C52 135.7(3) . . . . ?
C12 C11 C51 C52 -51.0(3) . . . . ?
C10 C11 C51 C56 -44.5(4) . . . . ?
C12 C11 C51 C56 128.8(3) . . . . ?
C56 C51 C52 C53 2.0(4) . . . . ?
C11 C51 C52 C53 -178.1(2) . . . . ?
C51 C52 C53 C54 -0.7(4) . . . . ?
C52 C53 C54 C55 -0.9(4) . . . . ?
C52 C53 C54 C57 176.2(2) . . . . ?
C53 C54 C55 C56 1.2(4) . . . . ?
C57 C54 C55 C56 -175.9(2) . . . . ?
C54 C55 C56 C51 0.2(4) . . . . ?
C52 C51 C56 C55 -1.8(4) . . . . ?
C11 C51 C56 C55 178.4(2) . . . . ?
C53 C54 C57 C59 151.6(3) . . . . ?
C55 C54 C57 C59 -31.4(4) . . . . ?
C53 C54 C57 C60 30.1(4) . . . . ?
C55 C54 C57 C60 -152.9(3) . . . . ?
C53 C54 C57 C58 -88.1(3) . . . . ?
C55 C54 C57 C58 88.8(3) . . . . ?
 
_refine_diff_density_max    1.383
_refine_diff_density_min   -1.001
_refine_diff_density_rms    0.080

_shelx_res_file
;
TITL si024a_a.res in P-1
    si024a_sq.res
    created by SHELXL-2018/3 at 12:39:20 on 13-Dec-2021
REM  Yadorkari-X generated
CELL 0.71073 12.1957 15.1443 18.2251 96.3340 108.8550 103.4470
ZERR 2.0 0.0002 0.0002 0.0003 0.0010 0.0010 0.0010
LATT 1
REM  SPGR P-1 triclinic
SFAC C H Cl N P
UNIT 124 128 14 8 2
SIZE 0.30 0.30 0.10
TEMP -183.0
L.S. 20
FMAP 2
PLAN -10
ACTA
CONF
LIST 4
BOND $H
OMIT -10.000000 52.000000
OMIT   -1    0    2
OMIT    0   -2    2
OMIT   -1    2    0
OMIT    1   -1    1
OMIT    1   -1    3
OMIT   -1    2    1

MORE -1
SADI 0.01 C61 Cl3 C61 Cl4 C61 Cl5 C61 Cl4
ISOR 0.05 0.05 C61 Cl3 Cl4 Cl5 Cl6
RIGU C62 Cl7 C62 Cl8
RIGU C63 Cl9 C63 Cl10
sump 1.0 0.00001 1.0 4 1.0 5 1.0 6 1.0 7 1.0 8
SADI 0.01 C62 Cl7 C62 Cl8 C63 Cl9 C63 Cl10
ISOR 0.05 0.05 C62 C63
ISOR 0.05 0.05 Cl7 Cl8 Cl9 Cl10
ISOR 0.05 0.05 Cl12 Cl13 Cl14
ISOR 0.001 0.001 Cl11 Cl15
ABIN

WGHT    0.079700    6.564000
FVAR       0.55163   0.73346   0.61101   0.15179   0.44947   0.07304   0.12543
FVAR       0.20032
P1    5    0.498416    0.237032    0.244664    11.00000    0.01567    0.01406 =
         0.01549    0.00442    0.00594    0.00390
CL1   3    0.400516    0.313955    0.290130    11.00000    0.01712    0.01618 =
         0.01944    0.00259    0.00738    0.00439
CL2   3    0.595569    0.159011    0.198102    11.00000    0.02067    0.01949 =
         0.01759    0.00570    0.00798    0.00881
N1    4    0.394347    0.129325    0.243465    11.00000    0.01880    0.01415 =
         0.01606    0.00281    0.00598    0.00226
C1    1    0.326719    0.057775    0.177720    11.00000    0.01899    0.01665 =
         0.01802    0.00236    0.00557    0.00501
C2    1    0.298606    0.071051    0.100487    11.00000    0.01742    0.01833 =
         0.01882    0.00362    0.00731    0.00633
C3    1    0.326752    0.160919    0.087598    11.00000    0.01736    0.01977 =
         0.01681    0.00327    0.00648    0.00596
N2    4    0.403614    0.237356    0.144772    11.00000    0.01780    0.01604 =
         0.01616    0.00530    0.00552    0.00568
C4    1    0.385638    0.315469    0.114451    11.00000    0.01976    0.01884 =
         0.02030    0.00776    0.00923    0.00824
C5    1    0.464472    0.403488    0.147815    11.00000    0.02018    0.01986 =
         0.01990    0.00667    0.00935    0.00656
C6    1    0.577566    0.411160    0.204358    11.00000    0.02255    0.01605 =
         0.02037    0.00654    0.00812    0.00597
N3    4    0.604901    0.343101    0.245429    11.00000    0.01598    0.01641 =
         0.01919    0.00599    0.00651    0.00416
C7    1    0.730316    0.368309    0.283100    11.00000    0.01863    0.01914 =
         0.02016    0.00376    0.00799    0.00492
C8    1    0.787508    0.331088    0.346104    11.00000    0.01927    0.01616 =
         0.01969    0.00262    0.00750    0.00454
C9    1    0.714996    0.278699    0.380406    11.00000    0.01656    0.01699 =
         0.01856    0.00315    0.00437    0.00488
N4    4    0.591938    0.237775    0.344819    11.00000    0.01747    0.01681 =
         0.01555    0.00467    0.00526    0.00435
C10   1    0.550650    0.209567    0.403785    11.00000    0.02072    0.01697 =
         0.01662    0.00514    0.00749    0.00521
C11   1    0.439581    0.144871    0.386825    11.00000    0.01968    0.01620 =
         0.01818    0.00424    0.00695    0.00559
C12   1    0.375515    0.098944    0.308201    11.00000    0.01877    0.01727 =
         0.01874    0.00588    0.00746    0.00428
C13   1    0.297810    0.006702    0.283195    11.00000    0.02387    0.01740 =
         0.02058    0.00598    0.00601    0.00173
AFIX  43
H1    2    0.268231   -0.029746    0.315667    11.00000   -1.20000
AFIX   0
C14   1    0.273474   -0.019944    0.204752    11.00000    0.02452    0.01509 =
         0.02138    0.00305    0.00618    0.00183
AFIX  43
H2    2    0.228781   -0.079890    0.173341    11.00000   -1.20000
AFIX   0
C15   1    0.260767    0.191662    0.020495    11.00000    0.02115    0.02364 =
         0.01726    0.00574    0.00525    0.00646
AFIX  43
H3    2    0.205190    0.153342   -0.028384    11.00000   -1.20000
AFIX   0
C16   1    0.291479    0.285508    0.038864    11.00000    0.02121    0.02396 =
         0.02133    0.00909    0.00732    0.00867
AFIX  43
H4    2    0.256268    0.324369    0.006853    11.00000   -1.20000
AFIX   0
C17   1    0.687195    0.479156    0.215967    11.00000    0.02391    0.02130 =
         0.02735    0.01129    0.00967    0.00386
AFIX  43
H5    2    0.694045    0.535017    0.196416    11.00000   -1.20000
AFIX   0
C18   1    0.780327    0.450312    0.259854    11.00000    0.02065    0.02404 =
         0.02696    0.01077    0.01004    0.00239
AFIX  43
H6    2    0.863887    0.479600    0.272740    11.00000   -1.20000
AFIX   0
C19   1    0.750431    0.276892    0.462421    11.00000    0.02150    0.01937 =
         0.01990    0.00451    0.00511    0.00335
AFIX  43
H7    2    0.830704    0.297666    0.500016    11.00000   -1.20000
AFIX   0
C20   1    0.649182    0.240203    0.477513    11.00000    0.02377    0.01891 =
         0.01721    0.00381    0.00643    0.00240
AFIX  43
H8    2    0.644900    0.235783    0.528163    11.00000   -1.20000
AFIX   0
C21   1    0.220975   -0.004507    0.031421    11.00000    0.02059    0.01737 =
         0.01675    0.00479    0.00422    0.00776
C22   1    0.108675   -0.058488    0.026520    11.00000    0.02121    0.02311 =
         0.01826    0.00407    0.00841    0.00928
AFIX  43
H9    2    0.080543   -0.047655    0.068639    11.00000   -1.20000
AFIX   0
C23   1    0.037558   -0.127847   -0.039188    11.00000    0.01638    0.02409 =
         0.02068    0.00290    0.00617    0.00509
AFIX  43
H10   2   -0.038447   -0.164180   -0.040962    11.00000   -1.20000
AFIX   0
C24   1    0.074282   -0.145857   -0.102746    11.00000    0.01723    0.02197 =
         0.01719    0.00266    0.00268    0.00823
C25   1    0.185511   -0.089656   -0.098248    11.00000    0.02315    0.02642 =
         0.01543    0.00379    0.00778    0.00900
AFIX  43
H11   2    0.212274   -0.099015   -0.141229    11.00000   -1.20000
AFIX   0
C26   1    0.257914   -0.020424   -0.032447    11.00000    0.01924    0.02073 =
         0.02105    0.00603    0.00802    0.00477
AFIX  43
H12   2    0.333453    0.016522   -0.030895    11.00000   -1.20000
AFIX   0
C27   1   -0.004338   -0.222435   -0.175152    11.00000    0.01939    0.02888 =
         0.01849   -0.00177    0.00312    0.00574
C28   1    0.073016   -0.278076   -0.199814    11.00000    0.02720    0.03584 =
         0.03139   -0.00932    0.00772    0.00693
AFIX 137
H13   2    0.135640   -0.236615   -0.212813    11.00000   -1.50000
H14   2    0.021524   -0.326912   -0.246272    11.00000   -1.50000
H15   2    0.111208   -0.306178   -0.156082    11.00000   -1.50000
AFIX   0
C29   1   -0.064964   -0.178104   -0.243091    11.00000    0.03667    0.04029 =
         0.02195    0.00280   -0.00114    0.00903
AFIX 137
H16   2   -0.113655   -0.142527   -0.226681    11.00000   -1.50000
H17   2   -0.117185   -0.226777   -0.289506    11.00000   -1.50000
H18   2   -0.002784   -0.136686   -0.256490    11.00000   -1.50000
AFIX   0
C30   1   -0.102568   -0.290839   -0.158147    11.00000    0.02558    0.03198 =
         0.02776   -0.00511    0.00554   -0.00082
AFIX 137
H19   2   -0.065321   -0.314904   -0.111399    11.00000   -1.50000
H20   2   -0.145854   -0.342294   -0.203823    11.00000   -1.50000
H21   2   -0.159487   -0.259160   -0.148319    11.00000   -1.50000
AFIX   0
C79   1    0.440916    0.488010    0.120430    11.00000    0.01854    0.01811 =
         0.02230    0.00745    0.00750    0.00642
C32   1    0.400814    0.495341    0.040999    11.00000    0.03238    0.02339 =
         0.02447    0.00524    0.01104    0.00628
AFIX  43
H22   2    0.384486    0.443238    0.000875    11.00000   -1.20000
AFIX   0
C33   1    0.384682    0.577807    0.020281    11.00000    0.03485    0.02775 =
         0.02233    0.00986    0.00674    0.00730
AFIX  43
H23   2    0.357939    0.581292   -0.034114    11.00000   -1.20000
AFIX   0
C34   1    0.406414    0.655646    0.076622    11.00000    0.02246    0.02081 =
         0.02715    0.01039    0.00908    0.00797
C35   1    0.446199    0.647940    0.155456    11.00000    0.04008    0.02308 =
         0.02736    0.00557    0.01333    0.01101
AFIX  43
H24   2    0.462366    0.700144    0.195442    11.00000   -1.20000
AFIX   0
C36   1    0.462868    0.565709    0.177133    11.00000    0.03730    0.02545 =
         0.02087    0.00829    0.00848    0.01021
AFIX  43
H25   2    0.489702    0.562444    0.231575    11.00000   -1.20000
AFIX   0
C37   1    0.383422    0.745585    0.053039    11.00000    0.03436    0.02422 =
         0.03146    0.01405    0.01192    0.01280
C38   1    0.256739    0.745080    0.048967    11.00000    0.05487    0.04135 =
         0.06034    0.03238    0.03812    0.03268
AFIX 137
H26   2    0.240869    0.802620    0.034692    11.00000   -1.50000
H27   2    0.250182    0.740305    0.100664    11.00000   -1.50000
H28   2    0.197534    0.691989    0.008919    11.00000   -1.50000
AFIX   0
C39   1    0.393907    0.754430   -0.026763    11.00000    0.07295    0.05212 =
         0.06031    0.04342    0.04840    0.04569
AFIX 137
H29   2    0.475449    0.754637   -0.024274    11.00000   -1.50000
H30   2    0.378587    0.812430   -0.040179    11.00000   -1.50000
H31   2    0.334453    0.701935   -0.067349    11.00000   -1.50000
AFIX   0
C40   1    0.472434    0.829986    0.114338    11.00000    0.08730    0.02265 =
         0.07404    0.02094   -0.01881    0.00292
AFIX 137
H32   2    0.555210    0.827849    0.122674    11.00000   -1.50000
H33   2    0.458493    0.829960    0.164364    11.00000   -1.50000
H34   2    0.460918    0.886500    0.095449    11.00000   -1.50000
AFIX   0
C41   1    0.919870    0.354049    0.387462    11.00000    0.01876    0.02042 =
         0.01675    0.00446    0.00766    0.00517
C42   1    0.997057    0.443500    0.413048    11.00000    0.02314    0.01750 =
         0.02353    0.00486    0.00991    0.00588
AFIX  43
H35   2    0.966601    0.494417    0.400442    11.00000   -1.20000
AFIX   0
C43   1    1.119298    0.458959    0.457243    11.00000    0.01960    0.01652 =
         0.02505    0.00044    0.00863   -0.00013
AFIX  43
H36   2    1.170836    0.520714    0.474074    11.00000   -1.20000
AFIX   0
C44   1    1.168046    0.386750    0.477424    11.00000    0.01688    0.02166 =
         0.01826    0.00079    0.00792    0.00286
C45   1    1.090123    0.297113    0.449004    11.00000    0.02118    0.01777 =
         0.02598    0.00277    0.00436    0.00593
AFIX  43
H37   2    1.121070    0.245976    0.459809    11.00000   -1.20000
AFIX   0
C46   1    0.968983    0.281009    0.405508    11.00000    0.02006    0.01620 =
         0.02469    0.00255    0.00497    0.00124
AFIX  43
H38   2    0.918012    0.219093    0.387491    11.00000   -1.20000
AFIX   0
C47   1    1.301257    0.402251    0.527333    11.00000    0.01649    0.02324 =
         0.02497   -0.00159    0.00537    0.00317
C48   1    1.365458    0.374676    0.472405    11.00000    0.02400    0.03545 =
         0.03853   -0.00156    0.01453    0.00792
AFIX 137
H39   2    1.363202    0.415738    0.434308    11.00000   -1.50000
H40   2    1.324454    0.310447    0.443907    11.00000   -1.50000
H41   2    1.449707    0.380238    0.503928    11.00000   -1.50000
AFIX   0
C49   1    1.363933    0.503106    0.569693    11.00000    0.01915    0.02762 =
         0.03915   -0.00791    0.00506   -0.00019
AFIX 137
H42   2    1.364480    0.542392    0.530459    11.00000   -1.50000
H43   2    1.447251    0.509179    0.603544    11.00000   -1.50000
H44   2    1.320321    0.522518    0.602279    11.00000   -1.50000
AFIX   0
C50   1    1.313212    0.342493    0.590769    11.00000    0.02776    0.03736 =
         0.02723    0.00468   -0.00111    0.00391
AFIX 137
H45   2    1.398736    0.354776    0.623375    11.00000   -1.50000
H46   2    1.279634    0.276806    0.565071    11.00000   -1.50000
H47   2    1.268891    0.357777    0.624326    11.00000   -1.50000
AFIX   0
C51   1    0.393684    0.116138    0.448761    11.00000    0.02077    0.01252 =
         0.01751    0.00237    0.00679    0.00146
C52   1    0.273069    0.109085    0.438230    11.00000    0.02107    0.01794 =
         0.01821    0.00585    0.00393    0.00237
AFIX  43
H48   2    0.221951    0.120982    0.390966    11.00000   -1.20000
AFIX   0
C53   1    0.226945    0.084933    0.495888    11.00000    0.01925    0.02224 =
         0.02426    0.00873    0.00804    0.00357
AFIX  43
H49   2    0.144847    0.081278    0.487525    11.00000   -1.20000
AFIX   0
C54   1    0.298128    0.065930    0.565705    11.00000    0.02456    0.01626 =
         0.01993    0.00464    0.00841    0.00200
C55   1    0.417491    0.070883    0.574698    11.00000    0.02319    0.02335 =
         0.01882    0.00805    0.00381    0.00481
AFIX  43
H50   2    0.467812    0.057122    0.621278    11.00000   -1.20000
AFIX   0
C56   1    0.464874    0.095176    0.517990    11.00000    0.01926    0.02094 =
         0.02273    0.00638    0.00644    0.00547
AFIX  43
H51   2    0.546589    0.097663    0.526105    11.00000   -1.20000
AFIX   0
C57   1    0.249866    0.045109    0.631602    11.00000    0.02811    0.02856 =
         0.02058    0.01029    0.00941    0.00412
C58   1    0.273441    0.137155    0.686237    11.00000    0.07942    0.04260 =
         0.03343    0.00664    0.03454    0.00337
AFIX 137
H52   2    0.359905    0.170060    0.706093    11.00000   -1.50000
H53   2    0.248109    0.125170    0.730911    11.00000   -1.50000
H54   2    0.227413    0.175208    0.656713    11.00000   -1.50000
AFIX   0
C59   1    0.311075   -0.017168    0.679320    11.00000    0.05751    0.06923 =
         0.06060    0.04982    0.03812    0.03184
AFIX 137
H55   2    0.397000    0.015377    0.707386    11.00000   -1.50000
H56   2    0.302744   -0.073769    0.643711    11.00000   -1.50000
H57   2    0.273103   -0.033425    0.717754    11.00000   -1.50000
AFIX   0
C60   1    0.113778   -0.001196    0.599139    11.00000    0.03345    0.07414 =
         0.03140    0.02058    0.01615    0.00021
AFIX 137
H58   2    0.087492   -0.017717    0.642513    11.00000   -1.50000
H59   2    0.094820   -0.057340    0.559648    11.00000   -1.50000
H60   2    0.071630    0.041734    0.574408    11.00000   -1.50000
PART 2
AFIX   0
CL4   3    0.324942    0.745841    0.299284    21.00000    0.07801    0.05704 =
         0.05388   -0.00826    0.03979   -0.00229
PART 3
CL11  3   -0.121599    0.133734   -0.402154    41.00000    0.01169    0.01234 =
         0.01402    0.00125    0.00869    0.00133
PART 4
CL9   3    0.025913    0.320618   -0.352015   -31.00000    0.06106    0.04363 =
         0.06671    0.03145   -0.04281   -0.03837
PART 5
CL14  3    0.245121    0.332515   -0.146719    71.00000    0.03291    0.03895 =
         0.04087    0.01889    0.01326    0.00529
PART 1
CL6   3    0.368015    0.726006    0.317052   -21.00000    0.06040    0.05002 =
         0.05336   -0.00749    0.03206   -0.00114
PART 4
CL10  3   -0.177444    0.130919   -0.395101   -31.00000    0.17889    0.03167 =
         0.05294    0.00870   -0.01171    0.01442
PART 3
CL12  3   -0.017102    0.328761   -0.348648    51.00000    0.02524    0.03226 =
         0.03753    0.02205   -0.01878   -0.01983
PART 0
C61   1    0.236097    0.633280    0.263709    11.00000    0.09187    0.06615 =
         0.12510   -0.03034    0.04447   -0.01651
PART 2
AFIX  23
H63   2    0.231360    0.614092    0.208794    11.00000    0.26737
H64   2    0.153297    0.630756    0.261678    11.00000    0.11498
PART 3
AFIX   0
CL8   3    0.056682    0.085086   -0.190825    31.00000    0.05759    0.04531 =
         0.02866    0.01027    0.01084    0.01216
PART 4
C63   1   -0.030911    0.211606   -0.327355   -31.00000    0.11648    0.09858 =
         0.04217    0.02721    0.04605    0.05343
AFIX  23
H65   2   -0.037485    0.225352   -0.274813   -31.00000   -1.20000
H66   2    0.031067    0.177988   -0.321266   -31.00000   -1.20000
PART 3
AFIX   0
C62   1    0.026834    0.190412   -0.216295    31.00000    0.25378    0.06769 =
         0.04184    0.00764   -0.04740    0.04865
AFIX  23
H67   2   -0.044092    0.177403   -0.265889    31.00000   -1.20000
H68   2    0.097623    0.231642   -0.222744    31.00000   -1.20000
AFIX   0
CL7   3   -0.003451    0.242502   -0.131712    31.00000    0.03993    0.05077 =
         0.02595    0.00862    0.01045    0.02036
PART 1
CL5   3    0.186565    0.562169    0.308061   -21.00000    0.09586    0.07984 =
         0.06077    0.02559    0.02092   -0.01258
PART 2
CL3   3    0.288410    0.549446    0.321508    21.00000    0.11596    0.11769 =
         0.08887    0.02793    0.05175   -0.00170
PART 4
CL13  3    0.229331    0.270032   -0.167556    81.00000    0.02831    0.02121 =
         0.01932    0.00887    0.00977    0.00500
CL15  3    0.001445    0.324320   -0.093157    61.00000    0.01330    0.01303 =
         0.01391    0.00022    0.00805    0.00397
PART 0

HKLF 4 1 1 0 0 0 1 0 0 0 1


REM  si024a_a.res in P-1
REM wR2 = 0.1669, GooF = S = 1.040, Restrained GooF = 1.098 for all data
REM R1 = 0.0614 for 11164 Fo > 4sig(Fo) and 0.0642 for all 11896 data
REM 769 parameters refined using 120 restraints

END

WGHT      0.0797      6.5637

REM Highest difference peak  1.383,  deepest hole -1.001,  1-sigma level  0.080
Q1    1   0.1213  0.0926 -0.1862  11.00000  0.05    1.38
Q2    1  -0.2215  0.1243 -0.3956  11.00000  0.05    1.16
Q3    1   0.0404  0.2854 -0.1322  11.00000  0.05    1.14
Q4    1   0.0025  0.1846 -0.4330  11.00000  0.05    1.08
Q5    1  -0.0384  0.3219 -0.1202  11.00000  0.05    0.94
Q6    1  -0.0390  0.3455 -0.3223  11.00000  0.05    0.90
Q7    1   0.3390  0.6035  0.3476  11.00000  0.05    0.86
Q8    1   0.0415  0.1094 -0.1907  11.00000  0.05    0.82
Q9    1   0.0413  0.3010 -0.3797  11.00000  0.05    0.76
Q10   1   0.0025  0.3059 -0.3436  11.00000  0.05    0.74
;
_shelx_res_checksum   27899

_shelx_hkl_file
;
   0   0  -2  254.40    5.70
   0   0  -3   15.37    0.61
   0   0   3   15.53    0.61
   0   0   4    7.26    0.67
   0   0  -4    7.77    0.54
   0   0   4    9.24    0.54
   0   0   4    7.73    0.46
   0   0   5  153.10    4.35
   0   0   5  157.17    4.01
   0   0  -5  166.21    4.01
   0   0   5  166.29    3.91
   0   0   6   83.78    2.82
   0   0   6   86.17    2.47
   0   0  -6   87.90    2.44
   0   0   6   85.79    2.30
   0   0  -7  291.30    6.77
   0   0   7  283.23    6.79
   0   0   7  289.21    6.59
   0   0   7  269.82    7.30
   0   0  -7  283.10    7.04
   0   0   8  175.64    4.56
   0   0  -8  174.82    4.51
   0   0  -8  166.04    4.91
   0   0  -8  172.92    4.82
   0   0   8  169.89    5.13
   0   0   8  176.92    4.31
   0   0   9   10.28    0.73
   0   0   9   12.42    0.95
   0   0  -9   14.61    0.94
   0   0  -9   11.48    1.18
   0   0  -9   12.23    1.11
   0   0   9   10.83    1.27
   0   0   9   12.18    0.75
   0   0  10  196.30    4.91
   0   0  10  193.32    5.24
   0   0 -10  200.09    5.20
   0   0 -10  189.46    5.68
   0   0 -10  195.11    5.54
   0   0  10  194.11    6.04
   0   0  10  203.65    4.92
   0   0  11   78.72    2.37
   0   0  11   81.62    3.66
   0   0  11   78.26    2.72
   0   0 -11   79.30    2.66
   0   0 -11   78.25    3.12
   0   0 -11   78.51    2.94
   0   0  11   77.00    3.45
   0   0  11   80.77    2.37
   0   0  12  312.92    7.49
   0   0 -12  313.13    7.88
   0   0  12  316.08    9.36
   0   0  12  307.79    7.99
   0   0 -12  304.57    8.48
   0   0 -12  317.07    8.32
   0   0  12  320.51    9.16
   0   0  12  321.42    7.52
   0   0  13  125.37    3.43
   0   0 -13  116.22    4.26
   0   0  13  132.55    4.04
   0   0 -13  123.02    3.84
   0   0  13  130.84    5.23
   0   0  13  136.86    5.14
   0   0 -13  122.69    4.40
   0   0  13  127.97    5.03
   0   0 -13  128.34    4.23
   0   0  13  135.74    3.52
   0   0  14  429.83   10.05
   0   0  14  418.73   12.38
   0   0  14  433.23   10.82
   0   0 -14  425.57   10.64
   0   0  14  466.61   12.42
   0   0 -14  434.66   11.39
   0   0  14  446.06   12.31
   0   0  14  445.54   10.19
   0   0 -15   35.80    1.91
   0   0  15   39.88    3.05
   0   0  15   36.68    1.96
   0   0  15   36.12    2.92
   0   0 -15   34.87    2.36
   0   0  15   35.02    1.35
   0   0  15   33.96    2.81
   0   0  15   37.15    1.52
   0   0  16   30.44    1.16
   0   0  16   33.81    1.21
   0   0  16   36.50    2.03
   0   0 -16   32.32    2.28
   0   0  16   35.36    3.10
   0   0  16   35.86    1.47
   0   0  16   35.96    3.04
   0   0  17    2.91    0.41
   0   0  17    2.95    0.41
   0   0  17    4.05    1.20
   0   0 -17    2.78    1.44
   0   0  17    2.60    2.06
   0   0  17    4.29    2.07
   0   0  17    5.36    0.82
   0   0  18  436.14   13.30
   0   0  18  426.68   10.92
   0   0 -18  414.08   11.45
   0   0  18  427.21   12.98
   0   0  19  197.64    8.04
   0   0  19  199.57    5.98
   0   0 -19  189.22    6.49
   0   0  19  201.76    8.04
   0   0  20  209.61    6.34
   0   0  20  214.89    8.48
   0   0  20  216.57    8.70
   0   0  21   91.04    5.53
   0   0  21  100.95    5.89
   0  -1  22  181.44    7.96
   0  -1  22  174.85    8.06
   0  -1  21  336.38   11.88
   0  -1  21  351.56   11.75
   0  -1  20   82.95    5.30
   0  -1  20   93.20    5.25
   0  -1  19  372.38   12.09
   0  -1  19  374.27    9.65
   0   1 -19  352.37   10.13
   0  -1  19  385.81   11.97
   0  -1  18    3.03    1.11
   0   1 -18    2.81    1.45
   0  -1  18    5.91    2.34
   0  -1  18    6.48    2.13
   0  -1  17  319.66    9.35
   0  -1  17  305.78    6.94
   0   1 -17  307.67    7.56
   0  -1  17  318.65    6.34
   0  -1  17  298.44    8.90
   0  -1  16   90.40    2.52
   0  -1  16   99.55    4.92
   0  -1  16   99.40    3.44
   0   1 -16   98.86    3.84
   0  -1  16   85.82    4.47
   0  -1  16  102.29    3.03
   0  -1  15  213.46    5.36
   0  -1  15  218.34    7.80
   0  -1  15  228.35    6.21
   0   1 -15  232.58    6.68
   0  -1  15  223.36    7.59
   0  -1  15  231.28    5.77
   0  -1  14    5.50    0.96
   0   1 -14    3.84    1.16
   0  -1  14    4.40    0.62
   0  -1  14    4.20    1.56
   0  -1  14    4.96    0.74
   0  -1  13    5.50    0.65
   0   1 -13    5.47    1.25
   0   1 -13    5.90    1.19
   0  -1  13    5.77    0.97
   0   1 -13    8.01    1.19
   0  -1  13    5.44    0.78
   0  -1  13    8.26    1.66
   0  -1  12   80.72    2.41
   0   1 -12   76.64    3.09
   0  -1  12   84.54    2.82
   0   1 -12   84.35    3.15
   0  -1  12   81.50    3.62
   0   1 -12   82.43    3.01
   0  -1  12   83.14    2.57
   0  -1  11  254.55    6.10
   0  -1  11  258.90    6.48
   0   1 -11  262.08    6.86
   0  -1  11  253.67    7.39
   0   1 -11  252.45    6.69
   0  -1  11  253.22    6.23
   0  -1  10  119.67    3.19
   0  -1  10  118.31    3.44
   0   1 -10  118.40    3.77
   0  -1  10  114.73    4.12
   0   1 -10  116.78    3.67
   0  -1  10  121.15    3.30
   0  -1   9  255.27    6.12
   0  -1   9  264.51    6.36
   0   1  -9  255.06    6.26
   0   1  -9  263.11    6.70
   0  -1   9  245.42    7.04
   0   1  -9  253.37    6.57
   0  -1   9  249.75    6.20
   0  -1   8  331.44    7.66
   0   1  -8  333.33    7.78
   0  -1   8  326.72    7.83
   0   1  -8  317.87    8.10
   0   1  -8  325.88    8.08
   0  -1   8  321.51    8.46
   0  -1   8  332.71    7.76
   0  -1   7  769.31   17.33
   0  -1   7  795.53   17.49
   0   1  -7  775.38   17.41
   0   1  -7  760.97   17.75
   0   1  -7  802.03   17.71
   0  -1   7  795.99   18.03
   0  -1   7  772.41   17.43
   0  -1   6    4.45    0.50
   0   1  -6    5.17    0.49
   0  -1   6    4.58    0.46
   0   1  -6    5.56    0.67
   0  -1   6    4.16    0.43
   0   1  -6    4.98    0.58
   0  -1   6    3.93    0.64
   0   1  -5 7619.07  164.83
   0  -1   4 1758.59   37.49
   0   1  -4 1730.34   37.52
   0  -1   4 1794.79   37.51
   0  -1   4 1730.63   37.72
   0  -1   4 1723.30   37.56
   0   1  -3  279.99    5.51
   0  -1   3  269.08    5.59
   0   1  -3  264.23    5.60
   0   1  -2   67.28    0.87
   0  -1   2   40.29    0.66
   0  -1  -2    7.37    0.56
   0   1   2    9.16    0.45
   0  -1  -3  142.01    3.81
   0   1   3  148.16    3.55
   0  -1  -3  153.13    3.55
   0  -1  -4 1702.73   38.83
   0  -1  -4 1794.68   38.52
   0   1   4 1766.40   38.51
   0  -1  -5  453.49   11.10
   0  -1  -5  470.47   10.70
   0   1   5  469.73   10.70
   0  -1  -6  181.73    5.04
   0   1   6  170.21    5.15
   0  -1  -6  185.82    4.65
   0   1   6  181.69    4.63
   0  -1  -7    1.89    0.73
   0   1   7    0.85    0.48
   0  -1  -7    1.43    0.52
   0   1   7    0.16    0.79
   0   1   7    0.50    0.76
   0  -1  -8   19.36    1.39
   0  -1  -8   18.62    1.08
   0   1   8   18.57    1.08
   0   1   8   18.25    0.81
   0   1   8   16.81    1.44
   0   1   9  424.73   10.07
   0  -1  -9  416.96   10.00
   0   1   9  415.91   11.01
   0   1   9  415.77    9.53
   0   1   9  429.60   10.93
   0  -1  -9  409.27   10.56
   0   1   9  417.45   10.95
   0  -1 -10  785.49   17.92
   0   1  10  787.91   17.99
   0   1  10  784.07   19.16
   0  -1 -10  784.86   18.56
   0   1  10  730.83   18.91
   0  -1 -10  804.52   18.37
   0   1  10  787.65   17.38
   0   1  10  733.77   18.87
   0   1  11   46.23    2.05
   0   1  11   52.68    2.89
   0  -1 -11   51.41    2.08
   0   1  11   50.01    2.78
   0  -1 -11   50.41    2.48
   0  -1 -11   50.32    2.38
   0   1  11   51.31    1.62
   0   1  11   47.33    2.71
   0   1  12   67.66    3.61
   0   1  12   75.07    2.75
   0  -1 -12   70.55    2.64
   0  -1 -12   71.50    3.12
   0   1  12   76.36    3.62
   0  -1 -12   77.85    3.03
   0   1  12   71.27    2.13
   0   1  12   75.45    3.55
   0   1  13  425.30    9.85
   0   1  13  414.05    9.99
   0   1  13  431.97   12.15
   0   1  13  432.84   10.69
   0  -1 -13  424.32   10.52
   0  -1 -13  424.80   11.27
   0   1  13  443.42   12.06
   0  -1 -13  431.35   10.98
   0   1  13  404.46   11.86
   0   1  13  439.32    9.85
   0  -1 -14  243.93    6.50
   0   1  14  246.93    8.14
   0   1  14  248.78    6.68
   0   1  14  245.84    7.97
   0  -1 -14  232.92    7.17
   0   1  14  228.97    5.71
   0   1  14  223.55    5.84
   0   1  14  238.13    7.93
   0   1  14  249.34    5.78
   0   1  15   42.50    2.22
   0   1  15   46.64    3.31
   0  -1 -15   41.89    2.11
   0  -1 -15   43.02    2.61
   0   1  15   45.21    3.19
   0   1  15   37.70    1.40
   0   1  15   41.43    1.53
   0   1  15   41.20    3.15
   0   1  15   41.56    1.47
   0  -1 -16   68.38    2.79
   0   1  16   77.97    4.35
   0   1  16   74.41    3.01
   0  -1 -16   74.32    3.45
   0   1  16   66.86    1.95
   0   1  16   64.65    2.02
   0   1  16   65.41    3.98
   0   1  16   71.71    2.09
   0   1  17   47.78    1.48
   0   1  17   48.56    1.52
   0  -1 -17   66.25    2.65
   0   1  17   68.86    2.87
   0  -1 -17   62.02    3.23
   0   1  17   68.83    4.20
   0   1  17   61.02    1.78
   0   1  17   69.39    4.15
   0   1  18   59.00    2.88
   0  -1 -18   63.13    3.39
   0   1  18   66.63    4.45
   0   1  18   58.67    4.22
   0   1  19   60.09    2.94
   0  -1 -19   58.91    3.34
   0   1  19   61.04    4.45
   0   1  19   57.20    4.34
   0   1  20  296.63    8.50
   0   1  20  314.76   10.85
   0   1  20  323.14   11.09
   0   1  21  115.88    6.30
   0   1  21  112.31    6.27
   0  -2  22   30.88    3.68
   0  -2  22   37.63    4.07
   0  -2  21   21.10    3.31
   0  -2  21   20.76    3.32
   0  -2  20  169.96    7.55
   0  -2  20  183.52    7.57
   0  -2  19   12.09    1.37
   0   2 -19   11.18    1.74
   0  -2  19    9.44    2.69
   0  -2  19   10.49    2.40
   0  -2  18    8.22    1.24
   0  -2  18    6.76    2.30
   0   2 -18    9.56    1.63
   0  -2  18    3.93    0.41
   0  -2  18    6.77    1.06
   0  -2  18    5.92    2.16
   0  -2  17  134.32    3.49
   0  -2  17  148.97    4.47
   0   2 -17  146.71    4.90
   0  -2  17  136.28    5.91
   0  -2  17  153.27    4.23
   0  -2  16   10.24    1.24
   0   2 -16   13.29    1.59
   0  -2  16   10.89    0.78
   0  -2  16   15.24    2.30
   0  -2  16   12.87    1.17
   0  -2  15   90.25    2.58
   0  -2  15   95.35    3.23
   0   2 -15   84.60    3.48
   0  -2  15   88.19    4.29
   0  -2  15   94.77    3.02
   0  -2  14   63.57    2.02
   0  -2  14   67.97    2.53
   0  -2  14   68.06    3.47
   0  -2  14   65.75    2.35
   0  -2  13    3.27    0.60
   0  -2  13    4.28    0.85
   0   2 -13    4.71    1.12
   0   2 -13    2.51    0.95
   0  -2  13    3.39    1.27
   0  -2  13    4.07    0.77
   0  -2  12   99.26    2.85
   0  -2  12  101.27    3.17
   0   2 -12   97.44    3.42
   0   2 -12  104.44    3.39
   0  -2  12   97.99    3.99
   0  -2  12  101.23    3.09
   0  -2  11  149.90    3.94
   0  -2  11  149.95    4.20
   0   2 -11  149.13    4.47
   0   2 -11  153.20    4.38
   0  -2  11  152.58    5.02
   0  -2  11  154.29    4.17
   0  -2  10  793.27   18.01
   0  -2  10  811.71   18.24
   0   2 -10  806.72   18.52
   0   2 -10  827.32   18.44
   0  -2  10  782.87   19.03
   0  -2  10  799.51   18.23
   0  -2   9   78.79    2.30
   0  -2   9   79.98    2.45
   0   2  -9   76.82    2.64
   0  -2   9   81.28    2.99
   0   2  -9   75.88    2.57
   0  -2   9   76.46    2.43
   0  -2   8 1562.17   35.22
   0  -2   8 1589.33   35.32
   0   2  -8 1619.01   35.56
   0   2  -8 1632.82   35.48
   0  -2   8 1617.32   35.92
   0  -2   8 1635.55   35.40
   0  -2   7   52.06    1.66
   0  -2   7   53.00    1.71
   0   2  -7   52.12    1.88
   0   2  -7   55.37    1.82
   0  -2   7   54.78    2.04
   0  -2   7   50.92    1.77
   0   2  -6  213.43    5.32
   0  -2   6  223.45    5.24
   0  -2   6  219.30    5.23
   0  -2   6  215.92    5.52
   0   2  -6  216.70    5.32
   0  -2   6  220.20    5.36
   0   2  -6  213.23    5.37
   0   2  -6  217.31    5.49
   0  -2   5   14.89    0.72
   0   2  -5   15.81    0.79
   0  -2   5   13.54    0.82
   0   2  -5   17.90    0.80
   0  -2   5   18.44    0.85
   0   2  -5   14.87    0.85
   0   2  -5   13.30    0.77
   0  -2   4 2061.03   45.17
   0   2  -4 2058.09   45.22
   0  -2   4 2069.89   45.21
   0   2  -4 2059.20   45.14
   0  -2   4 2109.47   45.27
   0   2  -4 2110.95   45.36
   0  -2   3   63.81    1.77
   0   2  -3   65.19    1.82
   0  -2   3   63.46    1.84
   0   2  -3   60.84    1.86
   0   2  -3   63.60    1.71
   0  -2   3   67.89    1.74
   0  -2   2  200.46    4.68
   0  -2   1   51.80    0.82
   0  -2   1   56.48    0.86
   0  -2   0 2383.98   19.25
   0  -2   0  479.18   18.45
   0   2   1  268.53    5.99
   0  -2  -1  254.38    6.14
   0  -2  -1  268.70    5.92
   0   2   1  260.60    5.89
   0  -2  -2   96.49    2.80
   0   2   2   95.37    2.59
   0  -2  -2   97.04    2.81
   0   2   2  100.82    2.50
   0  -2  -2   98.55    2.52
   0  -2  -2   93.75    2.78
   0  -2  -2   99.05    2.43
   0   2   2  100.63    2.39
   0   2   3   25.42    0.92
   0   2   3   27.73    1.09
   0  -2  -3   26.99    1.07
   0  -2  -3   26.30    1.26
   0  -2  -3   25.91    1.28
   0   2   3   25.01    0.81
   0   2   4  187.00    4.70
   0  -2  -4  181.38    5.02
   0  -2  -4  190.19    4.70
   0  -2  -4  180.84    5.02
   0   2   4  182.97    4.46
   0   2   4  189.16    4.33
   0   2   5  370.46    8.90
   0  -2  -5  381.27    9.36
   0  -2  -5  384.83    8.91
   0  -2  -5  364.74    9.30
   0   2   5  369.59    9.41
   0   2   5  381.21    8.62
   0   2   6  508.64   12.84
   0   2   6  529.57   12.27
   0  -2  -6  549.57   12.27
   0  -2  -6  540.11   12.81
   0   2   6  494.34   12.75
   0   2   7   39.87    2.16
   0   2   7   39.02    1.65
   0  -2  -7   38.61    1.66
   0   2   7   42.90    2.17
   0  -2  -7   41.00    2.06
   0   2   8   15.52    1.53
   0   2   8   14.10    1.09
   0  -2  -8   14.23    1.09
   0   2   8   14.39    1.48
   0  -2  -8   14.25    1.38
   0   2   9  177.95    4.37
   0  -2  -9  173.10    5.38
   0   2   9  181.42    5.68
   0  -2  -9  180.29    4.85
   0   2   9  178.10    4.87
   0   2   9  167.04    5.62
   0   2  10  111.16    2.98
   0   2  10  105.31    4.20
   0  -2 -10  111.95    4.01
   0   2  10  109.55    3.50
   0  -2 -10  114.46    3.52
   0   2  10  105.55    2.77
   0   2  10   96.77    4.13
   0   2  10  100.70    4.14
   0   2  11  418.18    9.54
   0  -2 -11  413.46   10.16
   0   2  11  410.63   10.22
   0  -2 -11  402.52   10.79
   0   2  11  400.92   11.24
   0   2  11  400.98   11.33
   0   2  11  407.96   11.19
   0   2  11  407.81    9.31
   0   2  12   91.44    2.63
   0  -2 -12   89.84    3.19
   0   2  12   91.20    3.25
   0   2  12   96.08    4.19
   0  -2 -12   94.84    3.77
   0   2  12   92.47    4.25
   0  -2 -12   82.83    3.48
   0   2  12   88.35    4.05
   0   2  12   91.58    2.42
   0   2  13  771.42   17.38
   0   2  13  772.03   18.30
   0  -2 -13  773.90   18.15
   0   2  13  785.08   19.69
   0  -2 -13  780.87   18.97
   0   2  13  767.16   19.78
   0   2  13  775.35   17.12
   0   2  13  752.47   19.58
   0   2  14  127.61    3.49
   0  -2 -14  134.44    4.29
   0   2  14  128.73    4.38
   0   2  14  129.68    5.53
   0  -2 -14  129.20    4.84
   0   2  14  135.02    5.68
   0   2  14  131.93    3.27
   0   2  14  134.47    5.53
   0   2  15    1.98    0.69
   0   2  15    2.00    0.61
   0  -2 -15    1.91    1.06
   0   2  15    1.92    1.06
   0   2  15    1.19    1.73
   0  -2 -15    1.46    1.48
   0   2  15    1.45    1.72
   0   2  15    1.37    1.73
   0   2  15    1.71    0.44
   0   2  16   16.31    0.88
   0   2  16   16.59    1.01
   0   2  16   17.41    1.65
   0  -2 -16   16.15    1.55
   0  -2 -16   10.68    1.92
   0   2  16   16.16    2.46
   0   2  16   10.31    0.66
   0   2  16   13.76    0.63
   0   2  16   14.42    2.39
   0   2  17  227.64    5.58
   0   2  17  224.93    5.65
   0   2  17  269.20    7.21
   0  -2 -17  258.52    6.88
   0  -2 -17  281.81    7.91
   0   2  17  253.75    8.95
   0   2  17  256.31    8.75
   0  -2 -18   62.10    2.83
   0   2  18   63.78    3.06
   0  -2 -18   59.45    3.47
   0   2  18   61.20    4.27
   0   2  18   61.17    4.36
   0   2  19  281.48    8.13
   0   2  19  277.35   10.00
   0   2  19  284.58   10.28
   0   2  20  165.09    5.56
   0   2  20  162.89    7.34
   0   2  20  165.12    7.58
   0   2  21   64.99    4.93
   0   2  21   70.16    5.03
   0  -3  22   95.20    5.66
   0  -3  22   94.67    5.82
   0  -3  21    1.61    2.31
   0  -3  21    4.56    2.72
   0  -3  20    0.72    2.33
   0  -3  20    3.02    2.40
   0  -3  19   28.26    1.75
   0   3 -19   30.65    2.23
   0  -3  19   28.51    3.03
   0  -3  18   39.50    2.00
   0   3 -18   34.75    2.33
   0  -3  18   35.80    1.29
   0  -3  18   36.76    3.23
   0  -3  18   43.55    2.04
   0  -3  17    1.34    0.57
   0  -3  17    0.62    0.92
   0  -3  17   -0.51    1.77
   0  -3  17    1.63    0.98
   0  -3  16  307.11    7.43
   0  -3  16  328.39    9.85
   0  -3  16  315.23    8.02
   0  -3  16  320.27    8.11
   0  -3  15  115.04    3.19
   0  -3  15  113.97    4.85
   0  -3  15  116.01    3.64
   0  -3  15  113.54    3.65
   0  -3  14  281.18    6.82
   0  -3  14  282.44    7.25
   0  -3  14  286.76    8.51
   0   3 -14  280.53    7.45
   0  -3  14  279.54    7.22
   0  -3  13  320.78    7.68
   0  -3  13  315.39    8.00
   0   3 -13  325.88    8.30
   0  -3  13  311.20    9.10
   0   3 -13  319.19    8.19
   0  -3  13  324.40    8.06
   0  -3  12   69.80    2.22
   0  -3  12   67.72    2.44
   0   3 -12   67.56    2.64
   0   3 -12   70.99    2.59
   0  -3  12   67.80    3.18
   0  -3  12   72.46    2.52
   0  -3  11  186.20    4.78
   0  -3  11  187.81    4.98
   0   3 -11  186.61    5.17
   0  -3  11  182.22    5.70
   0   3 -11  187.94    5.11
   0  -3  11  185.25    5.02
   0  -3  10  136.69    3.68
   0  -3  10  137.15    3.79
   0   3 -10  137.69    3.98
   0  -3  10  136.41    4.39
   0   3 -10  133.61    3.89
   0  -3  10  136.61    3.89
   0  -3   9 1349.14   29.61
   0  -3   9 1329.05   29.65
   0   3  -9 1370.36   29.86
   0  -3   9 1292.76   30.23
   0   3  -9 1342.34   29.77
   0  -3   9 1334.71   29.81
   0   3  -8   90.84    2.78
   0  -3   8   92.56    2.62
   0  -3   8   88.24    2.61
   0   3  -8   90.75    2.70
   0  -3   8   83.61    2.92
   0  -3   8   91.20    2.77
   0   3  -8   93.10    2.78
   0   3  -7   53.07    1.87
   0  -3   7   52.84    1.77
   0   3  -7   53.67    1.80
   0  -3   7   50.78    1.95
   0  -3   7   55.79    1.91
   0   3  -7   52.80    1.84
   0   3  -7   51.57    2.04
   0   3  -6   37.21    1.43
   0  -3   6   34.48    1.32
   0   3  -6   33.02    1.31
   0   3  -6   37.56    1.56
   0   3  -6   34.10    1.30
   0  -3   6   34.84    1.39
   0  -3   6   37.75    1.44
   0   3  -5  478.42   11.04
   0  -3   5  484.43   10.98
   0  -3   5  442.84   10.94
   0  -3   5  493.88   10.95
   0   3  -5  481.62   10.86
   0   3  -5  485.55   11.21
   0  -3   5  493.07   11.07
   0  -3   4  448.21   10.20
   0   3  -4  459.34   10.28
   0  -3   4  454.44   10.11
   0  -3   4  439.30   10.13
   0  -3   4  443.99   10.09
   0   3  -4  445.64   10.07
   0  -3   4  425.44   10.24
   0   3  -4  447.46   10.37
   0  -3   3 1434.36   31.47
   0   3  -3 1445.38   31.52
   0  -3   3 1400.42   31.37
   0  -3   3 1432.75   31.33
   0  -3   3 1489.75   31.32
   0   3  -3 1439.87   31.32
   0  -3   3 1378.60   31.50
   0   3  -2  263.41    6.10
   0  -3   2  265.54    6.08
   0  -3   2  257.32    5.99
   0   3  -2  256.48    6.01
   0  -3   2  258.51    5.98
   0  -3   2  254.05    6.13
   0  -3   1 2964.82   63.71
   0  -3   1 2945.40   63.63
   0   3  -1 2972.35   63.68
   0   3  -1 2839.31   63.70
   0  -3   1 2938.38   63.63
   0  -3   0   35.56    1.17
   0  -3   0   34.64    1.28
   0   3   0   34.34    1.16
   0   3   0   37.17    1.29
   0  -3   0   33.86    1.22
   0  -3  -1  222.99    5.63
   0  -3  -1  222.85    5.45
   0  -3  -1  236.08    5.67
   0   3   1  228.11    5.46
   0  -3  -1  228.08    5.65
   0   3   1  235.59    5.36
   0  -3  -1  225.18    5.35
   0   3   2 1254.32   28.05
   0  -3  -2 1266.14   28.30
   0   3   2 1261.90   27.90
   0  -3  -2 1282.45   27.94
   0  -3  -2 1307.75   28.30
   0   3   2 1272.41   27.74
   0  -3  -2 1251.75   28.22
   0  -3  -2 1263.18   27.79
   0   3   3  898.06   20.08
   0  -3  -3  921.51   20.62
   0  -3  -3  867.46   20.65
   0  -3  -3  898.02   20.28
   0   3   3  903.52   20.29
   0  -3  -3  901.88   20.65
   0  -3  -3  933.87   20.68
   0   3   3  908.43   19.89
   0  -3  -3  918.14   20.52
   0  -3  -3  905.70   19.99
   0  -3  -4  944.16   22.18
   0   3   4  981.41   21.52
   0  -3  -4  958.47   22.19
   0   3   4  943.66   21.75
   0  -3  -4  993.04   21.78
   0  -3  -4  988.79   22.24
   0  -3  -4  989.22   22.23
   0   3   4  986.99   21.28
   0  -3  -4  906.63   21.98
   0  -3  -5  285.82    7.59
   0   3   5  291.57    7.15
   0  -3  -5  281.63    7.14
   0  -3  -5  278.42    7.54
   0   3   5  292.66    7.62
   0   3   5  286.57    6.83
   0   3   5  291.02    6.60
   0   3   6 2745.71   59.54
   0   3   6 2733.24   59.93
   0  -3  -6 2824.47   59.94
   0  -3  -6 2863.86   60.57
   0   3   6 2611.05   60.49
   0  -3  -6 2589.82   60.44
   0   3   6 2695.57   60.63
   0   3   6 2731.67   59.27
   0   3   7  431.50    9.98
   0  -3  -7  443.70   11.07
   0  -3  -7  437.80   10.42
   0   3   7  428.77   10.41
   0  -3  -7  430.77   11.03
   0   3   7  402.62   11.00
   0   3   7  441.30   11.19
   0   3   7  428.33    9.70
   0   3   8  104.61    2.92
   0  -3  -8  102.33    3.32
   0   3   8  100.75    3.32
   0  -3  -8  106.46    3.86
   0   3   8  100.97    3.88
   0   3   8  103.24    4.02
   0   3   8  101.19    2.63
   0   3   9  173.86    4.35
   0  -3  -9  175.97    4.85
   0   3   9  166.68    4.84
   0  -3  -9  159.13    5.35
   0   3   9  165.68    5.54
   0   3   9  160.22    5.62
   0   3   9  161.62    4.02
   0   3  10  248.04    6.09
   0   3  10  253.21    7.60
   0  -3 -10  261.82    7.39
   0   3  10  245.22    6.69
   0  -3 -10  250.67    6.69
   0   3  10  244.40    7.66
   0   3  10  241.41    5.77
   0   3  11   65.64    2.15
   0   3  11   63.36    3.32
   0  -3 -11   64.86    3.15
   0  -3 -11   65.20    2.63
   0   3  11   66.57    2.72
   0   3  11   67.98    1.80
   0   3  11   61.24    3.37
   0   3  11   64.29    1.83
   0   3  12    3.66    0.67
   0   3  12    3.33    1.09
   0  -3 -12    3.40    1.10
   0  -3 -12    4.76    1.36
   0   3  12    2.13    1.41
   0   3  12    2.56    1.63
   0   3  12    3.26    1.54
   0   3  12    3.69    0.41
   0   3  12    2.43    0.45
   0   3  13  367.57    8.09
   0   3  13  364.03    9.05
   0  -3 -13  364.69    8.92
   0  -3 -13  346.68    9.65
   0   3  13  362.42   10.26
   0   3  13  357.26   10.44
   0   3  13  342.79   10.11
   0   3  13  343.61    7.46
   0   3  14  244.74    6.14
   0   3  14  241.64    7.07
   0  -3 -14  253.40    7.01
   0   3  14  250.94    8.31
   0  -3 -14  248.59    7.74
   0   3  14  252.93    8.50
   0   3  14  247.68    8.31
   0   3  15    8.98    0.85
   0  -3 -15    8.25    1.37
   0   3  15    7.11    1.40
   0  -3 -15   10.20    1.81
   0   3  15    6.02    2.01
   0   3  15    9.60    2.09
   0   3  16  240.06    6.04
   0   3  16  249.36    7.33
   0  -3 -16  253.54    7.08
   0  -3 -16  259.00    7.98
   0   3  16  243.59    8.79
   0   3  16  258.75    8.84
   0   3  17  249.06    7.12
   0  -3 -17  246.91    6.83
   0  -3 -17  246.23    7.73
   0   3  17  240.97    8.78
   0   3  17  238.18    8.60
   0   3  18  128.56    4.80
   0  -3 -18  130.74    5.33
   0   3  18  136.02    6.45
   0   3  18  136.03    6.40
   0   3  19   14.65    2.97
   0   3  19   15.66    2.93
   0   3  19   18.05    2.01
   0   3  20   69.89    4.88
   0   3  20   68.87    4.81
   0   3  20   69.43    3.44
   0   3  21    0.53    2.57
   0  -4  22    1.44    2.51
   0  -4  22    5.91    2.83
   0  -4  21   67.37    4.65
   0  -4  20   87.52    5.10
   0  -4  19   69.73    4.31
   0  -4  19   75.02    2.83
   0  -4  18   23.92    1.14
   0  -4  18   25.05    1.71
   0  -4  18   26.84    1.64
   0  -4  17   74.24    2.31
   0  -4  17   67.39    3.96
   0  -4  17   72.44    2.85
   0  -4  17   71.30    2.75
   0  -4  16  103.28    3.01
   0  -4  16  100.04    4.59
   0  -4  16  104.09    3.51
   0  -4  16  104.29    3.42
   0  -4  15  183.55    4.82
   0  -4  15  189.21    6.53
   0  -4  15  188.97    5.33
   0  -4  15  182.81    5.17
   0  -4  14  117.19    3.31
   0  -4  14  110.29    3.52
   0   4 -14  112.89    3.70
   0  -4  14  110.90    4.53
   0  -4  14  115.80    3.68
   0  -4  13   25.35    1.26
   0  -4  13   22.95    1.38
   0   4 -13   26.42    1.61
   0   4 -13   24.56    1.56
   0  -4  13   19.92    2.00
   0  -4  13   21.40    1.45
   0  -4  12  455.14   10.57
   0  -4  12  449.62   10.69
   0   4 -12  442.50   10.89
   0   4 -12  445.95   10.82
   0  -4  12  430.68   11.54
   0  -4  12  452.33   10.90
   0  -4  11   64.96    2.21
   0  -4  11   64.74    2.24
   0   4 -11   66.44    2.43
   0   4 -11   66.59    2.38
   0  -4  11   58.86    2.73
   0  -4  11   63.86    2.40
   0   4 -10  525.64   12.18
   0  -4  10  506.28   11.86
   0  -4  10  522.38   11.91
   0   4 -10  527.85   12.08
   0  -4  10  518.06   12.51
   0   4 -10  522.18   11.99
   0  -4  10  515.48   12.14
   0  -4   9    9.77    0.82
   0   4  -9   10.33    0.94
   0  -4   9   10.45    1.16
   0  -4   9   10.15    0.82
   0   4  -9    9.13    1.13
   0   4  -9    9.83    0.93
   0  -4   9   12.61    1.13
   0   4  -9   11.33    0.93
   0  -4   9    9.89    0.99
   0  -4   8   49.12    1.78
   0   4  -8   44.81    1.87
   0   4  -8   50.11    2.12
   0   4  -8   48.25    1.81
   0  -4   8   42.72    1.93
   0   4  -8   48.60    1.75
   0  -4   8   53.82    1.99
   0  -4   8   48.12    1.89
   0   4  -7  887.37   20.40
   0  -4   7  914.51   20.28
   0   4  -7  900.79   20.67
   0   4  -7  871.39   20.18
   0  -4   7  896.36   20.39
   0  -4   7  906.52   20.32
   0   4  -7  908.66   20.15
   0  -4   7  929.39   20.42
   0   4  -6 1295.65   28.88
   0  -4   6 1341.72   28.79
   0  -4   6 1226.43   28.71
   0   4  -6 1302.26   29.08
   0   4  -6 1295.63   28.60
   0  -4   6 1316.04   28.69
   0  -4   6 1304.73   28.87
   0  -4   5   40.38    1.54
   0   4  -5   44.07    1.68
   0  -4   5   43.60    1.50
   0  -4   5   38.68    1.48
   0   4  -5   39.21    1.42
   0  -4   5   42.40    1.47
   0   4  -5   47.35    1.79
   0  -4   5   41.63    1.67
   0   4  -4 2283.11   50.07
   0  -4   4 2333.65   50.01
   0  -4   4 2258.28   49.86
   0  -4   4 2283.18   49.81
   0   4  -4 2282.99   49.81
   0  -4   4 2304.81   49.79
   0  -4   4 2246.08   50.06
   0   4  -3  391.47    9.34
   0  -4   3  405.12    9.32
   0  -4   3  394.67    9.19
   0  -4   3  409.40    9.19
   0   4  -3  400.39    9.24
   0   4  -3  420.94    9.48
   0  -4   3  396.00    9.40
   0  -4   2    2.58    0.49
   0  -4   2    2.97    0.40
   0   4  -2    2.83    0.43
   0  -4   2    2.12    0.39
   0  -4   2    1.86    0.43
   0  -4   1 1087.44   23.49
   0   4  -1 1033.02   23.59
   0   4  -1 1060.98   23.61
   0  -4   1 1055.89   23.57
   0  -4   1 1090.97   23.52
   0   4  -1 1087.13   23.57
   0  -4   1 1009.24   23.51
   0  -4   0  887.06   19.33
   0  -4   0  809.52   19.26
   0  -4   0  864.79   19.34
   0   4   0  868.09   19.22
   0  -4   0  928.44   19.46
   0  -4   0  891.59   19.21
   0   4   0  791.99   19.25
   0   4   0  872.96   19.45
   0  -4  -1 2304.60   51.12
   0   4   1 2333.30   50.91
   0   4   1 2270.81   51.20
   0  -4  -1 2281.74   50.91
   0  -4  -1 2360.57   51.09
   0  -4  -1 2395.33   51.14
   0  -4  -1 2342.27   50.77
   0   4   1 2302.94   50.76
   0   4   1 2384.60   51.12
   0   4   2   56.26    2.01
   0   4   2   59.83    2.27
   0  -4  -2   60.67    2.22
   0   4   2   59.90    1.92
   0   4   2   56.58    2.21
   0  -4  -2   57.51    2.17
   0  -4  -2   61.88    1.97
   0  -4  -2   59.81    1.84
   0   4   2   60.36    2.15
   0   4   2   58.00    1.77
   0  -4  -2   65.73    2.24
   0  -4  -3 1349.12   29.43
   0   4   3 1312.51   29.45
   0   4   3 1320.35   29.86
   0  -4  -3 1311.12   29.79
   0   4   3 1330.10   29.23
   0  -4  -3 1327.88   29.76
   0  -4  -3 1340.38   29.29
   0  -4  -3 1257.58   29.62
   0  -4  -3 1302.40   29.09
   0   4   3 1312.52   29.68
   0   4   3 1343.18   28.99
   0   4   4 1443.86   31.72
   0  -4  -4 1396.71   32.39
   0  -4  -4 1447.17   32.50
   0  -4  -4 1423.05   31.97
   0   4   4 1413.36   32.00
   0  -4  -4 1427.14   32.46
   0  -4  -4 1483.76   32.49
   0  -4  -4 1446.46   32.29
   0  -4  -4 1446.95   31.57
   0   4   4 1431.08   31.42
   0  -4  -5   23.75    1.61
   0   4   5   27.59    1.22
   0  -4  -5   25.10    1.64
   0   4   5   26.19    1.40
   0  -4  -5   24.00    1.36
   0  -4  -5   21.43    1.60
   0  -4  -5   27.44    1.74
   0   4   5   26.70    0.98
   0  -4  -5   24.88    1.59
   0  -4  -6 2563.28   57.09
   0   4   6 2536.02   56.43
   0  -4  -6 2577.81   57.05
   0  -4  -6 2559.31   56.44
   0  -4  -6 2479.65   57.07
   0   4   6 2563.35   56.04
   0  -4  -6 2611.27   57.10
   0  -4  -6 2570.71   56.82
   0   4   6 2573.26   55.65
   0   4   7  221.31    5.70
   0  -4  -7  221.45    6.67
   0  -4  -7  225.35    6.12
   0  -4  -7  241.31    6.76
   0   4   7  234.31    6.16
   0  -4  -7  212.19    6.67
   0  -4  -7  233.62    6.49
   0   4   7  226.68    5.32
   0   4   8  125.97    4.01
   0  -4  -8  137.62    4.68
   0  -4  -8  132.60    4.05
   0   4   8  118.07    4.50
   0  -4  -8  129.93    4.61
   0   4   8  126.45    3.58
   0   4   8  128.82    3.18
   0  -4  -9   24.13    1.62
   0   4   9   25.26    1.63
   0  -4  -9   23.53    1.94
   0   4   9   22.78    2.00
   0   4   9   24.42    1.23
   0   4   9   22.57    0.86
   0  -4 -10  264.56    7.22
   0   4  10  267.18    7.26
   0   4  10  253.59    8.01
   0  -4 -10  264.01    7.91
   0   4  10  271.94    6.65
   0   4  10  264.98    6.08
   0   4  11  983.17   21.60
   0   4  11  987.27   22.41
   0  -4 -11  961.73   22.25
   0  -4 -11  988.41   23.21
   0   4  11  961.70   23.46
   0   4  11  958.88   23.61
   0   4  11  938.84   20.91
   0   4  12    4.78    1.14
   0  -4 -12    4.55    1.15
   0   4  12    5.04    1.70
   0  -4 -12    4.33    1.44
   0   4  12    4.60    1.75
   0   4  12    5.79    0.83
   0   4  13    9.32    1.40
   0  -4 -13    7.46    1.34
   0  -4 -13    7.76    1.70
   0   4  13    6.04    1.88
   0   4  13   10.75    2.05
   0   4  13    8.57    0.92
   0   4  14  206.86    6.39
   0  -4 -14  214.98    6.28
   0  -4 -14  204.62    7.00
   0   4  14  215.55    7.54
   0   4  14  207.24    7.71
   0   4  14  205.58    5.43
   0   4  15    1.48    0.74
   0  -4 -15    1.91    1.23
   0   4  15    0.62    1.17
   0  -4 -15    0.56    1.57
   0   4  15   -0.78    1.85
   0   4  15    0.74    1.89
   0   4  16  109.29    3.25
   0   4  16  110.69    4.32
   0  -4 -16  107.47    4.79
   0   4  16  112.78    5.66
   0   4  16  118.25    5.56
   0   4  17  406.86   11.15
   0  -4 -17  410.94   11.80
   0   4  17  422.31   12.93
   0   4  18   70.65    3.48
   0  -4 -18   65.68    3.89
   0   4  18   68.33    4.58
   0   4  19  117.25    6.21
   0   4  19  116.37    4.68
   0   4  20    4.46    2.49
   0   4  20    6.89    1.72
   0  -5  22   70.64    4.85
   0  -5  21   22.79    3.09
   0  -5  20    1.64    2.02
   0  -5  19   10.24    2.15
   0  -5  19    8.20    1.19
   0  -5  18   44.17    1.72
   0  -5  18   41.94    3.33
   0  -5  18   44.23    2.29
   0  -5  18   41.36    2.02
   0  -5  17  270.34    6.75
   0  -5  17  276.39    8.84
   0  -5  17  280.59    7.42
   0  -5  17  262.78    7.12
   0  -5  16   48.77    1.93
   0  -5  16   53.39    3.24
   0  -5  16   49.52    2.32
   0  -5  16   47.10    2.10
   0  -5  15  650.01   15.00
   0  -5  15  647.05   15.24
   0  -5  15  650.88   16.68
   0  -5  15  651.85   15.53
   0  -5  14   27.13    1.39
   0  -5  14   23.25    2.17
   0  -5  14   24.91    1.46
   0   5 -14   24.53    1.65
   0  -5  14   24.33    2.18
   0  -5  14   26.78    1.67
   0  -5  13  714.70   16.34
   0  -5  13  691.97   17.50
   0  -5  13  701.93   16.41
   0   5 -13  714.00   16.63
   0  -5  13  703.63   17.44
   0   5 -13  703.82   16.54
   0  -5  13  730.37   16.74
   0   5 -12    0.61    0.78
   0  -5  12    0.39    0.67
   0  -5  12   -0.49    1.37
   0  -5  12    1.28    0.70
   0   5 -12    0.53    0.86
   0   5 -12    0.28    0.81
   0  -5  12    0.28    1.05
   0  -5  12    0.45    0.78
   0  -5  11 1126.59   25.40
   0  -5  11 1095.01   26.20
   0   5 -11 1135.36   25.77
   0  -5  11 1078.52   26.13
   0  -5  11 1148.73   25.39
   0   5 -11 1131.96   25.52
   0  -5  11 1151.75   26.06
   0   5 -11 1133.63   25.45
   0  -5  11 1146.40   25.71
   0   5 -10   46.00    2.03
   0  -5  10   46.83    1.84
   0   5 -10   45.13    1.88
   0   5 -10   40.23    2.17
   0  -5  10   44.47    2.16
   0  -5  10   44.93    2.07
   0   5 -10   45.30    1.82
   0  -5  10   46.23    2.01
   0   5  -9  239.21    6.27
   0  -5   9  237.90    6.03
   0  -5   9  230.98    6.25
   0   5  -9  231.48    6.00
   0   5  -9  229.00    6.51
   0  -5   9  230.99    6.18
   0   5  -9  232.75    5.93
   0  -5   9  236.23    6.23
   0   5  -8  163.80    4.71
   0  -5   8  163.02    4.53
   0  -5   8  172.15    4.66
   0  -5   8  162.26    4.36
   0   5  -8  165.24    4.45
   0   5  -8  169.89    4.98
   0   5  -8  171.02    4.43
   0  -5   8  162.93    4.57
   0  -5   8  175.11    4.73
   0   5  -7  754.74   17.47
   0  -5   7  767.84   17.30
   0  -5   7  733.87   17.24
   0  -5   7  752.26   17.10
   0   5  -7  759.99   17.72
   0  -5   7  767.50   17.21
   0   5  -7  783.99   17.13
   0  -5   7  727.30   17.37
   0  -5   6  145.54    3.89
   0   5  -6  144.72    4.00
   0  -5   6  135.94    3.69
   0  -5   6  137.05    3.76
   0   5  -6  128.21    3.70
   0  -5   6  136.09    3.66
   0   5  -6  129.69    3.65
   0   5  -6  137.96    4.13
   0  -5   6  133.82    3.90
   0   5  -5   50.90    1.99
   0  -5   5   47.78    1.85
   0  -5   5   48.65    1.77
   0  -5   5   53.79    1.76
   0   5  -5   54.74    1.83
   0   5  -5   58.17    1.83
   0  -5   5   49.92    1.71
   0   5  -5   46.87    2.01
   0  -5   5   50.24    1.93
   0  -5   4  100.15    2.97
   0  -5   4  108.58    2.88
   0   5  -4  106.01    2.99
   0   5  -4  105.79    2.92
   0  -5   4  104.43    2.84
   0   5  -4   97.54    3.08
   0  -5   4   97.76    3.03
   0   5  -3  469.18   10.83
   0  -5   3  465.49   10.76
   0   5  -3  461.13   10.76
   0  -5   3  454.84   10.60
   0   5  -3  460.60   10.67
   0  -5   3  461.59   10.60
   0   5  -3  460.37   10.89
   0  -5   3  458.42   10.82
   0  -5   2  652.29   15.49
   0  -5   2  670.07   15.32
   0   5  -2  684.65   15.52
   0  -5   2  676.50   15.48
   0   5  -2  711.77   15.57
   0   5  -2  670.56   15.43
   0  -5   2  685.49   15.33
   0   5  -2  682.37   15.56
   0   5  -1   13.18    0.93
   0  -5   1   12.33    0.84
   0   5  -1   16.15    1.00
   0  -5   1   16.30    0.98
   0  -5   1   14.21    0.90
   0  -5   1   14.83    0.92
   0   5  -1   15.47    0.93
   0  -5   1   17.72    1.02
   0  -5   1   14.37    0.90
   0  -5   0 3431.22   74.15
   0  -5   0 3377.89   74.15
   0  -5   0 3412.12   74.18
   0  -5   0 3461.92   74.03
   0   5   0 3356.39   74.04
   0  -5   0 3592.88   74.35
   0   5   0 3380.38   74.36
   0   5   0 3212.82   74.12
   0  -5  -1  857.03   19.57
   0   5   1  828.57   19.66
   0  -5  -1  869.27   19.62
   0  -5  -1  869.59   19.24
   0   5   1  858.64   19.56
   0   5   1  862.43   19.24
   0  -5  -1  841.22   19.50
   0  -5  -1  862.47   19.41
   0   5   1  848.48   19.37
   0   5   1  863.98   19.74
   0   5   2   47.22    2.10
   0  -5  -2   46.91    2.02
   0   5   2   46.20    1.76
   0   5   2   48.84    2.13
   0  -5  -2   44.88    1.77
   0  -5  -2   45.46    1.99
   0   5   2   44.52    1.98
   0  -5  -2   44.96    2.03
   0  -5  -2   46.90    1.65
   0   5   2   45.32    1.60
   0  -5  -3  254.82    6.71
   0   5   3  255.00    6.74
   0  -5  -3  265.85    7.07
   0   5   3  276.42    7.20
   0  -5  -3  265.15    7.03
   0  -5  -3  262.81    6.62
   0   5   3  253.84    6.55
   0   5   3  283.25    7.25
   0   5   3  260.63    6.32
   0   5   3  260.20    6.97
   0  -5  -3  264.05    6.43
   0  -5  -3  270.02    7.02
   0  -5  -4 1741.56   38.63
   0  -5  -4 1766.33   38.05
   0   5   4 1722.95   38.08
   0  -5  -4 1686.84   38.51
   0   5   4 1708.85   37.77
   0  -5  -4 1704.62   38.43
   0  -5  -4 1743.93   38.38
   0   5   4 1609.19   38.29
   0  -5  -4 1690.64   37.62
   0   5   4 1712.24   37.45
   0  -5  -5  601.09   14.46
   0   5   5  584.38   13.63
   0  -5  -5  611.86   14.62
   0  -5  -5  600.66   13.95
   0   5   5  573.95   13.95
   0  -5  -5  585.09   14.50
   0  -5  -5  572.63   14.45
   0   5   5  591.30   14.40
   0  -5  -5  572.31   14.29
   0   5   5  589.27   13.26
   0  -5  -6  133.75    4.47
   0   5   6  125.68    3.63
   0  -5  -6  130.24    4.51
   0  -5  -6  133.37    4.00
   0   5   6  121.29    3.95
   0  -5  -6  117.90    4.36
   0  -5  -6  128.86    4.43
   0   5   6  124.65    3.25
   0   5   6  122.47    4.30
   0  -5  -6  120.33    4.21
   0   5   7  223.29    5.75
   0  -5  -7  214.09    6.65
   0  -5  -7  222.01    6.78
   0   5   7  223.23    6.19
   0  -5  -7  221.45    6.71
   0  -5  -7  220.44    6.13
   0  -5  -7  214.13    6.76
   0  -5  -7  214.38    6.47
   0   5   7  224.38    5.30
   0  -5  -8  349.97    9.65
   0   5   8  343.92    8.40
   0  -5  -8  334.09    9.53
   0  -5  -8  348.04    8.89
   0  -5  -8  350.61    9.56
   0   5   8  350.34    8.94
   0  -5  -8  337.18    9.63
   0  -5  -8  346.63    9.30
   0   5   8  338.15    7.87
   0   5   9  473.01   11.13
   0  -5  -9  480.86   12.61
   0  -5  -9  466.49   12.49
   0   5   9  466.51   11.74
   0  -5  -9  466.82   11.65
   0  -5  -9  477.24   12.44
   0  -5  -9  466.19   12.58
   0  -5  -9  458.80   12.06
   0   5   9  463.97   10.51
   0  -5 -10    4.02    1.47
   0   5  10    1.64    0.70
   0  -5 -10    0.63    1.30
   0  -5 -10    1.45    1.02
   0   5  10    1.53    1.01
   0  -5 -10    0.28    1.44
   0  -5 -10    4.70    1.29
   0   5  10    1.75    0.37
   0  -5 -11  219.87    7.17
   0   5  11  217.59    6.46
   0  -5 -11  224.85    6.45
   0  -5 -11  233.82    7.53
   0   5  11  219.08    5.78
   0   5  11  216.69    5.01
   0   5  12  208.58    6.35
   0  -5 -12  210.47    6.23
   0  -5 -12  200.14    7.27
   0   5  12  208.65    5.59
   0  -5 -12  216.27    7.09
   0   5  13  110.59    4.19
   0  -5 -13  114.90    4.10
   0  -5 -13  111.11    5.12
   0   5  13  109.08    3.44
   0  -5 -13  109.55    4.75
   0   5  14    1.70    1.37
   0  -5 -14    0.29    1.19
   0  -5 -14   -0.55    1.80
   0   5  14    1.02    0.84
   0  -5 -14    1.02    1.63
   0   5  15   53.63    2.94
   0  -5 -15   55.07    3.85
   0   5  15   55.89    2.22
   0  -5 -15   54.28    3.39
   0  -5 -16   29.85    2.76
   0   5  16   26.14    2.24
   0  -5 -16   24.86    3.01
   0   5  17   37.86    2.72
   0  -5 -17   40.56    3.67
   0  -5 -17   38.99    3.05
   0   5  17   40.68    3.66
   0   5  18  155.09    5.64
   0  -5 -18  155.03    7.08
   0   5  18  153.16    6.97
   0   5  19   23.07    2.32
   0  -5 -19   14.34    2.95
   0   5  19   20.23    3.15
   0   5  20  256.56    7.96
   0  -5 -20  228.55    9.38
   0  -6  22   42.42    3.92
   0  -6  21   28.76    3.23
   0  -6  20   13.09    2.56
   0  -6  19    1.29    1.79
   0  -6  19    2.06    0.98
   0  -6  18  198.11    7.16
   0  -6  18  186.27    5.04
   0  -6  18  187.56    5.32
   0  -6  17   10.01    1.05
   0  -6  17    9.41    1.95
   0  -6  17    8.27    1.38
   0  -6  17    8.86    1.13
   0  -6  16  374.62    9.04
   0  -6  16  357.49    9.18
   0  -6  16  368.78   10.67
   0  -6  16  369.82    9.58
   0  -6  15   47.90    1.98
   0  -6  15   46.80    2.09
   0  -6  15   42.02    2.89
   0  -6  15   42.72    2.85
   0  -6  15   51.61    2.39
   0  -6  14   19.76    1.31
   0  -6  14   19.58    1.34
   0  -6  14   18.52    1.92
   0   6 -14   19.89    1.44
   0  -6  14   21.30    1.97
   0  -6  14   18.32    1.53
   0   6 -13  275.54    7.72
   0  -6  13  294.41    7.36
   0  -6  13  289.29    8.29
   0  -6  13  281.69    7.32
   0  -6  13  283.87    8.13
   0   6 -13  299.68    7.46
   0  -6  13  283.29    7.65
   0  -6  12  689.61   15.77
   0   6 -12  680.05   16.19
   0  -6  12  659.05   16.47
   0  -6  12  666.67   15.69
   0   6 -12  670.40   15.81
   0  -6  12  651.66   16.59
   0  -6  12  688.50   16.39
   0   6 -12  669.27   15.74
   0  -6  12  700.05   16.10
   0   6 -11   12.51    1.28
   0  -6  11    8.88    0.99
   0  -6  11    9.65    1.36
   0   6 -11    8.63    1.08
   0  -6  11    9.63    0.94
   0   6 -11    8.68    1.34
   0   6 -11    9.77    1.08
   0   6 -11    8.77    1.02
   0  -6  11    8.87    1.14
   0  -6  11   10.24    1.18
   0  -6  10   77.09    2.69
   0   6 -10   77.63    2.96
   0   6 -10   78.77    2.74
   0  -6  10   74.96    2.91
   0  -6  10   73.44    2.53
   0   6 -10   79.83    2.70
   0   6 -10   83.94    3.29
   0  -6  10   84.91    2.92
   0   6 -10   78.89    2.63
   0  -6  10   77.59    2.90
   0   6  -9   52.11    2.28
   0  -6   9   55.74    2.17
   0  -6   9   58.63    2.26
   0   6  -9   53.91    2.11
   0  -6   9   51.07    1.96
   0   6  -9   55.94    2.11
   0   6  -9   56.16    2.56
   0   6  -9   53.61    2.04
   0  -6   9   52.91    2.12
   0  -6   9   56.45    2.28
   0   6  -8  138.74    4.29
   0  -6   8  145.05    4.16
   0   6  -8  142.56    4.07
   0  -6   8  138.08    4.08
   0  -6   8  137.41    3.93
   0   6  -8  144.01    4.55
   0   6  -8  141.03    3.95
   0  -6   8  152.43    4.08
   0  -6   8  143.80    4.26
   0  -6   7    3.29    0.77
   0   6  -7    6.41    1.02
   0   6  -7    3.55    0.72
   0  -6   7    4.02    0.76
   0  -6   7    3.01    0.64
   0   6  -7    4.44    0.99
   0  -6   7    3.73    0.71
   0   6  -7    5.17    0.75
   0  -6   7    4.68    0.88
   0   6  -6  463.16   11.19
   0  -6   6  465.59   11.04
   0  -6   6  454.29   10.84
   0  -6   6  459.36   10.79
   0   6  -6  463.06   10.92
   0   6  -6  459.62   10.81
   0  -6   6  466.63   10.75
   0   6  -6  460.69   11.33
   0  -6   6  451.85   11.07
   0  -6   5  611.67   14.28
   0   6  -5  606.73   14.38
   0  -6   5  592.76   14.08
   0   6  -5  620.80   14.20
   0  -6   5  632.47   14.00
   0  -6   5  613.16   13.95
   0   6  -5  610.13   14.06
   0  -6   5  600.40   14.27
   0  -6   4    9.73    0.89
   0   6  -4    9.64    0.92
   0  -6   4   10.16    0.80
   0   6  -4   10.00    0.87
   0  -6   4   10.87    0.80
   0   6  -4    9.75    0.84
   0  -6   4    8.37    0.89
   0   6  -4    8.95    0.93
   0  -6   3  336.66    8.18
   0   6  -3  342.50    8.28
   0   6  -3  332.28    8.16
   0  -6   3  331.28    7.90
   0   6  -3  327.17    8.19
   0  -6   3  311.23    8.08
   0   6  -3  340.53    8.07
   0  -6   3  338.06    7.93
   0   6  -3  311.61    8.21
   0  -6   2  605.09   13.74
   0   6  -2  618.42   14.04
   0  -6   2  621.11   13.92
   0   6  -2  618.47   14.04
   0  -6   2  595.24   13.77
   0  -6   2  617.86   13.77
   0  -6   2  603.38   13.89
   0   6  -2  611.44   14.00
   0   6  -1   31.08    1.54
   0  -6   1   31.52    1.42
   0  -6   1   30.40    1.44
   0   6  -1   28.04    1.48
   0  -6   1   31.14    1.45
   0  -6   1   31.32    1.43
   0  -6   1   32.58    1.56
   0   6  -1   28.34    1.40
   0  -6   1   31.37    1.41
   0  -6   0   10.78    0.91
   0  -6   0    9.58    0.90
   0  -6   0   11.10    0.95
   0   6   0   10.46    1.08
   0  -6   0   10.39    1.02
   0   6   0    9.39    0.84
   0  -6   0    9.71    0.83
   0   6   0    8.60    0.85
   0   6   0   10.82    1.02
   0  -6  -1  790.31   18.71
   0   6   1  811.68   18.91
   0  -6  -1  846.06   18.87
   0  -6  -1  817.26   18.41
   0   6   1  844.00   18.79
   0   6   1  801.70   18.39
   0   6   1  823.38   18.99
   0  -6  -1  818.74   18.70
   0   6   1  782.75   18.53
   0  -6  -1  788.28   18.56
   0   6   2   78.09    3.03
   0  -6  -2   78.83    2.92
   0  -6  -2   80.34    2.71
   0  -6  -2   78.70    2.87
   0   6   2   79.23    2.68
   0   6   2   78.12    3.04
   0   6   2   80.05    2.49
   0  -6  -2   77.58    2.51
   0   6   2   74.41    2.88
   0  -6  -2   78.64    2.96
   0   6   3 2633.40   58.25
   0  -6  -3 2686.08   58.54
   0   6   3 2662.33   58.68
   0  -6  -3 2641.51   58.04
   0   6   3 2591.56   57.97
   0   6   3 2597.39   58.73
   0  -6  -3 2694.96   58.47
   0  -6  -3 2627.22   57.79
   0   6   3 2655.57   57.68
   0  -6  -3 2647.85   58.49
   0   6   3 2597.01   58.41
   0  -6  -4  967.53   21.58
   0   6   4  925.02   21.62
   0   6   4  952.43   22.14
   0  -6  -4  941.09   22.02
   0  -6  -4  922.49   21.93
   0   6   4  928.87   21.32
   0   6   4  937.90   20.97
   0  -6  -4  941.28   21.16
   0   6   4  907.87   21.89
   0  -6  -4  939.44   21.91
   0  -6  -5 1010.96   23.42
   0   6   5 1016.19   22.65
   0  -6  -5 1001.73   23.64
   0   6   5  963.13   22.97
   0  -6  -5  995.31   22.94
   0  -6  -5  992.14   23.51
   0  -6  -5 1025.14   23.60
   0  -6  -5  971.83   22.43
   0   6   5  969.76   23.36
   0   6   5 1018.72   22.25
   0  -6  -5  998.35   23.34
   0  -6  -6  893.37   20.98
   0   6   6  895.26   20.03
   0  -6  -6  875.03   21.16
   0  -6  -6  883.83   20.42
   0   6   6  870.60   20.46
   0  -6  -6  890.24   21.06
   0  -6  -6  897.47   21.11
   0   6   6  874.38   19.55
   0  -6  -6  863.95   20.79
   0   6   6  793.92   20.75
   0  -6  -7  304.49    8.57
   0   6   7  296.53    7.55
   0  -6  -7  294.23    8.65
   0  -6  -7  290.11    7.92
   0   6   7  297.88    8.01
   0  -6  -7  289.52    8.59
   0  -6  -7  307.49    8.62
   0  -6  -7  298.83    8.37
   0   6   7  289.69    8.46
   0   6   7  300.38    7.06
   0  -6  -8    6.09    1.44
   0   6   8    7.76    0.92
   0  -6  -8    4.73    1.35
   0   6   8    5.76    1.11
   0  -6  -8    5.05    1.05
   0  -6  -8    5.60    1.41
   0  -6  -8    5.80    1.39
   0  -6  -8    5.06    1.24
   0   6   8    5.45    0.58
   0   6   8    5.43    1.41
   0   6   9    7.87    0.97
   0  -6  -9   10.35    1.69
   0  -6  -9    5.62    1.53
   0  -6  -9    6.57    1.26
   0   6   9    9.38    1.31
   0  -6  -9    8.33    1.69
   0  -6  -9    4.98    1.57
   0   6   9    6.97    0.60
   0  -6  -9    6.70    1.45
   0   6   9    9.96    1.71
   0  -6 -10  194.60    6.78
   0  -6 -10  201.44    6.05
   0   6  10  198.26    6.11
   0  -6 -10  199.58    6.81
   0  -6 -10  197.50    6.90
   0   6  10  206.03    5.56
   0  -6 -10  211.57    6.95
   0   6  10  200.64    4.82
   0  -6 -11  116.57    4.94
   0  -6 -11  122.34    4.31
   0   6  11  121.04    4.39
   0  -6 -11  116.79    5.12
   0  -6 -11  130.05    5.25
   0   6  11  123.85    3.81
   0   6  11  119.23    2.97
   0  -6 -12   -0.38    1.17
   0   6  12    2.09    1.27
   0  -6 -12    1.49    1.78
   0   6  12    1.91    0.90
   0  -6 -12   -0.32    1.73
   0  -6 -12    0.30    1.54
   0   6  13  870.46   20.85
   0  -6 -13  823.36   22.00
   0   6  13  860.56   19.86
   0  -6 -13  874.17   21.74
   0   6  14   95.60    4.06
   0  -6 -14   86.22    4.88
   0   6  14   99.49    3.30
   0  -6 -14   94.49    4.62
   0   6  15    8.35    1.65
   0  -6 -15    7.18    2.34
   0   6  15   10.11    1.19
   0  -6 -15    9.01    2.07
   0  -6 -16   60.79    3.81
   0   6  16   57.57    3.29
   0  -6 -16   62.74    4.28
   0   6  17   74.98    3.76
   0  -6 -17   70.69    4.73
   0   6  18   -0.69    1.73
   0  -6 -18   -1.16    2.54
   0   6  19   99.96    4.53
   0  -6 -19  100.83    5.70
   0  -7  22    7.30    2.69
   0  -7  21   36.03    3.36
   0  -7  20   33.50    3.30
   0  -7  19   30.92    3.03
   0  -7  18   67.10    2.71
   0  -7  18   78.74    2.71
   0  -7  18   75.24    4.10
   0  -7  17  136.07    4.32
   0  -7  17  144.86    4.22
   0  -7  17  143.36    5.72
   0  -7  17  155.08    4.35
   0  -7  16   28.52    1.67
   0  -7  16   32.28    1.63
   0   7 -16   33.03    2.05
   0  -7  16   26.55    2.45
   0  -7  16   32.91    1.70
   0  -7  15    4.92    0.97
   0  -7  15    3.58    0.89
   0  -7  15    5.18    0.99
   0  -7  15    4.65    1.63
   0   7 -15    5.75    1.24
   0  -7  15    4.22    1.49
   0  -7  15    4.18    1.26
   0  -7  14  418.88   10.31
   0   7 -14  426.36   10.87
   0  -7  14  412.57   10.11
   0  -7  14  414.50   10.29
   0  -7  14  405.17   11.35
   0   7 -14  420.68   10.58
   0  -7  14  425.60   11.21
   0  -7  14  425.75   10.73
   0  -7  13    5.09    0.92
   0   7 -13    5.01    1.20
   0  -7  13    4.08    1.37
   0   7 -13    7.03    1.07
   0  -7  13    4.20    1.32
   0  -7  13    6.46    0.92
   0  -7  13    6.77    0.94
   0  -7  13    6.93    1.31
   0   7 -13    5.30    1.03
   0  -7  13    6.40    1.21
   0  -7  12  337.45    8.44
   0   7 -12  338.57    8.86
   0  -7  12  317.27    8.87
   0   7 -12  328.19    8.50
   0  -7  12  327.07    8.19
   0   7 -12  338.36    8.42
   0   7 -12  321.08    8.31
   0  -7  12  327.02    8.77
   0  -7  12  334.98    8.68
   0   7 -11  538.62   13.54
   0  -7  11  556.65   13.21
   0  -7  11  554.14   13.49
   0   7 -11  550.89   13.22
   0  -7  11  529.52   12.90
   0   7 -11  564.71   13.14
   0   7 -11  550.57   14.01
   0   7 -11  553.43   13.04
   0  -7  11  546.25   13.35
   0  -7  11  565.40   13.45
   0   7 -10   76.88    3.02
   0  -7  10   76.29    2.74
   0   7 -10   71.47    2.68
   0  -7  10   73.28    2.78
   0  -7  10   68.45    2.46
   0   7 -10   73.35    3.24
   0   7 -10   67.31    2.60
   0   7 -10   68.83    2.53
   0  -7  10   69.58    2.71
   0  -7  10   74.37    2.90
   0   7  -9  955.83   21.49
   0  -7   9  922.47   21.14
   0   7  -9  917.93   21.06
   0  -7   9  909.34   21.06
   0  -7   9  903.30   20.84
   0   7  -9  908.10   21.77
   0   7  -9  899.01   20.88
   0  -7   9  936.19   21.00
   0  -7   9  932.95   21.31
   0   7  -8    0.66    0.89
   0  -7   8    1.55    0.78
   0  -7   8    1.14    0.77
   0   7  -8    1.84    0.74
   0  -7   8    2.70    0.73
   0   7  -8    0.61    0.86
   0  -7   8    0.90    0.69
   0   7  -8    3.71    0.81
   0  -7   8    1.14    0.83
   0   7  -7   21.71    1.51
   0  -7   7   20.28    1.36
   0  -7   7   24.80    1.33
   0   7  -7   21.90    1.32
   0  -7   7   21.65    1.25
   0   7  -7   19.57    1.26
   0  -7   7   23.86    1.26
   0   7  -7   21.22    1.58
   0  -7   7   20.50    1.42
   0  -7   6   26.09    1.56
   0   7  -6   26.88    1.67
   0  -7   6   26.94    1.41
   0  -7   6   27.75    1.36
   0   7  -6   24.67    1.43
   0  -7   6   26.91    1.30
   0   7  -6   26.63    1.37
   0  -7   6   28.46    1.61
   0  -7   5  618.38   14.38
   0   7  -5  619.55   14.67
   0   7  -5  619.53   14.53
   0  -7   5  635.25   14.38
   0   7  -5  635.94   14.91
   0  -7   5  635.85   14.79
   0  -7   5  619.64   14.57
   0   7  -4  180.96    5.13
   0  -7   4  179.99    4.84
   0   7  -4  191.70    5.23
   0  -7   4  181.26    5.03
   0  -7   4  184.13    4.86
   0   7  -4  187.99    5.03
   0   7  -4  194.19    5.33
   0  -7   4  186.89    5.19
   0  -7   3   59.73    2.28
   0   7  -3   61.46    2.40
   0   7  -3   64.66    2.38
   0  -7   3   51.51    1.99
   0   7  -3   54.99    2.28
   0  -7   3   60.82    2.24
   0  -7   3   47.49    1.98
   0  -7   3   59.23    2.07
   0   7  -3   55.57    2.20
   0  -7   3   57.18    2.23
   0   7  -3   59.47    2.35
   0   7  -2   10.77    1.08
   0  -7   2   13.66    0.98
   0  -7   2   13.88    1.07
   0   7  -2   13.45    1.16
   0  -7   2   16.32    1.08
   0  -7   2   15.04    1.05
   0   7  -2   12.29    1.05
   0  -7   2   14.22    1.09
   0  -7   2   14.66    1.15
   0   7  -1   24.50    1.55
   0  -7   1   25.75    1.39
   0   7  -1   27.48    1.53
   0  -7   1   25.76    1.44
   0   7  -1   23.89    1.52
   0  -7   1   23.66    1.38
   0  -7   1   27.65    1.43
   0  -7   1   25.28    1.52
   0   7  -1   25.28    1.41
   0  -7   1   27.88    1.44
   0   7   0   22.15    1.59
   0   7   0   26.02    1.49
   0  -7   0   26.30    1.46
   0  -7   0   28.16    1.51
   0  -7   0   25.47    1.48
   0  -7   0   30.80    1.46
   0   7   0   28.98    1.46
   0  -7   0   29.09    1.65
   0   7   0   21.02    1.51
   0  -7   0   23.85    1.45
   0   7   1   75.15    3.01
   0  -7  -1   80.26    2.88
   0  -7  -1   79.93    2.97
   0   7   1   75.95    2.85
   0  -7  -1   74.30    2.56
   0   7   1   74.83    2.57
   0  -7  -1   77.90    2.77
   0  -7  -1   71.35    2.75
   0   7   1   75.92    3.04
   0   7   1   75.84    2.74
   0  -7  -2  418.07   10.57
   0   7   2  419.85   10.79
   0   7   2  417.41   10.84
   0  -7  -2  428.29   10.53
   0  -7  -2  410.20   10.32
   0   7   2  414.36   10.28
   0   7   2  410.59   10.56
   0  -7  -2  434.01   10.70
   0   7   2  424.91   10.04
   0  -7  -2  409.66   10.08
   0   7   3  632.21   15.19
   0   7   3  632.14   15.54
   0  -7  -3  631.81   15.35
   0   7   3  639.60   15.66
   0  -7  -3  619.02   14.95
   0  -7  -3  645.25   15.32
   0   7   3  633.71   14.90
   0   7   3  630.19   14.57
   0  -7  -3  636.39   15.40
   0   7   3  624.09   15.29
   0  -7  -3  623.47   14.67
   0   7   4    1.50    0.91
   0  -7  -4    2.16    0.88
   0  -7  -4    5.93    1.17
   0   7   4    1.83    1.17
   0   7   4    2.48    0.80
   0  -7  -4    1.18    0.98
   0   7   4    2.77    1.12
   0   7   4    3.78    0.69
   0   7   4    1.27    1.06
   0  -7  -4    1.43    0.73
   0  -7  -4    2.09    1.05
   0  -7  -5   23.84    1.99
   0   7   5   23.65    1.68
   0  -7  -5   26.44    1.69
   0  -7  -5   24.79    1.90
   0   7   5   25.21    1.53
   0  -7  -5   26.58    1.91
   0  -7  -5   25.14    1.87
   0   7   5   24.64    1.86
   0  -7  -5   24.80    1.39
   0   7   5   21.23    1.17
   0   7   6  259.14    6.72
   0  -7  -6  254.95    7.47
   0  -7  -6  247.84    7.69
   0  -7  -6  248.24    7.00
   0   7   6  249.02    7.11
   0  -7  -6  242.62    7.46
   0  -7  -6  262.88    7.69
   0  -7  -6  246.66    7.34
   0   7   6  256.32    6.24
   0   7   6  222.06    7.30
   0  -7  -7    4.06    1.26
   0   7   7    7.76    1.05
   0  -7  -7    6.43    1.47
   0   7   7    6.23    1.21
   0  -7  -7    4.28    1.07
   0  -7  -7    3.05    1.39
   0  -7  -7    5.46    1.50
   0  -7  -7    5.36    1.39
   0   7   7    4.49    1.37
   0   7   7    5.59    0.69
   0   7   8 1068.65   24.25
   0  -7  -8 1080.46   25.47
   0  -7  -8 1040.34   25.61
   0  -7  -8 1070.34   24.71
   0   7   8 1058.87   24.81
   0  -7  -8 1017.50   25.43
   0  -7  -8 1091.00   25.59
   0   7   8 1005.78   25.37
   0  -7  -8 1056.30   25.18
   0   7   8 1070.90   23.60
   0   7   9  185.64    5.27
   0  -7  -9  181.18    6.38
   0  -7  -9  179.26    6.41
   0  -7  -9  183.52    6.35
   0  -7  -9  175.69    5.66
   0   7   9  186.45    5.82
   0  -7  -9  179.75    6.41
   0  -7  -9  184.71    6.13
   0   7   9  171.76    6.32
   0   7   9  180.03    4.58
   0  -7 -10  338.33    9.78
   0   7  10  303.42    8.86
   0  -7 -10  318.90    8.81
   0  -7 -10  307.80    9.65
   0  -7 -10  321.54    9.69
   0   7  10  319.66    8.28
   0   7  10  322.27    7.49
   0   7  10  313.78    9.65
   0  -7 -11  351.37   10.71
   0   7  11  366.03   10.03
   0  -7 -11  355.94   10.83
   0   7  11  369.09    9.30
   0  -7 -11  374.37   10.89
   0   7  11  360.95   10.83
   0   7  11  362.68    8.32
   0  -7 -12  381.75   10.65
   0   7  12  400.92    9.88
   0  -7 -12  379.14   10.82
   0   7  12  379.56    8.88
   0  -7 -12  389.33   10.83
   0   7  12  365.54   10.66
   0   7  13  163.95    5.84
   0  -7 -13  162.51    6.67
   0  -7 -13  163.22    6.47
   0   7  13  183.15    5.19
   0   7  14   -0.25    1.43
   0  -7 -14   -1.16    1.94
   0  -7 -14    0.17    1.85
   0   7  14    0.22    0.95
   0   7  15   51.90    3.12
   0  -7 -15   44.82    3.69
   0  -7 -15   51.32    3.58
   0   7  16   17.25    2.18
   0  -7 -16   13.50    2.72
   0  -7 -16   16.64    2.53
   0   7  17   32.92    2.77
   0  -7 -17   26.76    3.36
   0   7  18   91.79    4.41
   0  -7 -18   84.94    5.29
   0   7  19   -0.15    1.82
   0  -8  22   44.27    3.74
   0  -8  21   10.24    2.42
   0  -8  20   15.84    2.62
   0  -8  19   41.98    3.33
   0   8 -18   70.12    3.25
   0  -8  18   66.54    3.88
   0  -8  18   78.27    2.83
   0  -8  18   71.71    2.75
   0   8 -17    0.47    1.23
   0  -8  17    3.16    1.78
   0  -8  17    2.40    1.02
   0  -8  17    1.72    0.93
   0   8 -16  209.98    6.29
   0  -8  16  217.15    7.01
   0  -8  16  210.68    5.90
   0  -8  16  212.04    5.68
   0  -8  16  206.95    5.85
   0   8 -15  200.21    5.93
   0  -8  15  192.88    5.38
   0  -8  15  193.15    5.56
   0  -8  15  197.28    6.46
   0   8 -15  204.95    6.23
   0  -8  15  203.40    5.66
   0  -8  14  897.70   21.41
   0   8 -14  898.23   20.79
   0  -8  14  880.13   20.25
   0  -8  14  862.30   20.41
   0  -8  14  864.44   21.58
   0  -8  14  880.54   21.23
   0  -8  14  895.26   20.56
   0   8 -14  904.45   21.19
   0   8 -13   15.97    1.66
   0  -8  13   16.30    1.38
   0   8 -13   17.18    1.51
   0  -8  13   13.12    1.71
   0  -8  13   16.25    1.27
   0   8 -13   12.66    1.39
   0  -8  13   16.11    1.64
   0  -8  13   16.56    1.64
   0  -8  12   36.56    1.90
   0   8 -12   33.61    2.16
   0  -8  12   34.19    2.14
   0   8 -12   35.22    1.94
   0  -8  12   33.68    1.70
   0   8 -12   29.20    2.31
   0   8 -12   34.47    1.86
   0  -8  12   34.82    2.00
   0  -8  12   35.87    2.09
   0  -8  11  439.29   10.70
   0   8 -11  436.57   11.09
   0  -8  11  440.44   10.81
   0   8 -11  432.60   10.66
   0  -8  11  417.54   10.34
   0   8 -11  401.94   10.51
   0   8 -11  411.06   11.39
   0  -8  11  430.74   10.68
   0   8 -11  427.70   10.47
   0  -8  11  436.91   10.89
   0   8 -10  556.53   13.63
   0  -8  10  550.67   13.24
   0  -8  10  566.53   13.22
   0   8 -10  550.29   13.20
   0  -8  10  526.95   12.91
   0   8 -10  545.40   13.94
   0  -8  10  540.15   13.07
   0   8 -10  536.17   12.98
   0  -8  10  548.36   13.43
   0  -8   9  760.79   17.70
   0   8  -9  758.73   18.01
   0   8  -9  749.58   17.65
   0  -8   9  750.38   17.52
   0  -8   9  738.46   17.38
   0   8  -9  751.87   18.34
   0  -8   9  771.48   17.45
   0   8  -9  753.34   17.44
   0  -8   9  737.54   17.77
   0   8  -8  112.37    3.91
   0  -8   8  110.30    3.67
   0   8  -8   98.03    3.51
   0  -8   8  109.38    3.45
   0  -8   8  111.77    3.47
   0   8  -8  113.97    4.10
   0   8  -8  103.11    3.42
   0  -8   8  115.34    3.42
   0  -8   8  112.64    3.76
   0  -8   7  441.95   11.06
   0   8  -7  459.42   11.32
   0  -8   7  448.44   10.83
   0   8  -7  441.09   10.99
   0  -8   7  459.06   10.73
   0   8  -7  434.31   10.84
   0  -8   7  452.08   10.70
   0   8  -7  444.28   11.46
   0  -8   7  445.40   11.14
   0  -8   6   23.13    1.48
   0   8  -6   20.91    1.56
   0  -8   6   21.63    1.37
   0   8  -6   28.07    1.60
   0  -8   6   26.24    1.35
   0   8  -6   24.06    1.42
   0  -8   6   23.94    1.29
   0  -8   6   19.60    1.44
   0  -8   5  266.70    6.81
   0   8  -5  269.50    7.20
   0  -8   5  271.82    7.03
   0   8  -5  283.32    7.28
   0   8  -5  270.97    7.02
   0  -8   5  264.29    6.79
   0   8  -5  274.09    7.37
   0  -8   5  270.50    7.21
   0  -8   4   19.13    1.36
   0   8  -4   18.91    1.43
   0   8  -4   17.08    1.31
   0  -8   4   17.91    1.11
   0   8  -4   20.29    1.41
   0  -8   4   18.87    1.29
   0  -8   4   15.79    1.17
   0   8  -4   18.65    1.29
   0  -8   4   17.14    1.14
   0   8  -4   19.44    1.46
   0  -8   3   23.20    1.51
   0   8  -3   24.33    1.57
   0  -8   3   24.84    1.35
   0   8  -3   27.18    1.62
   0  -8   3   25.39    1.49
   0  -8   3   25.98    1.42
   0  -8   3   25.09    1.37
   0  -8   3   27.34    1.54
   0   8  -3   28.37    1.67
   0   8  -2  569.65   14.31
   0  -8   2  581.91   13.87
   0  -8   2  618.97   14.14
   0   8  -2  622.21   14.32
   0   8  -2  575.38   14.33
   0  -8   2  583.50   13.95
   0  -8   2  587.46   13.93
   0  -8   2  588.46   14.05
   0  -8   2  616.12   14.30
   0   8  -2  580.69   14.16
   0   8  -1   60.11    2.65
   0  -8   1   57.89    2.30
   0   8  -1   59.78    2.51
   0  -8   1   60.54    2.42
   0   8  -1   61.33    2.61
   0  -8   1   56.63    2.33
   0  -8   1   61.73    2.39
   0   8  -1   61.44    2.44
   0  -8   1   60.66    2.35
   0  -8   1   65.71    2.62
   0  -8   0  546.29   13.69
   0   8   0  565.97   13.74
   0   8   0  564.94   14.10
   0  -8   0  583.67   13.66
   0   8   0  585.68   13.90
   0  -8   0  556.31   13.67
   0   8   0  560.89   13.99
   0  -8   0  571.59   13.70
   0  -8   0  575.91   13.71
   0  -8   0  578.13   13.55
   0   8   0  561.60   13.57
   0  -8   0  593.50   14.00
   0  -8  -1    2.15    0.75
   0  -8  -1    2.63    0.89
   0   8   1    3.99    1.08
   0  -8  -1    4.07    0.88
   0  -8  -1    2.36    0.94
   0   8   1    2.57    0.72
   0  -8  -1    2.79    0.81
   0  -8  -1    3.35    0.88
   0   8   1    1.73    0.97
   0   8   1    2.68    0.83
   0   8   2   35.33    2.17
   0  -8  -2   33.83    1.94
   0  -8  -2   34.47    1.91
   0  -8  -2   34.55    1.84
   0   8   2   34.91    2.13
   0   8   2   35.54    1.85
   0   8   2   30.79    1.90
   0   8   2   35.85    1.67
   0  -8  -2   37.09    1.73
   0  -8  -2   32.82    2.02
   0   8   3   75.61    3.14
   0  -8  -3   80.60    3.28
   0   8   3   81.75    3.52
   0   8   3   82.88    3.00
   0   8   3   73.22    3.40
   0  -8  -3   81.37    3.25
   0  -8  -3   80.45    3.04
   0  -8  -3   76.37    2.79
   0  -8  -3   82.75    3.37
   0   8   3   82.38    2.77
   0   8   3   77.33    3.27
   0   8   4  456.65   11.65
   0  -8  -4  453.40   11.44
   0   8   4  463.25   12.13
   0  -8  -4  444.21   11.78
   0   8   4  446.88   12.13
   0  -8  -4  458.43   11.77
   0   8   4  467.20   11.30
   0  -8  -4  439.43   11.08
   0   8   4  465.63   10.93
   0  -8  -4  448.48   11.85
   0   8   4  450.49   11.80
   0  -8  -5    4.21    1.40
   0   8   5    5.02    1.13
   0  -8  -5    3.78    1.10
   0  -8  -5    3.43    1.27
   0  -8  -5    3.99    1.24
   0   8   5    3.90    0.93
   0   8   5    4.99    0.79
   0  -8  -5    3.81    1.34
   0   8   5    5.04    1.20
   0  -8  -5    4.15    0.89
   0  -8  -6  668.68   16.37
   0   8   6  656.26   15.54
   0  -8  -6  649.19   16.73
   0   8   6  647.65   15.97
   0  -8  -6  645.68   15.86
   0  -8  -6  633.38   16.41
   0  -8  -6  633.74   16.52
   0   8   6  661.27   15.05
   0   8   6  613.29   16.28
   0  -8  -6  672.52   16.35
   0  -8  -7  175.09    5.96
   0   8   7  173.10    5.16
   0  -8  -7  175.63    6.22
   0  -8  -7  171.28    5.46
   0   8   7  166.36    5.54
   0  -8  -7  170.55    5.96
   0  -8  -7  173.01    6.07
   0   8   7  167.21    5.89
   0  -8  -7  171.55    5.87
   0   8   7  174.68    4.65
   0  -8  -8  143.37    5.39
   0   8   8  151.54    4.64
   0  -8  -8  144.43    5.64
   0  -8  -8  152.75    5.00
   0   8   8  143.40    5.04
   0  -8  -8  148.95    5.57
   0  -8  -8  143.84    5.50
   0   8   8  141.76    3.99
   0   8   8  147.36    5.50
   0  -8  -9   25.16    2.50
   0   8   9   25.78    2.07
   0  -8  -9   21.86    2.37
   0   8   9   23.60    1.68
   0  -8  -9   21.48    2.28
   0   8   9   26.45    1.27
   0   8   9   24.14    2.33
   0  -8 -10   17.43    2.23
   0   8  10   20.40    1.99
   0  -8 -10   24.92    2.45
   0  -8 -10   24.03    2.47
   0   8  10   21.00    1.62
   0   8  10   20.96    2.40
   0   8  10   21.56    1.10
   0  -8 -11  560.89   15.36
   0   8  11  577.09   14.52
   0  -8 -11  531.52   15.26
   0   8  11  570.08   13.73
   0  -8 -11  565.54   15.21
   0   8  11  552.30   12.67
   0   8  11  560.80   15.33
   0  -8 -12   88.66    4.58
   0   8  12   95.51    4.10
   0  -8 -12   84.08    4.54
   0   8  12   91.65    3.36
   0   8  12   81.24    2.22
   0   8  12   86.11    4.52
   0  -8 -13  204.12    7.53
   0   8  13  209.83    6.86
   0  -8 -13  196.50    7.55
   0   8  13  203.95    5.99
   0   8  13  194.95    7.49
   0  -8 -14   -0.90    1.95
   0   8  14    0.81    1.58
   0  -8 -14    1.38    1.90
   0   8  14    1.80    1.10
   0   8  14    2.00    1.93
   0   8  15   -0.71    1.67
   0  -8 -15   -0.21    2.20
   0  -8 -15    0.55    1.88
   0   8  15   -0.21    2.09
   0   8  16   50.38    3.24
   0  -8 -16   41.50    3.79
   0   8  17   16.08    2.26
   0  -8 -17   16.58    2.90
   0   8  18   15.16    2.44
   0  -8 -18   11.37    2.85
   0   8  19   39.51    3.19
   0  -9  22    5.63    2.42
   0  -9  21   61.08    4.13
   0  -9  20    8.30    2.30
   0  -9  19  258.07    8.70
   0   9 -18    5.28    1.43
   0  -9  18    3.35    1.83
   0  -9  18    5.30    1.19
   0  -9  18    4.07    1.14
   0   9 -17  363.63    9.77
   0  -9  17  362.65   10.49
   0  -9  17  366.58    9.33
   0  -9  17  354.90    9.21
   0   9 -16    1.12    1.21
   0  -9  16    0.37    1.40
   0  -9  16    2.65    1.04
   0   9 -16    0.11    1.30
   0  -9  16    0.98    0.94
   0  -9  16    2.18    0.92
   0   9 -15   22.95    1.88
   0  -9  15   28.49    2.28
   0   9 -15   26.96    2.18
   0  -9  15   24.01    2.39
   0  -9  15   28.02    1.81
   0  -9  15   27.15    1.74
   0  -9  15   26.60    1.59
   0   9 -14   22.66    1.82
   0  -9  14   23.16    2.00
   0  -9  14   25.33    1.74
   0   9 -14   21.69    1.99
   0  -9  14   25.86    1.57
   0  -9  13  431.35   11.11
   0   9 -13  422.34   10.79
   0  -9  13  407.03   10.32
   0  -9  13  428.57   10.93
   0   9 -13  422.05   11.23
   0  -9  13  429.67   10.74
   0  -9  12  952.94   22.70
   0   9 -12  967.21   22.64
   0  -9  12  966.18   22.23
   0   9 -12  978.38   23.68
   0  -9  12  980.42   22.62
   0   9 -12  960.46   22.38
   0  -9  12  982.72   22.61
   0   9 -12  997.28   23.17
   0   9 -11  184.80    5.92
   0  -9  11  190.86    5.60
   0  -9  11  196.32    5.59
   0   9 -11  186.93    5.55
   0  -9  11  185.43    5.26
   0   9 -11  188.33    6.30
   0   9 -11  184.55    5.34
   0  -9  11  189.36    5.47
   0  -9  11  180.26    5.73
   0  -9  10  246.52    6.73
   0   9 -10  248.87    7.07
   0  -9  10  246.03    6.55
   0   9 -10  237.60    6.65
   0  -9  10  238.48    6.40
   0   9 -10  235.76    7.36
   0   9 -10  225.81    6.41
   0  -9  10  236.28    6.44
   0  -9  10  230.70    6.81
   0   9  -9  541.94   13.24
   0  -9   9  529.34   12.89
   0   9  -9  515.43   12.80
   0  -9   9  533.57   12.66
   0  -9   9  519.63   12.55
   0   9  -9  504.92   13.41
   0   9  -9  508.22   12.58
   0  -9   9  524.14   12.49
   0  -9   9  517.21   12.93
   0   9  -8  184.01    5.56
   0  -9   8  180.68    5.30
   0  -9   8  179.37    5.03
   0  -9   8  163.21    4.91
   0   9  -8  170.33    5.20
   0  -9   8  173.48    4.86
   0   9  -8  176.29    5.06
   0   9  -8  170.07    5.65
   0  -9   8  167.65    5.28
   0   9  -7  115.68    4.04
   0  -9   7  111.45    3.79
   0  -9   7  110.87    3.60
   0   9  -7  108.48    3.78
   0  -9   7   98.55    3.35
   0   9  -7  101.93    3.58
   0  -9   7  111.64    3.42
   0  -9   7  116.42    3.83
   0  -9   6  328.77    8.30
   0   9  -6  333.95    8.78
   0  -9   6  325.27    8.51
   0  -9   6  335.15    8.30
   0   9  -6  327.68    8.56
   0  -9   6  346.76    8.82
   0   9  -6  349.63    9.01
   0   9  -5    2.56    0.95
   0  -9   5    3.23    0.81
   0   9  -5    4.33    1.03
   0  -9   5    4.28    0.97
   0  -9   5    5.06    0.90
   0   9  -5    3.86    1.01
   0   9  -5    3.86    0.99
   0  -9   5    3.89    0.84
   0  -9   5    4.96    1.02
   0   9  -5    4.79    1.12
   0   9  -4  330.63    8.52
   0  -9   4  309.55    8.30
   0  -9   4  325.65    7.92
   0   9  -4  305.91    8.39
   0   9  -4  312.71    8.35
   0  -9   4  311.82    8.13
   0  -9   4  315.40    7.97
   0  -9   4  307.20    7.90
   0  -9   4  308.01    8.19
   0   9  -4  314.45    8.48
   0   9  -3  319.94    8.84
   0  -9   3  331.66    8.75
   0  -9   3  338.09    8.38
   0  -9   3  336.87    8.64
   0   9  -3  339.15    8.84
   0   9  -3  337.63    8.85
   0  -9   3  327.37    8.42
   0  -9   3  328.25    8.38
   0  -9   3  352.31    8.83
   0  -9   3  331.07    8.63
   0   9  -3  332.19    8.82
   0   9  -2  425.57   11.50
   0  -9   2  455.45   11.02
   0   9  -2  461.42   11.50
   0  -9   2  460.44   11.28
   0   9  -2  443.90   11.48
   0  -9   2  443.77   11.09
   0  -9   2  455.80   11.09
   0   9  -2  472.41   11.42
   0  -9   2  445.69   11.19
   0  -9   2  467.46   11.48
   0   9  -1  246.60    7.24
   0   9  -1  246.95    7.01
   0  -9   1  255.09    6.76
   0   9  -1  263.79    7.15
   0  -9   1  250.79    6.90
   0   9  -1  258.33    7.25
   0  -9   1  254.43    6.83
   0  -9   1  249.10    6.81
   0  -9   1  261.24    7.14
   0   9  -1  246.68    6.88
   0  -9   1  242.06    6.76
   0  -9   0   93.70    3.45
   0   9   0   98.46    3.53
   0   9   0   94.83    3.80
   0  -9   0   98.68    3.39
   0   9   0  102.77    3.68
   0  -9   0   97.14    3.47
   0   9   0   99.13    3.81
   0  -9   0   89.13    3.37
   0  -9   0   91.50    3.44
   0  -9   0   98.43    3.70
   0   9   0   96.92    3.36
   0  -9   0   95.78    3.34
   0  -9  -1  329.55    8.50
   0  -9  -1  321.62    8.48
   0  -9  -1  313.39    8.50
   0   9   1  309.05    8.88
   0   9   1  319.45    8.27
   0  -9  -1  320.11    8.28
   0  -9  -1  323.13    8.80
   0   9   1  328.57    8.51
   0  -9  -1  306.09    8.47
   0   9   1  319.90    9.02
   0   9   2  344.28    9.67
   0  -9  -2  351.99    9.33
   0   9   2  359.52    9.43
   0   9   2  336.76    8.81
   0  -9  -2  352.29    9.53
   0  -9  -2  355.60    8.91
   0  -9  -2  350.24    9.22
   0  -9  -2  337.29    9.13
   0   9   2  345.51    9.74
   0   9   2  348.63    9.10
   0   9   3  902.36   21.80
   0  -9  -3  916.61   21.47
   0   9   3  905.70   21.92
   0  -9  -3  861.58   21.07
   0  -9  -3  929.78   21.37
   0   9   3  886.50   21.02
   0   9   3  893.13   21.44
   0   9   3  887.36   20.69
   0  -9  -3  916.60   21.59
   0  -9  -3  902.68   20.83
   0   9   4  536.01   13.53
   0  -9  -4  539.41   13.34
   0   9   4  547.35   14.05
   0  -9  -4  532.65   13.69
   0   9   4  534.08   13.20
   0  -9  -4  552.20   13.67
   0   9   4  524.20   14.13
   0  -9  -4  537.83   12.99
   0   9   4  522.59   13.73
   0   9   4  516.83   12.75
   0  -9  -4  545.51   13.79
   0  -9  -5  389.91   10.89
   0   9   5  371.90   10.16
   0  -9  -5  367.77    9.97
   0  -9  -5  381.40   10.45
   0   9   5  382.18    9.81
   0  -9  -5  374.37   10.32
   0  -9  -5  372.27    9.57
   0   9   5  385.83    9.38
   0  -9  -5  384.28   10.45
   0   9   5  364.21   10.33
   0   9   6  280.05    7.75
   0  -9  -6  286.04    8.41
   0  -9  -6  289.64    8.91
   0   9   6  292.23    8.24
   0  -9  -6  287.07    8.04
   0  -9  -6  299.64    8.64
   0  -9  -6  268.92    8.56
   0   9   6  280.80    8.43
   0   9   6  285.75    7.29
   0  -9  -6  279.47    7.51
   0  -9  -6  276.63    8.37
   0  -9  -7  112.04    4.87
   0   9   7  105.24    4.24
   0  -9  -7  109.37    4.57
   0  -9  -7  113.47    4.53
   0   9   7  101.49    3.77
   0   9   7  106.00    3.34
   0   9   7  107.18    4.55
   0  -9  -8  836.83   21.79
   0   9   8  863.81   21.01
   0  -9  -8  850.48   21.50
   0   9   8  869.53   20.42
   0  -9  -8  867.77   21.45
   0   9   8  834.44   21.45
   0   9   8  879.66   19.71
   0  -9  -9  280.96    9.00
   0   9   9  282.14    8.25
   0  -9  -9  268.53    8.68
   0  -9  -9  272.03    8.65
   0   9   9  270.34    7.60
   0   9   9  272.94    6.89
   0   9   9  267.74    8.72
   0  -9 -10   98.17    4.76
   0   9  10  102.61    4.28
   0  -9 -10   91.76    4.61
   0   9  10   96.34    3.70
   0  -9 -10   97.20    4.60
   0   9  10   97.83    2.97
   0   9  10   86.90    4.52
   0  -9 -11    1.59    1.74
   0   9  11    2.59    1.44
   0   9  11    1.24    0.63
   0  -9 -11    1.03    1.85
   0   9  11    1.33    1.17
   0   9  11    0.69    1.74
   0  -9 -12   25.67    2.94
   0   9  12   26.19    2.44
   0   9  12   23.96    1.08
   0  -9 -12   28.21    2.92
   0   9  12   28.68    2.00
   0   9  12   23.98    2.82
   0  -9 -13   47.21    3.72
   0   9  13   50.77    3.23
   0  -9 -13   51.13    3.70
   0   9  13   48.47    2.56
   0   9  13   45.38    3.65
   0   9  14   33.37    2.78
   0  -9 -14   35.59    3.26
   0  -9 -14   36.49    3.26
   0   9  14   32.18    3.25
   0   9  15    9.59    2.01
   0  -9 -15    8.82    2.48
   0   9  15    6.29    2.46
   0   9  16    8.67    2.16
   0  -9 -16    6.80    2.45
   0   9  16    6.60    2.69
   0   9  17    5.55    2.12
   0  -9 -17    6.67    2.52
   0   9  18   10.61    2.36
   0   9  19  136.94    5.89
   0 -10  22   22.88    2.95
   0 -10  21    1.70    2.04
   0 -10  20  132.47    5.91
   0 -10  19    8.24    2.21
   0 -10  18  153.89    5.89
   0 -10  18  146.00    4.76
   0  10 -17    8.54    1.60
   0 -10  17    8.93    1.25
   0 -10  17   11.91    1.95
   0 -10  17    6.52    1.33
   0  10 -17    9.66    1.83
   0  10 -16  533.53   13.55
   0 -10  16  528.33   12.81
   0 -10  16  511.46   13.02
   0 -10  16  551.76   14.57
   0 -10  16  531.31   13.96
   0 -10  16  545.87   13.26
   0  10 -16  547.04   13.99
   0  10 -15  200.54    6.18
   0 -10  15  198.71    5.62
   0 -10  15  205.55    6.87
   0 -10  15  204.84    6.43
   0  10 -15  201.91    6.60
   0 -10  15  207.74    6.07
   0  10 -14  210.63    6.21
   0 -10  14  186.02    5.57
   0 -10  14  204.87    6.21
   0  10 -14  207.83    6.55
   0 -10  14  204.95    6.04
   0 -10  13   33.06    2.27
   0  10 -13   37.69    2.20
   0 -10  13   34.00    1.85
   0  10 -13   36.42    2.86
   0 -10  13   39.82    2.26
   0  10 -13   39.10    2.58
   0 -10  13   36.37    2.18
   0 -10  12  158.51    5.04
   0  10 -12  158.70    5.04
   0 -10  12  148.23    4.61
   0  10 -12  156.27    5.79
   0 -10  12  159.42    4.92
   0  10 -12  153.73    4.85
   0 -10  12  156.01    5.03
   0  10 -12  157.71    5.44
   0 -10  11  231.85    6.46
   0  10 -11  234.94    6.63
   0 -10  11  224.59    6.25
   0  10 -11  218.56    7.29
   0 -10  11  237.48    6.41
   0  10 -11  224.82    6.35
   0  10 -11  216.25    6.92
   0 -10  11  223.97    6.57
   0 -10  10  353.00    8.79
   0  10 -10  343.95    9.04
   0 -10  10  338.42    8.68
   0  10 -10  322.26    9.62
   0 -10  10  333.98    8.64
   0  10 -10  333.59    8.79
   0  10 -10  343.98    9.41
   0 -10  10  325.76    8.98
   0  10  -9   10.69    1.55
   0 -10   9   15.90    1.54
   0  10  -9   12.16    1.44
   0 -10   9   12.35    1.32
   0 -10   9   13.59    1.31
   0  10  -9   14.68    1.79
   0 -10   9   13.39    1.28
   0  10  -9   11.85    1.38
   0 -10   9   12.88    1.55
   0 -10   8  102.95    3.74
   0  10  -8  105.48    3.96
   0 -10   8   99.07    3.45
   0  10  -8   94.65    3.63
   0 -10   8   95.73    3.27
   0 -10   8   98.75    3.28
   0  10  -8   99.96    3.54
   0 -10   8   94.26    3.63
   0  10  -7  148.08    4.88
   0 -10   7  150.10    4.36
   0 -10   7  147.55    4.57
   0 -10   7  148.07    4.34
   0  10  -7  145.55    4.61
   0 -10   7  139.20    4.72
   0  10  -7  154.66    5.05
   0 -10   6   34.72    1.73
   0  10  -6   34.67    2.14
   0 -10   6   36.11    1.96
   0 -10   6   33.05    1.78
   0  10  -6   31.49    1.92
   0 -10   6   32.40    1.69
   0 -10   6   30.17    1.93
   0  10  -6   32.23    2.11
   0  10  -5   15.01    1.56
   0 -10   5   15.27    1.51
   0  10  -5   13.86    1.51
   0 -10   5   12.73    1.21
   0  10  -5   16.27    1.59
   0 -10   5   13.46    1.36
   0  10  -5   12.74    1.52
   0 -10   5   11.11    1.20
   0  10  -5   10.93    1.31
   0 -10   5   11.80    1.18
   0 -10   5   14.55    1.46
   0  10  -4  184.93    5.70
   0 -10   4  180.13    5.52
   0  10  -4  172.01    5.65
   0 -10   4  182.87    5.10
   0  10  -4  179.29    5.58
   0 -10   4  177.51    5.36
   0  10  -4  175.64    5.62
   0 -10   4  182.82    5.19
   0 -10   4  187.93    5.20
   0 -10   4  183.65    5.45
   0  10  -4  176.33    5.65
   0  10  -3  506.33   13.19
   0 -10   3  511.41   12.96
   0 -10   3  535.21   12.56
   0  10  -3  530.62   13.15
   0 -10   3  510.75   12.80
   0  10  -3  529.25   13.17
   0 -10   3  512.64   12.63
   0 -10   3  510.28   12.59
   0 -10   3  516.68   12.84
   0 -10   3  541.74   13.08
   0  10  -3  526.01   13.08
   0  10  -2  363.60    9.99
   0 -10   2  370.97    9.34
   0  10  -2  380.01    9.87
   0 -10   2  370.61    9.60
   0 -10   2  354.50    9.37
   0  10  -2  384.75    9.98
   0 -10   2  363.57    9.42
   0  10  -2  355.24    9.68
   0 -10   2  374.58    9.58
   0 -10   2  382.98    9.89
   0  10  -1    2.40    1.25
   0  10  -1    1.82    1.10
   0 -10   1    1.65    0.95
   0  10  -1    3.54    1.20
   0 -10   1    3.88    1.11
   0 -10   1    4.03    1.08
   0  10  -1    3.18    1.29
   0 -10   1    2.84    1.06
   0 -10   1    3.29    1.03
   0 -10   1    1.79    1.15
   0  10  -1    3.61    1.06
   0  10   0  256.35    7.91
   0  10   0  281.10    7.66
   0 -10   0  261.63    7.53
   0 -10   0  275.18    7.42
   0 -10   0  274.86    7.51
   0  10   0  282.90    7.79
   0  10   0  270.03    7.91
   0 -10   0  268.05    7.45
   0 -10   0  262.31    7.46
   0 -10   0  290.04    7.88
   0  10   0  256.43    7.39
   0 -10   0  264.52    7.32
   0  10   1   67.75    3.08
   0 -10  -1   65.30    3.02
   0  10   1   66.47    3.38
   0 -10  -1   77.50    3.07
   0 -10  -1   73.13    3.06
   0 -10  -1   66.57    3.05
   0  10   1   67.24    3.37
   0 -10  -1   73.23    3.10
   0  10   1   73.31    2.90
   0 -10  -1   74.39    3.31
   0 -10  -1   69.00    2.87
   0 -10  -2  531.72   12.98
   0  10   2  506.01   13.48
   0 -10  -2  508.99   13.00
   0 -10  -2  505.08   12.61
   0 -10  -2  530.41   13.39
   0  10   2  507.35   12.57
   0 -10  -2  500.35   12.91
   0  10   2  539.00   13.72
   0  10   2  492.65   12.82
   0  10   3  136.07    5.21
   0 -10  -3  140.18    4.86
   0  10   3  138.51    5.29
   0  10   3  141.43    4.66
   0 -10  -3  132.82    4.63
   0 -10  -3  139.06    4.78
   0  10   3  136.74    4.88
   0 -10  -3  136.62    5.06
   0 -10  -3  138.59    4.41
   0  10   3  129.91    4.29
   0 -10  -4    1.18    1.24
   0  10   4    3.12    1.23
   0 -10  -4    0.97    1.12
   0 -10  -4    2.31    1.37
   0  10   4    2.42    1.58
   0  10   4    2.71    1.19
   0  10   4   -0.14    1.49
   0  10   4    2.46    0.90
   0 -10  -4    1.17    0.93
   0 -10  -4    1.20    1.45
   0  10   4    0.93    1.27
   0  10   5  346.01    9.68
   0 -10  -5  343.89    9.80
   0 -10  -5  357.23    9.76
   0  10   5  336.41    9.20
   0  10   5  334.91    9.77
   0 -10  -5  341.69    9.01
   0  10   5  337.88    8.77
   0 -10  -5  353.56    9.88
   0 -10  -6  230.46    7.71
   0  10   6  219.63    6.95
   0 -10  -6  209.56    7.09
   0 -10  -6  221.11    7.11
   0  10   6  210.35    6.48
   0  10   6  217.11    7.17
   0 -10  -6  213.42    6.23
   0  10   6  219.35    6.01
   0 -10  -7   34.39    2.98
   0  10   7   43.43    2.73
   0 -10  -7   39.26    2.89
   0 -10  -7   33.13    2.65
   0  10   7   40.26    2.36
   0  10   7   40.05    1.93
   0  10   7   33.04    2.69
   0 -10  -8  293.56    9.48
   0  10   8  286.99    8.71
   0 -10  -8  286.34    9.07
   0 -10  -8  297.95    8.97
   0  10   8  291.54    8.15
   0  10   8  298.97    7.55
   0  10   8  270.15    9.01
   0 -10  -9    6.41    1.99
   0  10   9    9.83    1.77
   0 -10  -9    5.70    1.84
   0  10   9    7.19    1.42
   0 -10  -9    7.98    1.81
   0  10   9    9.21    1.05
   0  10   9    7.49    1.93
   0 -10 -10    1.83    1.89
   0  10  10    1.09    1.47
   0  10  10    1.20    0.76
   0 -10 -10   -0.67    1.84
   0  10  10    1.07    1.29
   0  10  10    0.34    1.77
   0 -10 -11  193.36    7.41
   0  10  11  198.93    6.75
   0 -10 -11  181.30    7.09
   0  10  11  197.99    6.10
   0  10  11  192.60    5.09
   0  10  11  190.19    7.24
   0 -10 -12  123.35    5.74
   0  10  12  122.88    5.16
   0 -10 -12  121.21    5.57
   0  10  12  127.94    4.55
   0  10  12  120.52    5.71
   0 -10 -13    1.38    2.14
   0  10  13    5.14    1.82
   0 -10 -13    1.74    1.98
   0  10  13    3.05    1.41
   0  10  13    2.61    2.15
   0  10  14    1.25    1.69
   0 -10 -14    0.81    2.02
   0  10  14    1.90    2.27
   0  10  15    5.69    2.05
   0 -10 -15    4.24    2.27
   0  10  15    3.33    2.24
   0  10  16    6.06    2.01
   0 -10 -16    5.77    2.57
   0  10  17    1.74    1.99
   0  10  18    4.47    2.21
   0 -11  21  157.37    6.63
   0 -11  20   -1.36    2.30
   0 -11  19  305.62    9.62
   0 -11  18   68.37    3.84
   0 -11  18   75.29    3.21
   0  11 -17  309.99    8.65
   0 -11  17  304.01    9.00
   0  11 -17  309.98    9.02
   0 -11  17  304.76    8.25
   0 -11  17  298.38    9.46
   0  11 -16   24.43    2.12
   0 -11  16   21.66    2.12
   0 -11  16   23.60    2.56
   0  11 -16   25.79    2.36
   0 -11  16   23.17    1.86
   0  11 -15   34.16    2.31
   0 -11  15   34.88    2.37
   0  11 -15   31.40    2.52
   0 -11  15   31.77    2.12
   0 -11  15   31.43    1.83
   0  11 -14    2.23    1.30
   0 -11  14    2.32    1.02
   0 -11  14    0.29    1.13
   0 -11  14    0.75    1.14
   0  11 -14    0.75    1.45
   0  11 -13   78.94    3.36
   0 -11  13   73.37    2.90
   0  11 -13   82.47    4.16
   0 -11  13   71.96    3.14
   0 -11  13   77.24    3.31
   0  11 -13   78.35    3.69
   0  11 -12    4.43    1.29
   0 -11  12    3.25    1.18
   0 -11  12    2.11    1.00
   0  11 -12    1.34    1.43
   0 -11  12    4.37    1.14
   0 -11  12    3.78    1.23
   0  11 -12    2.04    1.52
   0 -11  11    1.66    1.03
   0  11 -11    0.39    1.11
   0 -11  11    0.96    0.98
   0  11 -11    0.29    1.46
   0  11 -11    0.73    1.14
   0 -11  11    0.96    1.03
   0  11 -11   -0.12    1.28
   0 -11  11    0.09    1.16
   0 -11  10  496.12   11.89
   0  11 -10  477.83   12.27
   0 -11  10  481.77   11.84
   0  11 -10  438.39   12.82
   0 -11  10  480.77   11.74
   0  11 -10  457.79   11.87
   0  11 -10  481.90   12.60
   0 -11  10  484.21   12.22
   0 -11   9   43.69    2.14
   0  11  -9   39.94    2.40
   0 -11   9   44.28    2.22
   0  11  -9   49.49    2.94
   0 -11   9   39.25    2.06
   0  11  -9   43.06    2.27
   0 -11   9   40.75    2.38
   0  11  -9   46.72    2.71
   0 -11   8   23.92    1.65
   0  11  -8   22.31    1.91
   0 -11   8   28.14    1.81
   0 -11   8   25.08    1.62
   0  11  -8   25.76    1.87
   0 -11   8   25.78    1.93
   0  11  -8   24.78    2.12
   0 -11   7  308.27    7.78
   0  11  -7  285.35    8.40
   0 -11   7  290.84    8.04
   0 -11   7  288.69    7.87
   0  11  -7  307.53    8.18
   0 -11   7  300.39    7.75
   0 -11   7  299.64    8.34
   0  11  -7  319.95    8.69
   0 -11   6  302.04    8.24
   0  11  -6  300.54    8.44
   0  11  -6  291.20    8.33
   0 -11   6  284.61    7.56
   0 -11   6  304.31    7.98
   0  11  -6  288.33    8.18
   0 -11   6  275.47    7.64
   0  11  -6  290.30    7.98
   0 -11   6  283.60    7.56
   0  11  -6  291.71    8.53
   0 -11   6  304.89    8.12
   0 -11   5   28.10    2.04
   0  11  -5   31.41    2.21
   0 -11   5   37.71    1.88
   0  11  -5   29.90    2.17
   0  11  -5   30.53    2.17
   0 -11   5   30.97    1.98
   0  11  -5   33.11    2.18
   0 -11   5   35.63    1.92
   0 -11   5   31.04    1.79
   0  11  -5   28.76    2.20
   0 -11   5   34.27    2.10
   0  11  -4  476.77   12.18
   0 -11   4  466.41   12.01
   0  11  -4  462.31   12.18
   0 -11   4  472.87   11.44
   0 -11   4  475.86   11.82
   0  11  -4  443.54   12.07
   0  11  -4  458.86   12.07
   0 -11   4  452.78   11.51
   0 -11   4  466.30   11.51
   0 -11   4  485.04   12.03
   0 -11   4  473.15   11.88
   0  11  -4  467.54   12.19
   0  11  -3  225.07    7.00
   0 -11   3  241.21    6.35
   0 -11   3  223.86    6.58
   0  11  -3  235.46    6.92
   0  11  -3  232.36    6.95
   0 -11   3  233.39    6.42
   0 -11   3  230.42    6.38
   0 -11   3  228.57    6.61
   0  11  -3  232.43    6.86
   0 -11   3  229.93    6.81
   0  11  -2    6.33    1.47
   0 -11   2    6.04    1.14
   0  11  -2    7.20    1.40
   0 -11   2    5.30    1.22
   0  11  -2    5.39    1.43
   0 -11   2    5.75    1.20
   0 -11   2    3.82    1.10
   0 -11   2    6.49    1.35
   0  11  -2    5.05    1.26
   0 -11   2    4.95    1.19
   0  11  -1   15.56    1.80
   0  11  -1   14.30    1.89
   0 -11   1   14.58    1.58
   0  11  -1   13.56    1.73
   0 -11   1   15.89    1.66
   0 -11   1   15.28    1.62
   0  11  -1   20.58    2.12
   0 -11   1   19.02    1.72
   0 -11   1   16.00    1.87
   0 -11   1   17.24    1.64
   0  11  -1   17.13    1.67
   0  11   0  191.18    5.94
   0  11   0  194.71    6.41
   0 -11   0  190.26    5.92
   0 -11   0  179.22    5.61
   0 -11   0  178.58    5.75
   0  11   0  192.61    6.10
   0 -11   0  175.41    5.67
   0  11   0  175.65    6.15
   0 -11   0  186.43    5.76
   0 -11   0  181.30    6.04
   0  11   0  184.30    5.69
   0 -11   0  188.88    5.67
   0 -11  -1  186.69    6.00
   0  11   1  194.99    6.03
   0  11   1  190.67    6.53
   0 -11  -1  190.15    5.84
   0 -11  -1  188.99    5.96
   0 -11  -1  184.35    5.92
   0  11   1  200.13    6.55
   0 -11  -1  189.14    6.00
   0  11   1  187.03    5.75
   0 -11  -1  183.76    5.72
   0 -11  -1  187.89    6.26
   0 -11  -2  154.28    5.14
   0 -11  -2  163.91    5.30
   0  11   2  140.00    5.54
   0  11   2  155.67    4.90
   0 -11  -2  148.40    4.89
   0 -11  -2  154.45    5.49
   0  11   2  154.61    5.84
   0 -11  -2  147.74    5.17
   0  11   2  153.16    5.17
   0 -11  -3  745.92   18.08
   0  11   3  731.46   17.82
   0 -11  -3  717.69   17.87
   0 -11  -3  733.66   17.93
   0  11   3  732.08   18.75
   0 -11  -3  732.55   17.56
   0 -11  -3  735.88   18.38
   0  11   3  716.78   17.44
   0 -11  -4   21.33    2.02
   0  11   4   17.52    1.99
   0 -11  -4   22.27    2.11
   0  11   4   22.24    2.39
   0  11   4   20.18    1.87
   0  11   4   19.06    1.52
   0 -11  -4   18.72    1.69
   0  11   4   19.54    2.02
   0 -11  -5    7.22    1.68
   0  11   5    7.31    1.60
   0 -11  -5    8.97    1.72
   0  11   5    7.17    1.49
   0  11   5    8.52    1.26
   0 -11  -5    7.54    1.37
   0  11   5   10.71    1.79
   0 -11  -6  451.78   12.90
   0  11   6  466.03   12.18
   0 -11  -6  437.78   12.19
   0  11   6  431.05   11.53
   0 -11  -6  434.81   12.01
   0  11   6  440.40   12.28
   0  11   6  443.44   11.06
   0 -11  -6  428.86   11.26
   0 -11  -7  181.80    7.15
   0  11   7  199.40    6.64
   0 -11  -7  189.14    6.75
   0  11   7  191.19    6.10
   0 -11  -7  194.49    6.73
   0  11   7  190.65    5.58
   0  11   7  198.82    6.88
   0 -11  -8  759.84   19.61
   0  11   8  741.10   18.62
   0 -11  -8  721.73   18.88
   0  11   8  738.39   18.02
   0  11   8  714.95   17.23
   0  11   8  746.63   19.06
   0 -11  -9   26.91    2.90
   0  11   9   23.14    2.42
   0 -11  -9   24.87    2.64
   0  11   9   21.00    2.03
   0  11   9   23.47    2.59
   0  11   9   25.16    1.61
   0 -11 -10    0.20    1.85
   0  11  10    1.61    1.64
   0  11  10    3.06    0.92
   0 -11 -10    0.17    1.90
   0  11  10    0.22    1.33
   0  11  10    1.06    1.81
   0 -11 -11   -0.20    1.93
   0  11  11    1.06    1.69
   0  11  11    1.01    0.83
   0 -11 -11   -0.72    1.98
   0  11  11    1.32    1.37
   0  11  11    1.12    1.89
   0 -11 -12    5.32    2.14
   0  11  12    6.11    1.91
   0 -11 -12    5.28    2.19
   0  11  12    6.12    1.61
   0  11  12    2.16    2.00
   0  11  13  121.36    5.36
   0 -11 -13  112.14    5.60
   0  11  13  114.04    5.78
   0 -11 -14   72.48    4.62
   0  11  14   78.20    4.90
   0  11  15    3.30    2.05
   0 -11 -15    1.29    2.31
   0  11  16   13.59    2.58
   0  11  17   15.26    2.67
   0 -12  21    4.11    2.46
   0 -12  20  188.99    7.10
   0 -12  19    2.45    1.95
   0 -12  18  245.98    7.27
   0 -12  18  252.50    8.57
   0 -12  18  244.47    7.99
   0 -12  17    7.43    2.20
   0  12 -17   11.20    2.02
   0 -12  17    8.94    1.60
   0 -12  17   12.00    2.04
   0  12 -16  107.16    4.38
   0 -12  16  112.67    4.21
   0  12 -16  121.94    4.91
   0 -12  16  106.21    4.38
   0  12 -15    5.87    1.58
   0 -12  15    7.78    1.59
   0  12 -15    8.32    1.85
   0 -12  15    7.00    1.52
   0  12 -14   90.18    3.78
   0 -12  14   85.32    3.25
   0 -12  14   83.63    3.54
   0  12 -14   88.66    4.10
   0 -12  14   84.04    3.59
   0  12 -13  372.43   10.39
   0 -12  13  378.14    9.74
   0  12 -13  385.68   11.36
   0 -12  13  375.19    9.91
   0 -12  13  367.41   10.17
   0  12 -13  397.19   10.85
   0  12 -12    6.01    1.49
   0 -12  12    5.12    1.15
   0  12 -12    6.36    1.89
   0 -12  12    5.36    1.28
   0 -12  12    5.04    1.32
   0  12 -12    4.90    1.70
   0  12 -11   82.40    3.62
   0 -12  11   78.40    3.18
   0  12 -11   81.02    4.18
   0 -12  11   79.16    3.15
   0  12 -11   87.47    3.95
   0 -12  11   83.98    3.52
   0  12 -10  199.00    6.41
   0 -12  10  204.45    5.92
   0 -12  10  203.35    6.00
   0  12 -10  200.13    7.00
   0 -12  10  209.59    5.87
   0 -12  10  200.29    6.32
   0  12 -10  199.91    6.69
   0  12  -9  277.70    8.16
   0 -12   9  285.14    7.50
   0 -12   9  276.42    7.65
   0 -12   9  275.88    7.43
   0  12  -9  283.57    7.86
   0  12  -9  277.24    8.33
   0 -12   9  277.73    8.04
   0 -12   8   37.34    1.96
   0  12  -8   35.89    2.44
   0 -12   8   33.61    2.11
   0 -12   8   35.99    2.06
   0 -12   8   35.08    1.90
   0  12  -8   38.76    2.24
   0 -12   8   35.51    2.31
   0  12  -8   34.05    2.48
   0  12  -7  220.28    6.90
   0 -12   7  202.43    6.53
   0  12  -7  223.90    6.85
   0 -12   7  216.03    6.01
   0 -12   7  216.47    6.34
   0 -12   7  208.70    6.12
   0 -12   7  222.64    6.05
   0  12  -7  207.30    6.38
   0  12  -7  216.59    7.05
   0  12  -6  164.43    5.56
   0 -12   6  154.05    5.29
   0  12  -6  155.61    5.48
   0 -12   6  163.28    4.78
   0 -12   6  158.29    5.09
   0  12  -6  165.17    5.45
   0 -12   6  155.78    4.87
   0 -12   6  156.91    4.78
   0  12  -6  150.48    5.54
   0 -12   5   11.13    1.55
   0  12  -5   12.50    1.78
   0  12  -5    8.94    1.57
   0 -12   5    8.87    1.27
   0  12  -5    9.97    1.66
   0 -12   5   12.09    1.50
   0 -12   5    7.71    1.29
   0  12  -5    9.15    1.71
   0 -12   5    8.95    1.30
   0 -12   5   10.14    1.49
   0  12  -4    4.20    1.34
   0 -12   4    2.54    1.17
   0  12  -4    2.20    1.37
   0 -12   4    2.79    1.09
   0  12  -4    3.89    1.34
   0 -12   4    2.11    1.16
   0 -12   4    2.80    1.14
   0  12  -4    1.84    1.30
   0 -12   4    1.97    1.10
   0 -12   4    2.48    1.25
   0  12  -3   94.71    4.11
   0 -12   3   91.95    3.37
   0 -12   3   90.52    3.64
   0  12  -3   90.76    3.93
   0 -12   3   86.95    3.43
   0 -12   3   92.36    3.48
   0 -12   3   91.24    3.83
   0 -12   3   95.33    3.69
   0  12  -3   92.30    3.85
   0  12  -2 1210.13   28.68
   0 -12   2 1202.58   27.61
   0  12  -2 1251.44   28.46
   0 -12   2 1191.59   27.76
   0 -12   2 1199.76   27.76
   0 -12   2 1193.35   28.25
   0  12  -2 1201.99   28.19
   0 -12   2 1192.51   27.93
   0  12  -1    3.67    1.50
   0 -12   1    5.97    1.45
   0  12  -1    3.71    1.61
   0 -12   1    2.18    1.13
   0  12  -1    2.83    1.43
   0 -12   1    2.48    1.23
   0  12  -1    6.44    1.46
   0 -12   1    2.65    1.25
   0 -12   1    6.28    1.38
   0 -12   1    3.55    1.42
   0  12   0  982.74   22.93
   0  12   0  961.92   23.54
   0 -12   0  929.35   22.81
   0 -12   0  944.48   22.46
   0  12   0  971.44   23.11
   0 -12   0  967.12   22.64
   0 -12   0  949.10   22.66
   0 -12   0  946.49   22.53
   0 -12   0  947.45   23.08
   0  12   0  950.65   22.68
   0 -12  -1 1877.82   44.29
   0  12   1 1956.49   45.17
   0  12   1 1983.11   44.37
   0 -12  -1 2008.45   44.12
   0  12   1 1981.53   44.66
   0 -12  -1 1927.73   44.18
   0 -12  -1 1955.53   44.27
   0  12   1 1914.32   44.05
   0 -12  -1 1929.02   44.01
   0 -12  -1 1970.34   44.66
   0  12   2  181.47    5.99
   0  12   2  188.24    6.66
   0 -12  -2  166.56    5.83
   0 -12  -2  174.72    5.90
   0 -12  -2  171.85    5.76
   0 -12  -2  184.53    5.98
   0  12   2  178.24    5.62
   0 -12  -2  175.46    5.62
   0 -12  -3  450.62   11.52
   0 -12  -3  436.16   11.57
   0  12   3  430.44   11.44
   0  12   3  437.79   12.38
   0  12   3  403.56   10.97
   0 -12  -3  412.04   11.09
   0 -12  -4    3.61    1.49
   0  12   4    6.56    1.76
   0 -12  -4    3.54    1.50
   0  12   4    3.73    1.80
   0  12   4    5.54    1.49
   0  12   4    3.33    1.17
   0 -12  -4    4.04    1.30
   0  12   5  163.14    5.97
   0 -12  -5  166.50    5.98
   0 -12  -5  163.82    5.83
   0  12   5  168.65    5.65
   0  12   5  164.82    6.05
   0 -12  -5  170.13    5.47
   0  12   5  170.48    5.31
   0 -12  -6    1.18    1.60
   0 -12  -6    2.80    1.97
   0  12   6    1.55    1.58
   0  12   6    2.13    1.08
   0 -12  -6   -0.72    1.53
   0  12   6    4.82    1.49
   0 -12  -6    0.29    1.25
   0  12   6    0.44    1.45
   0 -12  -7   63.23    4.01
   0  12   7   56.47    3.36
   0 -12  -7   57.15    3.51
   0  12   7   59.36    3.10
   0  12   7   59.26    2.70
   0  12   7   61.24    3.62
   0 -12  -8   25.88    2.94
   0  12   8   21.17    2.35
   0 -12  -8   24.70    2.53
   0  12   8   20.59    2.12
   0  12   8   22.41    2.61
   0  12   8   23.65    1.75
   0 -12  -9    7.30    2.16
   0  12   9    4.29    1.78
   0  12   9    6.31    1.17
   0 -12  -9    5.20    1.99
   0  12   9    2.80    1.52
   0  12   9    7.18    2.15
   0 -12 -10    2.29    2.06
   0  12  10    2.68    1.75
   0  12  10    2.45    1.04
   0 -12 -10    2.28    1.91
   0  12  10    2.25    1.47
   0  12  10    2.02    1.85
   0  12  11    3.25    1.85
   0 -12 -11    3.11    2.06
   0 -12 -11    0.85    2.27
   0  12  11    4.05    1.96
   0  12  12   -0.17    1.89
   0 -12 -12   -0.58    2.01
   0  12  12   -0.81    2.05
   0  12  13  101.54    4.93
   0 -12 -13   87.76    5.08
   0  12  13   94.02    5.27
   0  12  14   31.34    3.03
   0 -12 -14   26.08    3.21
   0  12  15    0.73    1.95
   0 -13  20   22.38    2.82
   0 -13  19    9.26    2.16
   0 -13  18  112.34    4.94
   0 -13  18  118.44    4.51
   0 -13  18  119.87    5.56
   0 -13  17   89.75    3.83
   0 -13  17   83.46    3.97
   0 -13  16    4.26    1.55
   0 -13  16    4.23    1.60
   0  13 -15   39.29    2.72
   0 -13  15   41.22    2.51
   0 -13  15   37.69    2.51
   0  13 -14  207.44    6.86
   0 -13  14  210.83    6.17
   0 -13  14  213.81    6.46
   0 -13  14  211.00    6.64
   0  13 -13   74.00    3.59
   0 -13  13   75.99    3.09
   0  13 -13   72.76    4.21
   0 -13  13   67.66    3.12
   0 -13  13   74.47    3.47
   0  13 -12    9.44    1.72
   0 -13  12   10.59    1.44
   0  13 -12    8.52    2.07
   0 -13  12   10.82    1.46
   0  13 -12    9.82    2.00
   0 -13  12    8.28    1.52
   0  13 -11   79.88    3.66
   0 -13  11   71.20    3.06
   0  13 -11   65.59    3.89
   0 -13  11   72.45    2.98
   0  13 -11   70.33    3.71
   0 -13  11   72.51    3.41
   0  13 -10  560.71   14.12
   0 -13  10  532.07   13.36
   0 -13  10  522.64   13.10
   0  13 -10  550.62   14.27
   0 -13  10  522.83   13.79
   0  13  -9   17.68    2.03
   0 -13   9   16.97    1.55
   0 -13   9   16.65    1.70
   0 -13   9   15.79    1.49
   0 -13   9   16.35    1.81
   0  13  -9   16.68    2.04
   0 -13   9   15.49    1.65
   0  13  -8    7.32    1.61
   0 -13   8    6.49    1.19
   0 -13   8    5.72    1.11
   0 -13   8    6.11    1.48
   0  13  -8    5.45    1.61
   0 -13   8    7.46    1.32
   0 -13   7    2.41    1.06
   0  13  -7    5.87    1.55
   0  13  -7    1.27    1.44
   0 -13   7    4.47    1.22
   0 -13   7    4.88    1.13
   0 -13   7    4.20    1.40
   0  13  -7    3.45    1.55
   0  13  -6   11.13    1.76
   0 -13   6    9.48    1.61
   0  13  -6   10.74    1.77
   0 -13   6    9.16    1.28
   0  13  -6    8.19    1.62
   0 -13   6   10.37    1.43
   0  13  -6    9.38    1.78
   0 -13   6    8.08    1.25
   0 -13   6    9.28    1.57
   0 -13   5  147.15    5.20
   0  13  -5  146.73    5.46
   0  13  -5  153.26    5.51
   0 -13   5  147.17    4.59
   0  13  -5  154.74    5.42
   0 -13   5  140.29    4.74
   0 -13   5  141.60    4.64
   0  13  -5  153.94    5.57
   0 -13   5  143.64    5.13
   0  13  -4  195.03    6.72
   0 -13   4  189.60    6.36
   0  13  -4  197.28    6.54
   0 -13   4  208.28    5.87
   0  13  -4  197.54    6.57
   0 -13   4  206.11    6.02
   0 -13   4  201.34    5.95
   0  13  -4  198.14    6.60
   0 -13   4  198.64    6.43
   0  13  -3  478.26   13.21
   0 -13   3  483.65   12.13
   0  13  -3  509.32   13.06
   0 -13   3  480.61   12.29
   0 -13   3  479.52   12.26
   0 -13   3  486.15   12.86
   0  13  -3  491.87   12.96
   0  13  -2  184.31    6.63
   0  13  -2  186.19    6.28
   0 -13   2  186.33    5.65
   0  13  -2  189.79    6.35
   0 -13   2  178.37    5.73
   0 -13   2  181.83    5.77
   0 -13   2  198.55    6.36
   0  13  -2  184.74    6.17
   0 -13   1   -0.53    1.25
   0  13  -1    1.94    1.39
   0 -13   1    0.69    1.22
   0  13  -1    0.46    1.20
   0 -13   1    0.69    1.14
   0 -13   1    0.36    1.22
   0  13  -1   -0.36    1.20
   0  13  -1    0.15    1.57
   0  13   0  232.09    7.01
   0 -13   0  196.96    6.71
   0  13   0  212.59    7.43
   0 -13   0  216.27    6.46
   0  13   0  211.90    7.03
   0 -13   0  211.89    6.60
   0 -13   0  215.78    6.63
   0  13   0  211.33    6.68
   0 -13  -1   53.49    3.04
   0  13   1   50.34    2.98
   0  13   1   56.10    3.49
   0 -13  -1   56.35    2.87
   0  13   1   57.51    3.26
   0 -13  -1   48.98    2.84
   0 -13  -1   51.05    2.90
   0  13   1   50.44    2.81
   0 -13  -1   56.34    2.88
   0  13   2  191.99    7.03
   0  13   2  184.56    6.27
   0 -13  -2  188.13    6.37
   0 -13  -2  185.32    6.26
   0 -13  -2  196.48    6.18
   0 -13  -2  190.28    6.37
   0  13   2  188.84    6.05
   0 -13  -2  189.96    6.03
   0  13   3    1.93    1.50
   0  13   3    0.88    1.77
   0 -13  -3    1.49    1.34
   0  13   3    0.41    1.25
   0 -13  -3   -0.12    1.50
   0 -13  -3    1.01    1.54
   0 -13  -3    0.31    1.25
   0  13   4   13.41    2.07
   0  13   4   17.89    1.74
   0 -13  -4   20.00    2.09
   0  13   4   15.18    1.93
   0  13   4   15.36    2.46
   0 -13  -4   16.13    1.82
   0  13   5  119.82    5.03
   0 -13  -5  120.14    4.93
   0 -13  -5  112.71    4.33
   0  13   5  120.75    4.36
   0  13   6   26.89    2.62
   0 -13  -6   21.95    2.39
   0 -13  -6   25.97    2.98
   0  13   6   30.22    2.03
   0  13   6   21.73    2.44
   0 -13  -6   23.65    2.08
   0  13   7    4.69    1.85
   0  13   7    4.12    1.24
   0 -13  -7    3.57    1.77
   0 -13  -7    4.91    2.09
   0  13   7    6.08    1.86
   0  13   8    5.93    1.90
   0  13   8    4.51    1.24
   0 -13  -8    5.57    1.93
   0 -13  -8    5.89    2.30
   0  13   8    9.99    2.26
   0  13   9    6.74    1.96
   0  13   9    5.15    1.28
   0 -13  -9    5.51    2.01
   0 -13  -9    7.75    2.56
   0  13   9    4.57    2.17
   0  13  10    1.01    1.84
   0 -13 -10   -1.25    1.97
   0 -13 -10   -0.66    2.50
   0  13  10    0.19    1.95
   0  13  11   70.57    4.18
   0 -13 -11   66.95    4.28
   0  13  11   64.47    4.36
   0  13  12   26.57    3.00
   0 -13 -12   21.32    2.97
   0  13  12   27.02    3.27
   0  13  13   10.26    2.47
   0 -13 -13   11.08    2.65
   0 -14  20   53.28    3.63
   0 -14  19   26.67    2.71
   0 -14  18   21.22    2.26
   0 -14  18   26.36    2.50
   0 -14  17   65.09    3.34
   0 -14  17   65.57    3.53
   0 -14  16    6.61    1.72
   0 -14  16    8.80    1.77
   0 -14  15   36.83    2.60
   0 -14  15   40.10    2.49
   0  14 -14  127.74    4.99
   0 -14  14  115.11    4.36
   0 -14  14  112.36    4.61
   0  14 -13   14.41    2.54
   0  14 -13   17.36    2.20
   0 -14  13   14.71    1.74
   0 -14  13   15.80    2.02
   0  14 -12   23.77    2.79
   0  14 -12   21.84    2.38
   0 -14  12   26.88    1.97
   0 -14  12   25.31    2.28
   0  14 -11   15.71    2.48
   0  14 -11   16.99    2.15
   0 -14  11   16.12    1.65
   0 -14  11   17.74    1.99
   0 -14  10   53.76    2.80
   0  14 -10   53.62    3.24
   0 -14  10   55.31    2.63
   0 -14  10   55.45    3.14
   0 -14   9  169.78    5.47
   0  14  -9  171.47    6.15
   0 -14   9  173.69    5.27
   0 -14   9  171.66    5.94
   0 -14   8    2.57    1.27
   0  14  -8    2.36    1.61
   0  14  -8    2.09    1.56
   0 -14   8    1.49    1.12
   0 -14   8    0.25    1.33
   0 -14   7   31.80    1.99
   0 -14   7   27.26    2.32
   0  14  -7   33.05    2.59
   0  14  -7   30.38    2.60
   0 -14   7   29.49    2.09
   0 -14   6  234.04    7.43
   0  14  -6  241.82    7.82
   0 -14   6  236.57    6.89
   0 -14   6  233.53    6.74
   0  14  -6  246.15    7.92
   0 -14   5  746.31   18.76
   0  14  -5  768.04   19.27
   0 -14   5  736.77   17.90
   0  14  -5  761.61   18.99
   0 -14   5  754.58   18.14
   0 -14   5  762.21   18.06
   0  14  -5  753.20   19.17
   0 -14   4    3.12    1.15
   0  14  -4    2.27    1.48
   0 -14   4    5.53    1.34
   0  14  -4    3.99    1.52
   0 -14   4    2.57    1.19
   0 -14   4    4.27    1.49
   0  14  -4    3.03    1.66
   0 -14   3   11.62    1.49
   0  14  -3   15.58    1.95
   0  14  -3   11.87    1.76
   0 -14   3   12.87    1.65
   0 -14   3   14.94    1.55
   0  14  -3   13.30    2.10
   0 -14   2    1.34    1.16
   0  14  -2    0.97    1.51
   0  14  -2    0.13    1.38
   0 -14   2    1.82    1.27
   0 -14   2    1.47    1.13
   0  14  -2    1.29    1.59
   0  14  -1  348.27   10.79
   0 -14   1  332.21   10.08
   0 -14   1  367.10    9.65
   0  14  -1  361.41   10.47
   0 -14   1  359.20    9.81
   0 -14   1  371.12    9.86
   0  14  -1  354.91   10.14
   0 -14   0    6.50    1.47
   0  14   0   12.41    1.93
   0  14   0    7.35    1.60
   0 -14   0    7.11    1.53
   0 -14   0    7.93    1.60
   0  14   0    6.18    1.88
   0 -14   0    8.66    1.71
   0 -14  -1  102.13    4.43
   0  14   1  103.73    5.04
   0  14   1   96.51    4.49
   0 -14  -1  103.15    4.27
   0  14   1  106.48    4.25
   0 -14  -1   99.05    4.19
   0  14   2  243.60    8.44
   0 -14  -2  235.14    7.48
   0  14   2  228.38    7.23
   0 -14  -2  238.76    7.46
   0 -14  -3    9.38    1.81
   0  14   3    7.59    2.14
   0 -14  -3   12.79    2.01
   0  14   3   13.13    1.73
   0  14   4  293.93    9.75
   0 -14  -4  282.36    8.66
   0 -14  -4  275.70    8.73
   0  14   4  275.06    8.21
   0  14   5  147.11    5.82
   0 -14  -5  137.63    5.53
   0 -14  -5  140.87    6.36
   0  14   5  141.09    5.06
   0 -14  -6    1.49    1.99
   0  14   6    2.63    1.78
   0 -14  -6    4.09    1.82
   0  14   6    3.01    1.37
   0  14   7    1.01    1.86
   0 -14  -7    0.64    1.80
   0  14   7    2.09    1.28
   0 -14  -7    2.39    2.27
   0  14   7    0.86    1.89
   0  14   8   38.74    3.25
   0  14   8   38.09    2.41
   0 -14  -8   39.51    3.11
   0 -14  -8   37.43    3.74
   0  14   8   35.63    3.27
   0  14   9    9.69    2.30
   0 -14  -9    4.90    2.02
   0  14   9    7.51    2.36
   0  14  10  150.01    6.43
   0 -14 -10  167.31    6.70
   0  14  10  165.24    6.81
   0  14  11    3.88    2.17
   0  14  11    7.82    2.49
   0 -14 -11    4.54    2.16
   0 -15  19    2.46    1.84
   0 -15  18   12.75    2.16
   0 -15  17   28.76    2.49
   0 -15  17   30.83    2.57
   0 -15  16   54.11    3.04
   0 -15  16   49.09    3.14
   0 -15  15   43.11    2.70
   0 -15  15   41.57    2.89
   0 -15  14   22.34    2.10
   0 -15  14   27.39    2.44
   0  15 -13    2.48    1.84
   0 -15  13    3.20    1.46
   0 -15  13    5.85    1.71
   0  15 -13    4.77    2.29
   0  15 -12    4.85    1.82
   0 -15  12    6.19    1.39
   0 -15  12    6.79    1.81
   0  15 -12    5.39    2.24
   0  15 -11   29.09    2.63
   0 -15  11   22.65    1.88
   0 -15  11   21.23    2.24
   0 -15  11   25.18    2.23
   0  15 -10    2.40    1.69
   0 -15  10    0.67    1.21
   0 -15  10    1.97    1.57
   0 -15  10    0.10    1.49
   0  15  -9   40.13    3.05
   0 -15   9   36.48    2.41
   0  15  -9   42.75    3.34
   0 -15   9   36.82    2.76
   0 -15   9   37.65    2.26
   0  15  -8   34.14    3.03
   0 -15   8   34.92    2.36
   0  15  -8   37.86    2.96
   0 -15   8   36.60    2.73
   0 -15   8   40.36    2.30
   0 -15   7   48.01    2.69
   0  15  -7   48.92    3.34
   0  15  -7   48.11    3.34
   0 -15   7   50.93    3.08
   0 -15   7   50.14    2.53
   0  15  -6  235.01    7.88
   0 -15   6  232.15    6.85
   0 -15   6  223.65    6.65
   0  15  -6  228.41    7.81
   0 -15   6  224.74    7.37
   0  15  -5   13.04    2.08
   0  15  -5   15.98    2.23
   0 -15   5   12.93    1.71
   0 -15   5   14.12    1.65
   0 -15   5   10.80    1.90
   0  15  -5   11.54    2.25
   0  15  -4   30.22    2.59
   0 -15   4   30.37    2.22
   0  15  -4   30.26    2.67
   0 -15   4   29.06    2.14
   0  15  -4   27.48    2.83
   0 -15   4   33.22    2.59
   0  15  -3  448.54   13.10
   0  15  -3  467.73   12.77
   0 -15   3  448.84   11.87
   0 -15   3  458.91   11.84
   0  15  -3  447.93   12.62
   0  15  -2  144.87    6.12
   0  15  -2  145.52    5.80
   0 -15   2  151.78    5.22
   0 -15   2  151.86    5.20
   0  15  -2  154.27    5.76
   0  15  -1    2.60    1.77
   0 -15   1    7.60    1.62
   0  15  -1    4.68    1.66
   0 -15   1    6.88    1.56
   0 -15   1    6.60    1.77
   0  15  -1    5.43    1.99
   0  15   0   22.96    2.56
   0 -15   0   22.82    2.19
   0  15   0   23.68    2.32
   0 -15   0   23.88    2.18
   0  15   0   22.26    2.73
   0 -15   0   20.88    2.31
   0  15   1   99.15    5.11
   0  15   1  103.65    4.85
   0 -15  -1   94.30    4.23
   0 -15  -1  101.74    4.36
   0  15   1   95.37    4.32
   0  15   2   20.99    2.60
   0 -15  -2   18.39    2.25
   0  15   2   15.42    2.62
   0 -15  -2   14.19    2.15
   0  15   2   18.82    2.14
   0 -15  -3    0.14    1.66
   0  15   3   -2.44    2.35
   0  15   3   -0.50    1.46
   0 -15  -3   -0.95    1.79
   0  15   4   24.44    3.00
   0 -15  -4   24.48    2.59
   0 -15  -4   23.76    2.62
   0  15   4   30.47    2.39
   0 -15  -5  161.10    7.06
   0  15   5  167.34    6.54
   0 -15  -5  162.71    6.24
   0 -15  -5  164.37    6.28
   0  15   5  157.47    5.71
   0  15   6  146.82    6.12
   0 -15  -6  144.38    5.80
   0 -15  -6  139.09    6.56
   0  15   6  129.75    5.06
   0  15   7   50.34    3.65
   0 -15  -7   48.58    3.37
   0  15   7   42.22    2.68
   0  15   8    2.94    2.07
   0 -15  -8    2.03    2.02
   0  15   9    3.18    2.27
   0 -15  -9    2.83    2.05
   0  15   9    5.04    2.26
   0  15  10    0.77    2.20
   0  15  10    1.21    2.19
   0 -15 -10    1.47    1.96
   0 -16  18   27.66    2.55
   0 -16  17  134.46    5.13
   0 -16  16    4.93    1.58
   0 -16  15  109.91    4.33
   0 -16  14    3.04    1.45
   0 -16  14    2.36    1.74
   0 -16  13    2.33    1.50
   0 -16  13    4.18    1.79
   0 -16  13    3.62    1.64
   0  16 -13    1.89    2.29
   0 -16  12   27.61    2.17
   0 -16  12   25.79    2.57
   0 -16  12   32.73    2.49
   0  16 -12   26.82    3.14
   0 -16  11   38.11    2.40
   0 -16  11   41.65    3.06
   0 -16  11   38.50    2.65
   0  16 -10  147.01    5.93
   0 -16  10  144.57    4.83
   0 -16  10  142.59    5.57
   0 -16  10  145.75    5.18
   0  16  -9    0.16    1.75
   0  16  -9    0.37    1.95
   0 -16   9    0.95    1.44
   0 -16   9    0.14    1.64
   0 -16   9    0.70    1.22
   0  16  -8   76.56    4.35
   0 -16   8   67.28    3.26
   0  16  -8   75.34    4.16
   0 -16   8   69.04    3.74
   0 -16   8   66.32    3.01
   0  16  -7  159.95    6.41
   0 -16   7  149.55    5.25
   0  16  -7  155.40    6.36
   0 -16   7  159.72    5.97
   0 -16   7  159.27    5.12
   0  16  -6  156.30    6.29
   0 -16   6  155.80    5.32
   0 -16   6  157.44    5.14
   0  16  -6  157.98    6.44
   0 -16   6  151.38    5.89
   0  16  -5  201.04    7.09
   0 -16   5  187.09    6.18
   0  16  -5  205.80    7.31
   0 -16   5  189.57    6.07
   0 -16   5  202.84    6.90
   0  16  -5  192.68    7.31
   0  16  -4  216.76    7.39
   0 -16   4  208.91    6.54
   0  16  -4  207.40    7.38
   0 -16   4  215.82    6.54
   0  16  -4  202.41    7.68
   0  16  -3  435.36   13.31
   0  16  -3  480.27   13.12
   0 -16   3  442.53   11.98
   0 -16   3  445.94   11.94
   0  16  -3  483.48   13.06
   0  16  -2    5.82    1.97
   0  16  -2    5.04    1.84
   0 -16   2    7.14    1.75
   0 -16   2    8.09    1.69
   0  16  -2    7.82    2.24
   0 -16   2    7.03    1.93
   0  16  -1  143.04    6.24
   0 -16   1  133.55    5.53
   0  16  -1  133.70    5.78
   0 -16   1  137.65    5.11
   0 -16   1  144.53    5.15
   0  16  -1  137.51    5.54
   0  16   0   34.44    3.09
   0 -16   0   28.06    2.52
   0  16   0   29.70    2.82
   0 -16   0   34.53    2.63
   0  16   0   28.06    3.23
   0  16   1  177.39    7.32
   0  16   1  176.11    6.90
   0 -16  -1  182.34    6.30
   0 -16  -1  189.06    6.39
   0  16   1  173.51    6.44
   0  16   2    4.20    2.04
   0 -16  -2    4.13    1.81
   0  16   2    3.17    2.23
   0 -16  -2    2.41    1.82
   0  16   2    1.68    1.61
   0  16   3   76.89    4.81
   0 -16  -3   78.03    4.06
   0  16   3   82.30    3.99
   0 -16  -3   80.15    4.21
   0 -16  -4   -0.15    1.97
   0  16   4    2.03    1.60
   0 -16  -4    1.02    1.86
   0 -16  -5   53.93    3.54
   0  16   5   54.94    3.86
   0 -16  -5   48.86    3.40
   0  16   5   51.42    3.18
   0 -16  -6   12.71    2.40
   0  16   6   14.46    2.73
   0 -16  -6   11.46    2.30
   0  16   6   14.99    2.06
   0  16   7  347.56   11.27
   0 -16  -7  366.25   10.93
   0 -16  -8    3.80    2.08
   0 -17  17  138.51    5.25
   0 -17  16   50.73    3.03
   0 -17  15   19.62    2.19
   0 -17  14    8.34    1.77
   0 -17  13  136.61    5.26
   0  17 -13  132.18    6.34
   0 -17  13  133.40    4.82
   0 -17  12   15.47    2.02
   0 -17  12   14.24    1.86
   0 -17  11    2.73    1.65
   0 -17  11    2.54    1.49
   0  17 -10  291.92   10.03
   0 -17  10  300.56    8.69
   0 -17  10  296.05    8.29
   0  17  -9  218.27    8.09
   0 -17   9  208.75    6.74
   0 -17   9  219.34    6.51
   0 -17   8   49.70    2.89
   0  17  -8   48.08    3.69
   0  17  -8   45.27    3.63
   0 -17   8   44.44    2.53
   0  17  -7    0.19    1.95
   0 -17   7   -0.33    1.53
   0  17  -7   -0.56    2.26
   0 -17   7   -0.38    1.41
   0  17  -6  334.51   10.71
   0 -17   6  335.38    9.51
   0 -17   6  349.06    9.33
   0  17  -6  329.27   10.79
   0  17  -5   52.13    3.52
   0  17  -5   44.80    3.53
   0 -17   5   39.13    2.72
   0 -17   5   40.06    2.67
   0  17  -5   43.71    3.63
   0  17  -4  497.54   14.10
   0 -17   4  501.05   13.14
   0  17  -4  502.28   14.28
   0 -17   4  494.88   13.01
   0  17  -4  527.03   14.86
   0  17  -3   70.85    4.13
   0  17  -3   72.71    4.14
   0 -17   3   69.79    3.48
   0 -17   3   66.53    3.42
   0  17  -3   69.19    4.38
   0  17  -2    0.35    1.94
   0 -17   2    1.31    1.57
   0  17  -2    0.82    1.87
   0 -17   2    0.12    1.53
   0  17  -2    0.21    2.22
   0  17  -1    3.71    2.19
   0 -17   1    2.10    1.69
   0  17  -1    2.09    1.91
   0 -17   1    4.78    1.68
   0  17  -1    3.14    2.17
   0  17   0   11.14    2.36
   0  17   0   11.49    2.21
   0 -17   0   12.83    2.04
   0 -17   0   12.65    1.94
   0  17   0   10.11    2.74
   0  17   1   49.12    3.67
   0  17   1   39.21    3.17
   0 -17  -1   48.27    3.08
   0 -17  -1   40.91    3.04
   0  17   1   42.58    3.84
   0 -17  -2    9.71    2.06
   0  17   2   10.26    2.30
   0  17   2    6.67    1.94
   0 -17  -2    6.81    1.85
   0 -17  -3    6.33    2.00
   0  17   3    6.58    1.94
   0 -17  -3    5.20    1.84
   0 -17  -4   77.50    4.26
   0 -17  -4   77.71    4.10
   0  17   4   76.90    4.07
   0 -17  -5   34.09    3.09
   0  17   5   27.22    3.18
   0 -17  -5   27.38    2.81
   0  17   5   32.01    2.79
   0 -17  -6   60.29    3.94
   0 -17  -6   68.37    4.01
   0 -18  16    3.52    1.86
   0 -18  15   28.84    2.49
   0 -18  14    9.17    1.84
   0 -18  13   22.16    2.24
   0 -18  12    9.79    1.78
   0 -18  11  106.01    4.15
   0 -18  10   54.38    2.89
   0 -18  10   54.72    3.18
   0  18 -10   59.30    4.27
   0 -18   9  678.87   16.48
   0 -18   9  646.96   16.79
   0  18  -9  688.20   18.70
   0 -18   8   50.40    2.78
   0  18  -8   48.47    3.92
   0 -18   8   47.62    3.01
   0 -18   7    2.00    1.41
   0  18  -7    2.99    2.13
   0 -18   7    3.35    1.59
   0 -18   6   44.11    2.66
   0 -18   6   45.23    2.85
   0  18  -6   39.19    3.51
   0 -18   5   84.70    3.71
   0 -18   5   81.42    3.80
   0  18  -5   88.55    4.82
   0 -18   4   28.18    2.38
   0  18  -4   26.47    2.97
   0  18  -4   27.05    2.94
   0 -18   4   28.81    2.44
   0 -18   3   86.21    3.96
   0  18  -3   87.08    4.75
   0 -18   3   88.50    4.04
   0  18  -3   89.67    4.78
   0 -18   2    2.67    1.77
   0  18  -2    3.70    2.07
   0 -18   2    4.38    1.66
   0  18  -2    1.06    1.91
   0 -18   1    4.59    1.68
   0  18  -1    6.21    2.32
   0 -18   1    5.15    1.79
   0  18  -1    2.59    1.91
   0 -18   0   23.81    2.48
   0  18   0   23.95    2.98
   0 -18   0   26.82    2.50
   0  18   0   26.63    2.78
   0 -18  -1   12.45    2.13
   0  18   1   13.44    2.63
   0  18   1   10.49    2.37
   0 -18  -1   10.92    2.09
   0 -18  -2    9.55    2.04
   0  18   2    9.11    2.53
   0 -18  -2   10.74    2.10
   0  18   2   12.32    2.43
   0 -18  -3    4.31    2.08
   0  18   3    1.61    1.94
   0 -18  -4   17.31    2.52
   0  18   4   14.15    2.43
   0 -19  14   21.22    2.34
   0 -19  13   16.90    2.10
   0 -19  12  388.20   10.53
   0 -19  11  157.90    5.42
   0 -19  10  158.42    5.42
   0 -19   9    3.84    1.64
   0 -19   8  233.02    7.06
   0 -19   7   15.04    1.99
   0 -19   6   71.79    3.41
   0  19  -6   64.94    4.47
   0 -19   5   -1.11    1.68
   0  19  -5   -1.82    2.31
   0 -19   4    1.04    1.64
   0  19  -4    2.83    2.17
   0  19  -4    0.20    2.16
   0 -19   3   27.54    2.59
   0  19  -3   22.85    3.12
   0  19  -3   26.79    3.12
   0  19  -2    9.44    2.43
   0 -19   2    8.86    2.05
   0  19  -1    3.89    2.15
   0 -19   1   11.06    2.02
   0  19   0   35.25    3.23
   0 -19   0   44.37    3.07
   0  19   1   -1.07    2.16
   0 -19  -1    0.43    1.79
   0  19   2   30.83    3.15
   0 -19  -2   36.29    2.99
   0  19   3    5.54    2.15
   0 -20  11   66.08    3.37
   0 -20  10  119.70    4.58
   0 -20   9  640.04   16.02
   0 -20   8    3.72    1.79
   0 -20   7   54.14    3.06
   0 -20   6   24.42    2.32
   0 -20   5   46.01    3.01
   0 -20   4    2.76    1.81
   0 -20   3   16.64    2.24
   0 -20   2    2.09    1.88
   0 -20   1   13.83    2.38
   0  20   0    4.26    2.38
   0  20   1    3.23    2.28
   0  20   2    6.57    2.53
   1 -21   3   -0.82    1.77
   1 -21   4   37.38    2.79
   1 -21   5   27.23    2.39
   1 -21   6   54.91    3.03
  -1  20   3   10.70    2.59
  -1  20   2    3.58    2.12
  -1  20   1   13.42    2.64
   1 -20  -1   14.26    2.24
  -1  20   0    8.51    2.46
   1 -20   0    3.79    1.93
  -1  20  -1   51.49    3.84
   1 -20   1   43.20    3.01
   1 -20   2    0.12    1.76
   1 -20   3    6.06    1.86
   1 -20   4   32.25    2.56
   1 -20   5   63.63    3.27
   1 -20   6   84.95    3.72
   1 -20   7   34.42    2.39
   1 -20   8   33.88    2.48
   1 -20   9  506.15   12.94
   1 -20  10   44.25    2.70
  -1  19   4  108.67    5.15
   1 -19  -4  124.94    5.30
  -1  19   3    3.78    2.07
   1 -19  -3    6.05    2.06
  -1  19   2   13.70    2.39
   1 -19  -2   15.21    2.26
  -1  19   1   17.89    2.62
   1 -19  -1   19.69    2.32
   1 -19   0   61.81    3.40
   1 -19   0   61.89    3.38
  -1  19   0   56.95    3.86
   1 -19   1   38.78    2.87
  -1  19  -1   32.26    3.29
   1 -19   1   40.73    2.80
  -1  19  -1   39.88    3.35
   1 -19   2   32.48    2.52
  -1  19  -2   27.50    3.06
   1 -19   2   28.10    2.54
  -1  19  -2   29.52    3.15
   1 -19   3   31.04    2.53
  -1  19  -3   33.36    3.31
   1 -19   3   32.50    2.63
  -1  19  -3   29.71    3.18
   1 -19   4   89.11    3.90
  -1  19  -4   93.37    4.86
  -1  19  -4   98.16    5.03
   1 -19   4   86.70    4.07
   1 -19   5   99.12    4.04
  -1  19  -5  104.19    5.07
  -1  19  -5  104.94    5.35
   1 -19   5  100.95    4.33
   1 -19   6    1.42    1.62
  -1  19  -6   -2.20    2.27
   1 -19   6   -0.20    1.45
   1 -19   7   28.54    2.49
  -1  19  -7   25.44    3.08
   1 -19   7   27.41    2.18
   1 -19   8  140.14    4.85
   1 -19   9   19.79    2.04
   1 -19  10  349.95    9.48
   1 -19  11    0.67    1.48
   1 -19  12  133.23    4.80
   1 -19  13    1.21    1.67
   1 -18  -6   -0.17    2.14
  -1  18   5    4.45    1.90
   1 -18  -5    6.70    2.22
   1 -18  -4   36.15    2.94
   1 -18  -4   39.53    3.20
  -1  18   4   38.88    2.98
   1 -18  -3   16.13    2.36
  -1  18   3   13.96    2.55
  -1  18   3   13.93    2.23
   1 -18  -3   18.61    2.38
  -1  18   2   75.69    4.53
   1 -18  -2   79.79    3.96
   1 -18  -2   87.94    4.11
  -1  18   2   76.10    4.20
   1 -18  -1   21.96    2.29
  -1  18   1   24.27    2.92
  -1  18   1   24.49    2.67
   1 -18  -1   24.82    2.39
   1 -18   0   12.69    1.87
  -1  18   0   12.82    2.46
  -1  18   0   13.79    2.25
   1 -18   0   12.74    1.97
  -1  18  -1   12.55    2.50
  -1  18  -1   14.59    2.47
   1 -18   1   16.01    2.08
   1 -18   1   17.50    2.04
  -1  18  -1   13.74    2.81
  -1  18  -2   87.45    5.02
  -1  18  -2  103.12    5.00
   1 -18   2   95.21    4.08
   1 -18   2   91.32    3.91
  -1  18  -2   90.69    4.67
  -1  18  -3   46.63    3.68
  -1  18  -3   45.68    3.48
   1 -18   3   47.19    2.91
   1 -18   3   48.55    2.80
  -1  18  -3   40.88    3.31
  -1  18  -4   -0.17    1.91
  -1  18  -4    1.42    1.94
   1 -18   4    0.34    1.48
   1 -18   4    0.10    1.32
  -1  18  -4    1.40    2.09
  -1  18  -5    7.95    2.09
   1 -18   5    9.43    1.81
  -1  18  -5   10.25    2.38
  -1  18  -5    7.86    2.34
   1 -18   5    7.44    1.55
   1 -18   6    0.09    1.25
  -1  18  -6    0.56    1.96
   1 -18   6    2.25    1.54
   1 -18   7   37.84    2.29
  -1  18  -7   30.52    3.15
   1 -18   7   28.48    2.42
   1 -18   8   10.76    1.62
  -1  18  -8   11.71    2.54
   1 -18   8    8.93    1.78
   1 -18   9  118.65    4.26
   1 -18   9  116.15    4.66
  -1  18  -9  115.44    5.74
   1 -18  10   97.35    3.77
   1 -18  10   96.36    4.26
  -1  18 -10   94.20    5.23
   1 -18  11   38.81    2.45
   1 -18  12   27.10    2.14
   1 -18  13  155.31    5.28
   1 -18  14   -1.03    1.72
   1 -18  15    1.63    1.50
   1 -17  -8    7.04    2.27
   1 -17  -7    1.86    2.02
   1 -17  -7    1.74    1.98
   1 -17  -6   20.89    2.56
  -1  17   6   22.51    2.35
   1 -17  -6   20.81    2.61
   1 -17  -5    1.25    1.85
   1 -17  -5    0.73    1.73
  -1  17   5   -0.41    1.58
   1 -17  -4    1.78    1.90
  -1  17   4    1.81    1.65
   1 -17  -4    3.37    1.75
  -1  17   3   56.93    4.34
  -1  17   3   64.92    4.05
   1 -17  -3   61.31    3.47
   1 -17  -3   64.18    3.62
  -1  17   3   57.58    3.47
  -1  17   2    1.43    1.99
   1 -17  -2    3.24    1.68
  -1  17   2    0.72    1.64
   1 -17  -2   -0.93    1.58
  -1  17   2    1.27    2.23
  -1  17   1   12.27    2.47
  -1  17   1    8.69    2.04
   1 -17  -1   13.33    1.96
   1 -17  -1   12.67    1.94
  -1  17   1    6.83    2.35
  -1  17   0   32.02    3.21
  -1  17   0   38.40    3.18
   1 -17   0   35.38    2.61
   1 -17   0   38.49    2.68
  -1  17   0   39.25    2.99
  -1  17  -1   88.37    4.91
  -1  17  -1   88.67    4.65
   1 -17   1   90.89    3.99
   1 -17   1   89.69    3.86
  -1  17  -1   91.02    4.43
  -1  17  -2   16.44    2.42
   1 -17   2   15.63    1.97
  -1  17  -2   16.46    2.31
   1 -17   2   16.80    1.97
  -1  17  -2   14.40    2.47
  -1  17  -3    6.28    2.16
  -1  17  -3    7.94    1.98
   1 -17   3    6.36    1.83
   1 -17   3    6.86    1.66
  -1  17  -3    8.68    2.30
  -1  17  -4    3.48    1.86
   1 -17   4    1.72    1.54
  -1  17  -4    0.50    1.90
   1 -17   4    1.44    1.40
   1 -17   4    1.11    1.82
  -1  17  -4    1.67    1.96
  -1  17  -5   14.71    2.28
  -1  17  -5   14.69    2.41
   1 -17   5   14.98    1.88
   1 -17   5   15.30    1.71
  -1  17  -5   13.17    2.47
   1 -17   5   15.84    2.33
  -1  17  -6   68.80    4.16
   1 -17   6   70.14    3.99
  -1  17  -6   75.84    3.99
   1 -17   6   79.14    3.25
  -1  17  -6   73.39    4.26
   1 -17   6   77.71    3.51
   1 -17   7  105.13    4.84
  -1  17  -7  111.70    5.21
   1 -17   7  109.87    3.97
  -1  17  -7   96.65    5.06
   1 -17   7  110.16    4.29
  -1  17  -8   50.09    3.77
   1 -17   8   54.13    3.00
  -1  17  -8   58.98    3.74
   1 -17   8   53.39    3.44
   1 -17   8   57.99    2.74
   1 -17   9  108.92    4.39
  -1  17  -9  111.25    5.39
  -1  17  -9  113.91    5.19
   1 -17   9  107.20    4.00
   1 -17  10  162.90    5.19
   1 -17  10  155.98    5.57
   1 -17  11   14.79    1.76
   1 -17  11   13.97    2.11
   1 -17  12  173.12    5.58
   1 -17  12  175.42    6.18
  -1  17 -12  181.68    7.34
   1 -17  13   29.47    2.29
   1 -17  13   34.48    2.71
  -1  17 -13   33.04    3.42
   1 -17  14   20.57    2.07
   1 -17  15   15.31    1.94
   1 -17  16   56.42    3.15
   1 -17  17   35.09    2.67
   1 -16  -9    4.87    2.18
  -1  16   8  136.87    6.23
   1 -16  -8  147.14    5.94
  -1  16   7   54.28    3.78
   1 -16  -7   47.02    3.42
  -1  16   7   51.54    3.02
   1 -16  -6   65.38    4.57
  -1  16   6   67.86    4.12
   1 -16  -6   65.58    3.94
  -1  16   6   65.39    3.39
   1 -16  -6   64.40    3.81
   1 -16  -5    0.28    1.81
  -1  16   5   -0.50    1.45
   1 -16  -5    0.88    2.27
   1 -16  -5   -2.41    1.93
   1 -16  -4    0.57    1.81
  -1  16   4    0.51    1.48
   1 -16  -4    0.41    1.64
  -1  16   3   16.74    2.47
   1 -16  -3   18.68    2.30
  -1  16   3   23.69    2.31
   1 -16  -3   21.75    2.34
  -1  16   3   20.60    2.86
  -1  16   2    3.51    1.98
   1 -16  -2    3.36    1.61
  -1  16   2    1.46    1.54
   1 -16  -2    1.66    1.65
  -1  16   2    3.38    2.17
  -1  16   1  102.69    5.27
  -1  16   1  104.71    5.00
   1 -16  -1  104.42    4.36
   1 -16  -1  108.56    4.40
  -1  16   1  111.34    4.71
  -1  16   0    6.71    1.93
   1 -16   0   12.20    1.81
  -1  16   0    5.69    1.89
   1 -16   0    8.04    1.72
  -1  16   0    6.96    2.15
  -1  16  -1   57.88    3.85
  -1  16  -1   61.45    3.67
   1 -16   1   55.29    2.98
   1 -16   1   57.55    2.98
  -1  16  -1   58.27    3.49
  -1  16  -2   14.23    2.27
   1 -16   2   15.54    1.81
  -1  16  -2   14.91    2.23
   1 -16   2   21.79    1.95
  -1  16  -2   13.87    2.41
   1 -16   3  155.24    6.01
  -1  16  -3  160.14    6.44
  -1  16  -3  163.22    6.15
   1 -16   3  167.19    5.48
   1 -16   3  157.97    5.29
  -1  16  -3  160.87    6.13
  -1  16  -4    2.05    1.71
  -1  16  -4    2.62    1.73
   1 -16   4    2.53    1.46
   1 -16   4    3.25    1.38
  -1  16  -4    3.22    1.84
   1 -16   4    3.25    1.64
   1 -16   5  119.51    5.11
  -1  16  -5  125.34    5.53
  -1  16  -5  132.67    5.32
   1 -16   5  128.48    4.62
   1 -16   5  120.40    4.26
  -1  16  -5  127.87    5.41
  -1  16  -6    3.72    1.82
  -1  16  -6    8.49    1.93
   1 -16   6    6.17    1.41
   1 -16   6    4.35    1.80
   1 -16   6    4.79    1.55
  -1  16  -6    6.07    1.98
  -1  16  -7  117.19    5.19
   1 -16   7  114.21    4.94
   1 -16   7  113.43    4.34
   1 -16   7  118.24    4.09
  -1  16  -7  122.73    5.36
  -1  16  -8    1.91    1.82
   1 -16   8    3.28    1.47
  -1  16  -8    3.42    1.86
   1 -16   8    3.63    1.30
   1 -16   8    1.28    1.62
   1 -16   9   15.73    1.97
  -1  16  -9   18.33    2.33
   1 -16   9   20.38    1.81
   1 -16   9   22.74    2.41
   1 -16  10  377.78   10.44
  -1  16 -10  399.40   11.28
   1 -16  10  373.66    9.90
   1 -16  10  382.52   11.01
  -1  16 -11  417.90   12.59
   1 -16  11  405.44   11.20
  -1  16 -11  434.43   12.07
   1 -16  11  404.61   10.67
   1 -16  11  422.30   11.75
   1 -16  12    8.95    1.61
   1 -16  12    8.02    1.99
   1 -16  12    4.74    1.73
  -1  16 -12    5.50    2.23
   1 -16  13    0.84    1.41
   1 -16  13    0.41    1.57
   1 -16  13    2.97    1.79
  -1  16 -13   -0.61    2.16
   1 -16  14   36.64    2.48
   1 -16  14   39.46    2.96
  -1  16 -14   40.23    3.63
   1 -16  14   38.99    3.02
   1 -16  15   87.33    3.82
   1 -16  15   93.60    4.25
  -1  16 -15   86.99    5.16
   1 -16  16   18.59    2.11
   1 -16  16   12.29    2.16
   1 -16  17    3.77    1.77
   1 -16  18  200.46    6.90
   1 -16  19    8.36    2.15
   1 -15 -11    4.83    2.21
  -1  15  11    6.64    2.50
  -1  15  10    5.75    2.27
   1 -15 -10    7.58    2.14
  -1  15  10    7.13    2.38
  -1  15   9   54.24    3.83
   1 -15  -9   56.76    3.67
  -1  15   9   49.86    3.73
  -1  15   8    3.37    1.97
  -1  15   8    3.13    1.52
   1 -15  -8    3.01    1.80
   1 -15  -8    5.55    2.69
  -1  15   8    6.00    2.21
   1 -15  -7   15.43    2.81
  -1  15   7   10.59    2.30
   1 -15  -7   18.00    2.34
  -1  15   7   15.12    1.84
  -1  15   6  347.14   10.60
   1 -15  -6  339.38   10.19
   1 -15  -6  355.64   11.41
  -1  15   6  332.72    9.58
   1 -15  -5    2.58    1.79
  -1  15   5    5.84    1.53
   1 -15  -5    3.72    1.79
  -1  15   4   12.58    2.45
   1 -15  -4   16.67    2.13
   1 -15  -4   15.52    2.20
  -1  15   4   14.86    1.85
  -1  15   3    3.24    1.95
  -1  15   3    5.41    1.96
   1 -15  -3    6.99    1.86
   1 -15  -3    5.62    1.73
  -1  15   3    5.00    1.59
  -1  15   2    5.18    2.02
  -1  15   2    9.34    2.02
   1 -15  -2    8.44    1.67
   1 -15  -2    6.61    1.66
  -1  15   2    7.67    1.63
  -1  15   1    5.56    2.06
  -1  15   1    8.21    2.02
   1 -15  -1    7.48    1.72
   1 -15  -1    7.80    1.59
  -1  15   1    8.71    1.66
  -1  15   0    0.52    1.82
  -1  15   0    1.63    1.58
   1 -15   0   -0.32    1.29
   1 -15   0    2.78    1.40
  -1  15   0    1.15    1.41
  -1  15  -1   63.68    3.63
   1 -15   1   72.17    3.26
   1 -15   1   64.18    3.07
  -1  15  -1   66.14    3.55
  -1  15  -2   21.63    2.37
   1 -15   2   21.52    1.93
  -1  15  -2   23.43    2.31
   1 -15   2   21.30    1.82
  -1  15  -2   23.55    2.53
  -1  15  -3  119.42    5.33
   1 -15   3  125.94    5.08
  -1  15  -3  129.67    5.18
   1 -15   3  126.31    4.57
   1 -15   3  126.75    4.44
  -1  15  -3  129.97    5.15
  -1  15  -4   70.98    3.89
   1 -15   4   62.43    3.60
  -1  15  -4   71.01    3.69
   1 -15   4   72.66    3.23
   1 -15   4   70.37    3.05
  -1  15  -4   70.24    3.70
   1 -15   5   73.37    3.72
  -1  15  -5   68.65    3.91
  -1  15  -5   85.06    3.95
   1 -15   5   71.39    3.25
   1 -15   5   75.62    3.13
  -1  15  -5   81.78    4.01
  -1  15  -6  151.90    5.80
   1 -15   6  141.11    5.50
  -1  15  -6  151.45    5.58
   1 -15   6  149.11    4.76
  -1  15  -6  158.29    5.92
   1 -15   6  147.11    5.01
   1 -15   7   48.25    3.04
  -1  15  -7   50.64    3.24
   1 -15   7   51.16    2.69
   1 -15   7   52.66    2.48
  -1  15  -7   52.68    3.36
  -1  15  -8   28.72    2.56
   1 -15   8   27.59    1.87
   1 -15   8   24.80    2.39
  -1  15  -8   28.52    2.72
   1 -15   8   23.58    1.99
  -1  15  -9    2.68    1.71
   1 -15   9    2.68    1.22
   1 -15   9    3.01    1.56
   1 -15   9    2.80    1.44
  -1  15 -10   32.99    2.68
   1 -15  10   31.36    2.02
   1 -15  10   27.19    2.48
   1 -15  10   26.09    2.21
  -1  15 -11  239.53    7.88
   1 -15  11  237.56    6.90
   1 -15  11  248.30    7.78
  -1  15 -11  259.00    8.59
   1 -15  11  248.14    7.43
  -1  15 -12   11.99    2.12
   1 -15  12   13.05    1.68
   1 -15  12   13.74    2.06
  -1  15 -12   14.37    2.49
   1 -15  12   15.84    2.04
  -1  15 -13  174.27    6.28
   1 -15  13  162.57    5.93
  -1  15 -13  174.94    7.04
   1 -15  13  172.05    6.00
   1 -15  13  173.66    5.50
   1 -15  14   68.57    3.73
  -1  15 -14   66.03    4.33
   1 -15  14   66.21    3.52
   1 -15  14   72.82    3.29
   1 -15  15   59.88    3.61
  -1  15 -15   55.67    4.13
   1 -15  15   53.07    3.24
   1 -15  15   64.52    3.16
   1 -15  16   95.33    4.68
   1 -15  16   94.62    4.21
   1 -15  16  100.41    4.18
   1 -15  17   13.57    2.06
   1 -15  17   16.58    2.21
   1 -15  18    5.08    1.90
   1 -15  19   -1.79    1.98
   1 -14 -13  156.44    6.65
  -1  14  12    9.20    2.44
   1 -14 -12    9.67    2.41
  -1  14  12    7.24    2.55
  -1  14  11    1.79    2.00
   1 -14 -11   -0.35    2.05
  -1  14  11    1.59    2.09
  -1  14  10   17.83    2.58
   1 -14 -10   20.64    2.62
   1 -14 -10   21.56    3.16
  -1  14  10   21.71    2.90
  -1  14   9    1.19    1.85
   1 -14  -9    0.16    1.78
  -1  14   9   -0.66    1.17
   1 -14  -9   -1.07    2.09
  -1  14   9    1.78    1.96
  -1  14   8    0.50    1.96
   1 -14  -8    3.57    1.97
   1 -14  -8    0.21    2.09
  -1  14   8    4.58    2.08
  -1  14   8    6.05    1.44
  -1  14   7   22.52    2.56
   1 -14  -7   24.66    2.44
   1 -14  -7   23.72    3.02
  -1  14   7   20.51    2.44
  -1  14   7   22.58    1.97
  -1  14   6   48.95    3.42
   1 -14  -6   54.73    3.26
   1 -14  -6   47.07    3.71
  -1  14   6   48.89    2.70
  -1  14   5  272.91    7.94
   1 -14  -5  274.76    8.45
  -1  14   4  112.53    5.39
   1 -14  -4  106.44    4.51
   1 -14  -4  103.30    4.55
  -1  14   4  110.35    4.24
  -1  14   3   32.43    2.97
   1 -14  -3   33.14    2.44
  -1  14   3   34.65    2.73
   1 -14  -3   33.76    2.56
   1 -14  -3   36.88    2.64
  -1  14   3   34.41    2.35
  -1  14   2  116.01    5.32
   1 -14  -2  125.25    4.53
  -1  14   2  116.23    5.01
   1 -14  -2  116.39    4.55
   1 -14  -2  131.02    4.80
  -1  14   2  120.05    4.56
  -1  14   1   -0.16    1.62
   1 -14  -1   -0.58    1.28
  -1  14   1    0.14    1.43
   1 -14  -1    1.07    1.24
   1 -14  -1    2.07    1.20
  -1  14   1    1.03    1.34
  -1  14   0   46.73    3.18
   1 -14   0   49.56    2.56
  -1  14   0   43.91    2.99
   1 -14   0   47.91    2.65
   1 -14   0   55.50    2.79
  -1  14   0   49.02    2.86
  -1  14  -1   84.57    4.22
   1 -14   1   85.50    3.40
  -1  14  -1   80.90    3.92
   1 -14   1   85.39    3.53
   1 -14   1   86.72    3.48
  -1  14  -1   81.83    3.76
  -1  14  -2   93.46    4.37
   1 -14   2   91.04    3.44
  -1  14  -2   90.43    4.11
   1 -14   2   91.70    3.60
   1 -14   2   89.22    3.50
  -1  14  -2   83.60    3.87
  -1  14  -3  195.61    6.98
   1 -14   3  191.71    6.62
   1 -14   3  208.93    6.00
  -1  14  -3  205.67    6.79
   1 -14   3  209.20    6.22
   1 -14   3  206.19    6.05
   1 -14   3  207.00    6.61
  -1  14  -3  207.78    6.77
  -1  14  -4   29.81    2.61
   1 -14   4   29.62    2.41
   1 -14   4   35.00    2.02
  -1  14  -4   32.62    2.49
   1 -14   4   33.37    2.17
   1 -14   4   32.57    2.02
   1 -14   4   32.38    2.38
  -1  14  -4   32.07    2.52
  -1  14  -5  119.10    4.90
   1 -14   5  123.75    4.77
   1 -14   5  117.56    4.02
  -1  14  -5  118.72    4.66
   1 -14   5  114.21    4.13
   1 -14   5  118.92    3.99
  -1  14  -5  124.88    4.91
   1 -14   5  117.19    4.52
  -1  14  -6  343.52   10.09
   1 -14   6  350.29    9.96
   1 -14   6  348.50    9.10
  -1  14  -6  367.98   10.03
   1 -14   6  354.75    9.32
   1 -14   6  338.77    8.99
   1 -14   6  347.26    9.69
  -1  14  -6  359.22   10.33
   1 -14   7    1.78    1.12
  -1  14  -7    2.89    1.51
   1 -14   7    2.99    1.11
   1 -14   7    3.31    1.55
   1 -14   7    2.92    1.30
  -1  14  -7    2.77    1.58
  -1  14  -8    2.32    1.44
   1 -14   8    3.49    1.12
   1 -14   8    2.31    1.49
   1 -14   8    4.36    1.34
  -1  14  -9  206.02    6.73
   1 -14   9  208.02    5.87
   1 -14   9  197.89    6.62
   1 -14   9  193.80    6.14
  -1  14 -10  136.26    5.21
   1 -14  10  124.96    4.67
  -1  14 -10  137.71    5.63
   1 -14  10  132.13    4.33
   1 -14  10  134.48    5.03
  -1  14 -11   87.64    3.96
   1 -14  11   79.41    3.31
   1 -14  11   86.93    3.71
  -1  14 -11   83.15    4.41
   1 -14  11   87.66    3.34
   1 -14  11   83.32    3.79
  -1  14 -12   86.23    3.94
   1 -14  12   83.99    3.34
   1 -14  12   79.69    3.33
   1 -14  12   86.28    3.87
  -1  14 -12   86.72    4.52
   1 -14  12   85.37    3.77
  -1  14 -13   28.75    2.45
   1 -14  13   26.54    2.12
   1 -14  13   32.96    2.43
   1 -14  13   31.71    2.48
  -1  14 -13   25.73    2.90
  -1  14 -14   12.93    1.98
  -1  14 -14   12.24    2.47
   1 -14  14   12.34    1.99
   1 -14  14    9.57    1.74
   1 -14  14   13.78    1.67
  -1  14 -15   44.04    3.66
   1 -14  15   44.59    3.19
   1 -14  15   48.78    2.78
   1 -14  15   44.69    2.84
   1 -14  16   61.32    3.28
   1 -14  16   58.96    3.20
   1 -14  17    7.70    1.95
   1 -14  17    3.73    1.56
   1 -14  18   26.59    2.62
   1 -14  19   21.30    2.60
   1 -14  20  178.24    6.78
  -1  13  14    2.20    2.13
   1 -13 -14    1.19    2.23
  -1  13  13   -1.43    2.13
   1 -13 -13    1.34    2.14
  -1  13  13    0.21    2.37
  -1  13  12   15.42    2.45
   1 -13 -12   15.77    2.68
  -1  13  12   16.94    2.62
  -1  13  11    8.08    2.15
   1 -13 -11    8.63    2.24
   1 -13 -11    8.42    2.41
  -1  13  11    8.18    2.28
  -1  13  10   26.82    2.80
   1 -13 -10   32.13    2.94
   1 -13 -10   27.82    3.28
  -1  13  10   26.31    2.97
  -1  13  10   28.85    1.91
  -1  13   9   12.72    2.20
   1 -13  -9   12.67    2.20
   1 -13  -9   11.89    2.49
  -1  13   9   10.31    1.39
  -1  13   9   12.83    2.27
  -1  13   8   40.57    3.04
   1 -13  -8   37.70    2.93
   1 -13  -8   38.58    3.41
  -1  13   8   39.29    2.26
  -1  13   8   38.45    3.13
  -1  13   7  122.85    5.24
   1 -13  -7  132.22    5.28
   1 -13  -7  125.05    5.80
  -1  13   7  127.85    4.42
  -1  13   7  128.71    5.34
  -1  13   6   40.43    2.94
   1 -13  -6   34.83    2.64
   1 -13  -6   34.60    3.15
  -1  13   6   35.13    2.17
  -1  13   6   35.65    2.82
   1 -13  -5  136.57    5.10
   1 -13  -5  133.87    5.00
  -1  13   5  130.00    4.88
   1 -13  -5  124.62    4.74
  -1  13   5  131.05    4.56
  -1  13   5  128.04    5.18
   1 -13  -4   70.19    3.47
   1 -13  -4   75.83    3.48
  -1  13   4   67.59    4.04
  -1  13   4   68.92    3.44
   1 -13  -4   69.22    3.34
  -1  13   4   69.48    3.14
  -1  13   3    8.18    1.92
  -1  13   3    5.63    1.54
   1 -13  -3    7.04    1.46
   1 -13  -3    6.80    1.57
   1 -13  -3    7.30    1.53
  -1  13   3    8.60    1.37
   1 -13  -3    8.54    1.50
  -1  13   2  177.27    6.06
  -1  13   2  191.57    6.79
   1 -13  -2  179.00    5.79
  -1  13   2  174.43    6.24
   1 -13  -2  188.71    6.00
   1 -13  -2  184.76    6.04
   1 -13  -2  179.13    5.99
  -1  13   2  186.23    5.90
  -1  13   1  244.93    7.52
  -1  13   1  245.89    8.16
   1 -13  -1  255.17    7.21
  -1  13   1  246.08    7.78
   1 -13  -1  248.02    7.31
   1 -13  -1  245.99    7.33
   1 -13  -1  249.53    7.68
  -1  13   1  249.59    7.37
  -1  13   0  123.19    4.74
  -1  13   0  126.50    5.27
   1 -13   0  123.19    4.85
   1 -13   0  137.62    4.48
  -1  13   0  137.14    5.08
   1 -13   0  128.79    4.56
   1 -13   0  132.74    4.60
   1 -13   0  127.73    4.89
  -1  13   0  133.87    4.76
  -1  13  -1  783.75   20.05
   1 -13   1  822.72   18.95
  -1  13  -1  817.44   19.77
   1 -13   1  816.68   19.13
   1 -13   1  824.06   19.12
   1 -13   1  799.73   19.59
  -1  13  -1  808.50   19.50
  -1  13  -2  138.44    5.36
   1 -13   2  137.88    4.49
  -1  13  -2  144.93    5.18
   1 -13   2  139.49    4.62
   1 -13   2  140.07    4.56
   1 -13   2  137.36    5.02
  -1  13  -2  135.87    5.03
  -1  13  -3   10.49    1.65
  -1  13  -3    6.97    1.57
   1 -13   3   10.41    1.60
   1 -13   3    8.45    1.23
  -1  13  -3    9.49    1.63
   1 -13   3    8.26    1.39
   1 -13   3    8.39    1.22
   1 -13   3    9.64    1.59
  -1  13  -3   12.51    1.71
   1 -13   4    5.43    1.39
  -1  13  -4    7.97    1.55
   1 -13   4    5.71    1.14
  -1  13  -4    6.26    1.51
  -1  13  -4    6.36    1.52
   1 -13   4    6.17    1.24
   1 -13   4    5.80    1.15
  -1  13  -4    5.19    1.43
   1 -13   4    5.41    1.36
   1 -13   5   17.40    1.84
  -1  13  -5   16.15    1.85
  -1  13  -5   13.64    1.76
   1 -13   5   17.70    1.48
  -1  13  -5   14.60    1.78
   1 -13   5   15.02    1.66
  -1  13  -5   16.36    1.85
   1 -13   5   16.04    1.54
   1 -13   5   15.49    1.41
   1 -13   5   16.09    1.74
  -1  13  -6  122.37    4.58
   1 -13   6  111.78    4.38
  -1  13  -6  112.86    4.51
   1 -13   6  109.24    3.74
  -1  13  -6  116.43    4.44
   1 -13   6  108.36    4.04
   1 -13   6  105.93    3.88
   1 -13   6  112.94    3.73
   1 -13   6  116.70    4.29
  -1  13  -6  117.34    4.66
   1 -13   7  126.16    4.08
  -1  13  -7  123.34    4.75
   1 -13   7  122.42    4.31
   1 -13   7  122.86    4.24
   1 -13   7  125.64    4.00
   1 -13   7  132.98    4.79
  -1  13  -7  129.62    4.91
   1 -13   8    9.41    1.33
  -1  13  -8    9.18    1.66
   1 -13   8    8.35    1.32
   1 -13   8    9.31    1.39
  -1  13  -8    6.24    1.42
   1 -13   8    7.72    1.24
  -1  13  -8    5.96    1.60
   1 -13   8    6.81    1.54
  -1  13  -9  177.09    5.97
   1 -13   9  170.90    5.73
  -1  13  -9  164.19    5.74
   1 -13   9  169.45    5.14
   1 -13   9  163.43    5.20
   1 -13   9  171.11    5.36
   1 -13   9  166.68    4.98
  -1  13  -9  171.75    5.43
  -1  13  -9  160.70    6.15
  -1  13 -10    6.36    1.59
   1 -13  10    7.58    1.31
   1 -13  10   10.41    1.47
  -1  13 -10    8.23    1.76
   1 -13  10   10.24    1.34
   1 -13  10   10.25    1.57
  -1  13 -10    6.89    1.69
  -1  13 -11   21.11    2.02
   1 -13  11   20.65    1.67
   1 -13  11   19.84    1.87
  -1  13 -11   15.85    2.24
   1 -13  11   19.13    1.64
   1 -13  11   21.58    1.94
  -1  13 -11   15.15    2.08
  -1  13 -12    4.52    1.53
   1 -13  12    4.10    1.09
  -1  13 -12    4.20    1.86
   1 -13  12    4.87    1.54
   1 -13  12    3.81    1.21
  -1  13 -12    3.37    1.66
   1 -13  12    3.92    1.45
  -1  13 -13  242.18    7.36
   1 -13  13  234.10    6.59
   1 -13  13  229.88    6.83
  -1  13 -13  238.93    7.66
   1 -13  13  238.69    7.19
   1 -13  13  240.96    7.40
  -1  13 -13  245.63    8.26
  -1  13 -14    7.00    1.59
   1 -13  14    6.81    1.46
   1 -13  14    7.19    1.49
  -1  13 -14    5.39    1.85
  -1  13 -14    5.93    1.97
   1 -13  14    4.21    1.73
  -1  13 -15    7.81    1.67
  -1  13 -15    4.69    2.12
  -1  13 -15   10.24    1.99
   1 -13  15    6.06    1.52
   1 -13  15    8.72    1.57
   1 -13  16   33.47    2.35
   1 -13  16   31.67    2.54
   1 -13  17   22.95    2.14
   1 -13  17   20.40    2.35
   1 -13  18    1.86    1.87
   1 -13  19   13.73    2.38
   1 -13  20    7.06    2.30
   1 -13  21   50.43    3.84
  -1  12  16    2.40    2.09
  -1  12  15    2.50    2.06
   1 -12 -15   -1.02    2.39
  -1  12  14  124.51    5.58
   1 -12 -14  116.88    5.81
  -1  12  14  122.74    6.00
  -1  12  13   73.43    4.21
   1 -12 -13   72.76    4.34
  -1  12  13   69.25    4.45
  -1  12  12   69.97    4.02
   1 -12 -12   73.30    4.27
   1 -12 -12   81.11    4.74
  -1  12  12   77.46    4.56
  -1  12  11    4.73    2.00
   1 -12 -11    2.58    1.99
   1 -12 -11    2.57    2.20
  -1  12  11    4.29    1.04
  -1  12  11    4.21    2.03
   1 -12 -10   31.90    3.18
  -1  12  10   33.00    2.84
   1 -12 -10   28.71    2.85
  -1  12  10   32.56    2.40
  -1  12  10   32.02    1.88
  -1  12  10   29.30    2.99
   1 -12  -9   16.10    2.49
  -1  12   9   16.30    2.20
   1 -12  -9   15.44    2.27
  -1  12   9   18.15    1.89
  -1  12   9   17.52    1.51
  -1  12   9   15.15    2.39
   1 -12  -8   53.40    3.70
  -1  12   8   53.10    3.35
   1 -12  -8   62.16    3.60
  -1  12   8   55.12    3.00
  -1  12   8   51.50    3.45
  -1  12   8   54.67    2.55
   1 -12  -7   44.57    3.43
  -1  12   7   51.73    3.13
   1 -12  -7   42.43    3.01
  -1  12   7   50.42    2.77
   1 -12  -7   54.05    3.13
  -1  12   7   51.70    2.46
  -1  12   7   49.99    3.29
   1 -12  -6    9.37    2.15
   1 -12  -6   11.37    1.82
  -1  12   6    8.40    1.73
  -1  12   6   10.41    1.63
  -1  12   6   13.08    1.93
  -1  12   6   12.92    1.42
   1 -12  -6    9.12    1.78
   1 -12  -5   29.84    2.31
  -1  12   5   32.32    2.27
  -1  12   5   30.82    2.49
   1 -12  -5   28.49    2.12
  -1  12   5   31.61    2.05
   1 -12  -5   31.93    2.43
   1 -12  -4  109.06    4.23
  -1  12   4  110.17    4.20
  -1  12   4  102.40    4.89
  -1  12   4  107.12    3.92
   1 -12  -4  107.92    4.20
  -1  12   4  110.67    4.45
   1 -12  -4  104.76    4.29
   1 -12  -3    3.29    1.34
   1 -12  -3    2.37    1.43
  -1  12   3    0.90    1.64
  -1  12   3    2.10    1.30
   1 -12  -3    1.32    1.36
   1 -12  -3    0.62    1.34
  -1  12   3    3.04    1.20
  -1  12   2   42.56    3.00
  -1  12   2   44.68    2.70
   1 -12  -2   44.87    2.52
  -1  12   2   44.68    2.83
   1 -12  -2   43.98    2.58
   1 -12  -2   45.08    2.68
  -1  12   2   40.85    2.44
   1 -12  -2   40.29    2.56
   1 -12  -2   44.29    2.81
  -1  12   1 1119.02   26.27
  -1  12   1 1074.05   26.85
   1 -12  -1 1116.22   25.91
  -1  12   1 1139.66   26.59
   1 -12  -1 1122.30   26.05
   1 -12  -1 1131.59   26.13
   1 -12  -1 1100.66   26.19
   1 -12  -1 1131.14   26.51
  -1  12   1 1107.15   26.05
  -1  12   0 1317.14   31.03
  -1  12   0 1333.28   30.52
   1 -12   0 1304.70   30.00
  -1  12   0 1333.32   30.77
  -1  12   0 1294.55   30.86
   1 -12   0 1281.03   30.11
   1 -12   0 1308.91   30.14
   1 -12   0 1286.26   30.58
  -1  12   0 1344.64   30.37
   1 -12   0 1323.68   30.41
  -1  12  -1  934.43   22.79
   1 -12   1  945.94   21.78
  -1  12  -1  966.37   22.55
   1 -12   1  934.43   22.20
  -1  12  -1  944.48   22.67
   1 -12   1  922.00   21.91
   1 -12   1  944.80   21.92
  -1  12  -1  917.43   22.22
   1 -12   1  927.38   22.35
   1 -12   1  926.85   22.25
  -1  12  -2    2.39    1.41
   1 -12   2    1.06    1.05
  -1  12  -2    2.69    1.28
   1 -12   2    2.51    1.17
  -1  12  -2    1.25    1.41
   1 -12   2    2.15    1.06
   1 -12   2    1.04    1.05
   1 -12   2    0.80    1.28
  -1  12  -2    4.65    1.30
   1 -12   2    2.09    1.16
  -1  12  -3   15.97    1.78
   1 -12   3   11.83    1.59
   1 -12   3   13.60    1.34
  -1  12  -3   14.77    1.79
   1 -12   3   17.72    1.74
  -1  12  -3   13.86    1.72
  -1  12  -3   11.91    1.68
   1 -12   3   11.48    1.40
   1 -12   3   13.11    1.35
   1 -12   3   13.35    1.55
  -1  12  -3   17.00    1.76
   1 -12   3   11.30    1.57
  -1  12  -4  981.36   22.84
   1 -12   4  956.50   22.75
  -1  12  -4  925.37   22.77
   1 -12   4  952.89   21.94
  -1  12  -4  960.55   22.73
   1 -12   4  966.42   22.42
   1 -12   4  948.27   22.12
   1 -12   4  942.09   21.97
  -1  12  -4  941.50   22.82
   1 -12   4  973.56   22.59
  -1  12  -5    7.97    1.53
   1 -12   5    7.09    1.42
   1 -12   5    4.42    0.99
  -1  12  -5    5.84    1.40
  -1  12  -5    6.56    1.46
   1 -12   5    5.84    1.28
   1 -12   5    5.92    1.19
   1 -12   5    5.31    1.03
   1 -12   5    5.22    1.31
  -1  12  -5    5.48    1.43
  -1  12  -6  224.67    6.93
   1 -12   6  222.86    6.79
   1 -12   6  220.80    6.10
  -1  12  -6  234.03    6.89
  -1  12  -6  238.35    6.82
   1 -12   6  224.67    6.45
   1 -12   6  221.83    6.29
   1 -12   6  221.96    6.07
  -1  12  -6  208.70    6.91
   1 -12   7   87.82    3.17
  -1  12  -7   89.74    3.71
   1 -12   7   82.81    3.28
   1 -12   7   88.03    3.29
  -1  12  -7   88.69    3.43
   1 -12   7   84.96    3.02
   1 -12   7   85.53    3.60
  -1  12  -7   94.04    3.83
   1 -12   8   10.70    1.30
  -1  12  -8    9.90    1.57
   1 -12   8   11.26    1.39
   1 -12   8   11.01    1.42
   1 -12   8   10.96    1.18
  -1  12  -8   10.04    1.41
   1 -12   8   11.51    1.50
  -1  12  -8   10.62    1.69
  -1  12  -9  149.26    5.19
   1 -12   9  148.24    5.01
   1 -12   9  143.43    4.54
  -1  12  -9  143.36    5.02
   1 -12   9  138.01    4.52
   1 -12   9  139.44    4.69
   1 -12   9  146.45    4.41
  -1  12  -9  145.76    4.68
  -1  12  -9  150.29    5.53
  -1  12 -10   -0.10    1.13
   1 -12  10    1.48    1.07
   1 -12  10    0.44    0.95
  -1  12 -10    1.11    1.44
   1 -12  10    2.01    1.16
  -1  12 -10   -0.08    0.99
   1 -12  10    0.69    0.95
  -1  12 -10    2.31    1.38
   1 -12  10   -0.30    1.07
   1 -12  11   35.17    2.05
  -1  12 -11   36.15    2.28
   1 -12  11   33.02    1.87
  -1  12 -11   29.97    2.57
   1 -12  11   32.02    2.15
  -1  12 -11   31.58    2.01
   1 -12  11   33.71    1.99
  -1  12 -11   34.72    2.46
   1 -12  11   32.09    2.16
  -1  12 -12   28.29    2.12
   1 -12  12   27.30    1.74
  -1  12 -12   23.70    2.45
   1 -12  12   30.37    2.24
   1 -12  12   25.85    1.85
  -1  12 -12   29.90    2.42
   1 -12  12   28.74    2.11
  -1  12 -13   11.68    1.66
   1 -12  13    8.42    1.18
  -1  12 -13   11.16    2.04
   1 -12  13    8.69    1.76
   1 -12  13   14.54    1.59
  -1  12 -13    8.46    1.71
   1 -12  13   14.02    1.56
  -1  12 -14    9.15    1.57
   1 -12  14   11.07    1.26
   1 -12  14   11.09    1.51
  -1  12 -14   11.89    1.88
   1 -12  14   10.48    1.50
  -1  12 -14   10.98    2.11
  -1  12 -15   52.80    2.90
   1 -12  15   53.72    2.90
   1 -12  15   56.17    2.81
  -1  12 -15   55.88    3.19
  -1  12 -15   51.82    3.55
  -1  12 -16    5.18    1.52
   1 -12  16    3.55    1.31
  -1  12 -16    3.07    1.68
   1 -12  16    3.14    1.54
   1 -12  17   45.59    2.58
   1 -12  17   49.34    3.13
   1 -12  18  284.35    8.98
   1 -12  19  238.46    8.13
   1 -12  20   55.23    3.86
   1 -12  21   25.22    2.98
  -1  11  17   39.19    3.41
  -1  11  16   13.26    2.54
   1 -11 -16   12.16    2.69
  -1  11  15   34.10    3.08
   1 -11 -15   38.82    3.55
  -1  11  15   33.35    3.51
  -1  11  14   20.05    2.48
   1 -11 -14   14.86    2.70
  -1  11  14   17.58    2.79
   1 -11 -13   -1.76    2.15
  -1  11  13    0.79    1.65
   1 -11 -13   -0.37    1.93
  -1  11  13   -0.22    1.46
  -1  11  13   -0.20    2.11
   1 -11 -12  108.49    5.31
  -1  11  12  111.24    4.79
   1 -11 -12   98.98    4.98
  -1  11  12  109.83    4.22
  -1  11  12  101.75    3.32
  -1  11  12   98.00    5.08
   1 -11 -11    0.19    1.79
  -1  11  11    0.59    1.59
   1 -11 -11   -0.83    1.82
  -1  11  11    1.90    1.37
  -1  11  11    0.71    1.81
  -1  11  11    1.29    0.88
   1 -11 -10   20.00    2.62
  -1  11  10   18.13    2.17
   1 -11 -10   17.03    2.41
  -1  11  10   15.85    1.79
  -1  11  10   18.13    2.43
  -1  11  10   16.27    1.36
   1 -11  -9   35.46    3.07
  -1  11   9   33.13    2.70
   1 -11  -9   32.68    2.71
   1 -11  -9   41.28    2.86
  -1  11   9   36.32    2.35
  -1  11   9   34.27    1.86
  -1  11   9   33.64    2.87
   1 -11  -8    2.56    1.73
  -1  11   8    2.52    1.46
   1 -11  -8    1.42    1.49
  -1  11   8    1.40    1.19
   1 -11  -8    0.80    1.60
  -1  11   8    1.93    1.61
  -1  11   8    2.59    0.95
   1 -11  -7  219.03    7.72
  -1  11   7  221.94    7.16
   1 -11  -7  222.19    7.31
   1 -11  -7  232.17    7.27
  -1  11   7  228.12    6.77
  -1  11   7  210.62    7.25
  -1  11   7  224.76    6.28
   1 -11  -6  107.60    4.88
  -1  11   6  110.67    4.48
   1 -11  -6  109.17    4.48
  -1  11   6  109.04    4.06
   1 -11  -6  104.07    4.34
  -1  11   6   97.25    4.45
  -1  11   6  108.04    3.70
  -1  11   5   85.51    3.84
  -1  11   5   84.53    3.49
   1 -11  -5   86.19    3.77
   1 -11  -5   79.38    3.42
   1 -11  -5   81.29    3.89
  -1  11   5   90.66    3.96
  -1  11   5   85.72    3.22
   1 -11  -5   86.60    3.78
  -1  11   4 1471.90   33.44
  -1  11   4 1497.56   34.48
   1 -11  -4 1429.73   33.52
   1 -11  -4 1447.96   33.89
  -1  11   4 1459.06   33.08
   1 -11  -4 1462.12   33.38
  -1  11   4 1475.44   33.83
  -1  11   4 1450.50   34.25
   1 -11  -4 1419.77   33.67
   1 -11  -3   78.85    3.32
  -1  11   3   77.09    3.76
   1 -11  -3   72.51    3.29
  -1  11   3   72.55    3.77
  -1  11   3   76.60    3.34
  -1  11   3   76.57    3.07
   1 -11  -3   74.54    3.52
   1 -11  -3   78.93    3.27
   1 -11  -2  821.79   19.65
   1 -11  -2  819.19   19.82
  -1  11   2  831.61   20.08
   1 -11  -2  816.51   19.75
  -1  11   2  834.00   20.40
  -1  11   2  859.47   19.86
  -1  11   2  809.93   20.46
  -1  11   2  826.11   19.55
   1 -11  -2  816.62   20.04
   1 -11  -2  824.10   19.75
   1 -11  -1  318.53    9.34
  -1  11   1  344.90    9.31
  -1  11   1  343.51    9.81
   1 -11  -1  355.66    9.13
   1 -11  -1  345.57    9.31
  -1  11   1  342.23    9.53
   1 -11  -1  348.35    9.20
  -1  11   1  341.90    9.70
   1 -11  -1  350.49    9.24
   1 -11  -1  342.48    9.27
   1 -11  -1  348.64    9.49
  -1  11   1  347.75    9.14
  -1  11   0  736.30   17.62
  -1  11   0  695.04   17.99
   1 -11   0  728.45   17.23
   1 -11   0  716.04   17.56
  -1  11   0  742.74   17.82
   1 -11   0  719.68   17.34
  -1  11   0  733.34   17.94
   1 -11   0  734.84   17.39
   1 -11   0  714.40   17.54
   1 -11   0  734.44   17.74
  -1  11   0  725.29   17.47
  -1  11  -1   67.73    3.27
   1 -11   1   73.07    2.83
   1 -11   1   71.54    3.11
  -1  11  -1   70.78    3.20
  -1  11  -1   72.37    3.31
   1 -11   1   74.32    2.94
   1 -11   1   72.31    2.90
   1 -11   1   72.46    3.14
  -1  11  -1   70.59    3.09
   1 -11   1   67.89    3.09
  -1  11  -2    5.58    1.34
   1 -11   2    7.62    1.38
   1 -11   2    6.02    1.10
   1 -11   2    8.45    1.32
  -1  11  -2    9.09    1.47
   1 -11   2    7.75    1.18
  -1  11  -2    7.38    1.47
   1 -11   2    6.84    1.10
   1 -11   2    6.29    1.36
   1 -11   2    6.26    1.31
  -1  11  -2    5.91    1.34
   1 -11   3  195.76    6.21
  -1  11  -3  209.27    6.33
  -1  11  -3  204.77    6.32
   1 -11   3  206.45    5.69
  -1  11  -3  195.35    6.18
   1 -11   3  203.53    6.01
  -1  11  -3  214.81    6.36
   1 -11   3  203.70    5.80
   1 -11   3  204.57    5.70
  -1  11  -3  209.17    6.30
   1 -11   3  210.66    6.19
   1 -11   3  204.40    6.19
  -1  11  -4  109.77    4.11
   1 -11   4  110.25    4.07
   1 -11   4  108.81    3.51
  -1  11  -4  108.13    4.06
   1 -11   4  103.66    3.79
  -1  11  -4  114.96    4.09
   1 -11   4  107.77    3.62
  -1  11  -4  107.40    4.05
   1 -11   4  111.44    3.54
  -1  11  -4  111.13    4.12
   1 -11   4  110.63    3.91
   1 -11   4  113.48    4.04
   1 -11   5    1.51    1.10
  -1  11  -5    2.25    1.22
  -1  11  -5    2.48    1.14
   1 -11   5    2.24    0.92
  -1  11  -5    2.08    1.16
   1 -11   5    1.00    1.02
  -1  11  -5    3.07    1.21
   1 -11   5    3.11    1.02
   1 -11   5    2.23    0.87
  -1  11  -5    3.34    1.20
  -1  11  -6   24.71    1.86
   1 -11   6   25.85    1.55
  -1  11  -6   28.72    1.97
   1 -11   6   25.34    1.72
  -1  11  -6   24.93    1.88
   1 -11   6   24.79    1.60
   1 -11   6   25.84    1.52
  -1  11  -6   23.38    1.69
  -1  11  -6   27.84    2.00
   1 -11   6   26.20    1.91
   1 -11   7   10.68    1.17
  -1  11  -7    9.75    1.38
   1 -11   7    9.37    1.20
   1 -11   7    9.67    1.28
  -1  11  -7   10.61    1.47
  -1  11  -7   11.28    1.34
   1 -11   7   10.48    1.07
   1 -11   7   11.61    1.41
  -1  11  -7   10.64    1.54
  -1  11  -8   19.95    1.70
   1 -11   8   17.25    1.36
   1 -11   8   14.44    1.33
   1 -11   8   15.69    1.45
  -1  11  -8   14.65    1.81
   1 -11   8   13.50    1.20
  -1  11  -8   15.61    1.49
   1 -11   8   17.79    1.63
  -1  11  -8   17.17    1.70
   1 -11   9    6.30    1.20
  -1  11  -9    8.02    1.34
   1 -11   9    4.29    1.02
   1 -11   9    6.36    1.21
  -1  11  -9    6.55    1.54
  -1  11  -9    8.00    1.26
   1 -11   9    5.10    1.02
   1 -11   9    5.50    1.22
  -1  11  -9    4.17    1.35
   1 -11  10  194.87    6.00
  -1  11 -10  202.15    6.30
   1 -11  10  201.35    5.77
  -1  11 -10  205.54    6.03
   1 -11  10  188.69    5.54
   1 -11  10  193.44    5.92
  -1  11 -10  199.21    5.73
   1 -11  10  197.29    5.60
  -1  11 -10  196.18    6.62
  -1  11 -11   35.07    2.09
   1 -11  11   32.58    1.99
   1 -11  11   30.75    1.74
  -1  11 -11   30.01    2.52
   1 -11  11   31.60    2.13
  -1  11 -11   30.84    1.85
   1 -11  11   29.25    1.87
   1 -11  11   33.18    2.08
  -1  11 -11   33.81    2.34
  -1  11 -12   19.14    1.74
   1 -11  12   18.48    1.70
   1 -11  12   17.71    1.38
  -1  11 -12   18.00    2.11
   1 -11  12   20.49    1.96
   1 -11  12   20.15    1.66
  -1  11 -12   16.17    1.56
  -1  11 -12   19.99    1.92
   1 -11  12   18.20    1.66
  -1  11 -13   54.82    2.70
   1 -11  13   49.76    2.17
  -1  11 -13   48.88    3.25
   1 -11  13   54.17    2.64
  -1  11 -13   53.45    2.95
   1 -11  13   52.48    2.60
  -1  11 -14  113.97    4.17
   1 -11  14  109.49    3.52
   1 -11  14  110.09    4.23
   1 -11  14  110.71    4.04
  -1  11 -14  121.25    4.54
  -1  11 -14  102.98    4.86
  -1  11 -15    7.57    1.49
  -1  11 -15    3.67    1.74
   1 -11  15    7.82    1.64
   1 -11  15    6.16    1.34
  -1  11 -15    5.62    1.65
  -1  11 -16  224.43    6.73
   1 -11  16  221.55    7.11
   1 -11  16  222.13    6.44
  -1  11 -16  226.00    7.00
   1 -11  16  205.17    5.94
  -1  11 -17   92.08    3.94
   1 -11  17   90.05    3.54
   1 -11  17   99.69    4.41
   1 -11  18   -0.30    1.89
   1 -11  19  385.25   11.51
   1 -11  20    3.02    2.16
   1 -11  21  180.46    7.18
  -1  10  18    4.74    2.28
  -1  10  17    1.70    2.06
   1 -10 -17    0.65    2.16
  -1  10  16   56.80    3.70
   1 -10 -16   59.60    4.29
  -1  10  16   52.21    4.18
  -1  10  15   37.02    2.97
   1 -10 -15   27.51    3.09
  -1  10  15   31.94    3.41
   1 -10 -14    1.32    2.02
  -1  10  14    0.76    1.69
   1 -10 -14    0.76    1.98
  -1  10  14    0.71    1.28
  -1  10  14   -0.20    2.07
   1 -10 -13    7.33    2.20
  -1  10  13    8.07    1.87
   1 -10 -13   10.35    2.15
  -1  10  13    7.76    1.53
  -1  10  13    9.08    2.31
   1 -10 -12   -0.18    1.89
  -1  10  12    1.41    1.49
   1 -10 -12    1.90    1.73
  -1  10  12    1.27    1.31
  -1  10  12    0.15    0.77
  -1  10  12    0.73    1.84
   1 -10 -11   19.28    2.42
  -1  10  11   18.74    2.21
   1 -10 -11   17.18    2.39
  -1  10  11   21.54    1.91
  -1  10  11   21.16    1.36
  -1  10  11   21.73    2.64
   1 -10 -10   27.84    2.77
  -1  10  10   30.22    2.42
   1 -10 -10   29.67    2.67
   1 -10 -10   29.40    2.53
  -1  10  10   34.72    2.19
  -1  10  10   32.06    1.65
  -1  10  10   27.82    2.71
   1 -10  -9  191.50    6.99
  -1  10   9  191.84    6.42
   1 -10  -9  186.02    6.68
   1 -10  -9  186.43    6.61
  -1  10   9  190.96    5.88
  -1  10   9  189.05    5.27
  -1  10   9  182.82    6.75
   1 -10  -8    1.42    1.57
  -1  10   8    3.04    1.45
   1 -10  -8    3.29    1.60
   1 -10  -8    3.52    1.57
  -1  10   8    4.53    1.34
  -1  10   8    4.09    1.52
  -1  10   8    3.96    0.91
   1 -10  -7  321.60    9.69
  -1  10   7  296.17    8.92
   1 -10  -7  306.14    9.21
  -1  10   7  315.19    8.56
   1 -10  -7  308.94    9.10
  -1  10   7  319.48    8.06
  -1  10   7  306.37    9.23
   1 -10  -6  484.38   13.16
  -1  10   6  465.96   12.46
   1 -10  -6  489.85   12.71
   1 -10  -6  468.01   12.51
  -1  10   6  482.88   12.07
  -1  10   6  475.88   11.59
   1 -10  -6  460.58   12.64
  -1  10   6  465.12   12.64
  -1  10   5   98.59    3.97
   1 -10  -5   96.55    4.03
  -1  10   5   97.23    4.31
   1 -10  -5   96.20    3.68
  -1  10   5  101.22    4.12
   1 -10  -5   99.15    4.10
  -1  10   5   99.61    3.42
   1 -10  -5   99.19    4.00
  -1  10   5  108.10    3.79
   1 -10  -4   91.61    3.67
  -1  10   4   86.68    3.91
   1 -10  -4   86.80    3.69
   1 -10  -4   79.55    3.29
  -1  10   4   87.04    3.69
  -1  10   4   83.39    3.08
   1 -10  -4   84.51    3.51
  -1  10   4   80.83    3.30
  -1  10   4   89.04    4.03
  -1  10   3   98.56    4.21
   1 -10  -3  105.55    3.96
   1 -10  -3  101.75    3.85
  -1  10   3  105.36    4.38
  -1  10   3  104.41    3.81
   1 -10  -3  101.87    3.75
  -1  10   3  103.35    3.61
  -1  10   3  109.50    4.05
   1 -10  -3  102.96    4.07
   1 -10  -2 2731.23   60.11
   1 -10  -2 2689.71   60.23
  -1  10   2 2688.69   60.71
   1 -10  -2 2721.52   60.19
  -1  10   2 2642.91   60.16
  -1  10   2 2696.80   60.82
   1 -10  -2 2747.67   60.49
  -1  10   2 2770.43   59.95
   1 -10  -2 2669.78   60.11
  -1  10   1 1058.23   24.83
  -1  10   1 1086.34   25.43
   1 -10  -1 1045.48   24.96
   1 -10  -1 1100.45   24.70
  -1  10   1 1092.16   25.09
   1 -10  -1 1030.69   24.84
   1 -10  -1 1073.19   24.75
  -1  10   1 1075.16   25.24
   1 -10  -1 1069.75   24.76
   1 -10  -1 1075.07   24.84
  -1  10   1 1056.55   24.66
   1 -10  -1 1088.52   25.08
  -1  10   0   52.24    2.53
  -1  10   0   55.99    2.81
   1 -10   0   55.41    2.39
   1 -10   0   51.33    2.51
  -1  10   0   55.64    2.68
  -1  10   0   53.35    2.76
   1 -10   0   55.30    2.47
   1 -10   0   53.85    2.44
   1 -10   0   54.36    2.54
   1 -10   0   60.66    2.72
  -1  10   0   55.68    2.49
  -1  10  -1  547.53   13.90
   1 -10   1  553.69   13.26
   1 -10   1  552.65   13.58
  -1  10  -1  548.29   13.76
  -1  10  -1  561.58   13.91
   1 -10   1  555.72   13.39
   1 -10   1  551.33   13.34
  -1  10  -1  550.35   13.61
   1 -10   1  557.50   13.66
   1 -10   1  566.91   13.74
  -1  10  -2   25.73    1.83
   1 -10   2   27.63    1.85
   1 -10   2   29.98    1.59
  -1  10  -2   29.33    1.91
   1 -10   2   26.97    1.77
  -1  10  -2   29.97    1.94
   1 -10   2   28.10    1.64
   1 -10   2   28.46    1.61
   1 -10   2   32.24    1.90
  -1  10  -2   27.77    1.82
   1 -10   2   30.17    1.85
  -1  10  -3    7.58    1.17
   1 -10   3    8.48    1.21
  -1  10  -3    9.15    1.23
   1 -10   3    8.37    0.99
  -1  10  -3    8.36    1.24
   1 -10   3    7.70    1.12
  -1  10  -3    8.35    1.22
   1 -10   3    8.66    1.07
   1 -10   3    8.39    0.99
  -1  10  -3    8.57    1.29
   1 -10   3   10.70    1.26
   1 -10   3    9.95    1.29
  -1  10  -4    6.36    1.24
   1 -10   4    5.47    1.10
  -1  10  -4    5.87    1.13
   1 -10   4    5.03    0.89
  -1  10  -4    5.22    1.14
   1 -10   4    5.67    1.07
   1 -10   4    4.85    0.99
  -1  10  -4    3.34    1.11
   1 -10   4    5.66    0.90
  -1  10  -4    6.18    1.17
   1 -10   4    5.01    1.16
   1 -10   5    1.88    0.76
  -1  10  -5    1.66    0.94
  -1  10  -5    0.64    0.91
   1 -10   5    1.51    0.90
   1 -10   5    4.19    0.92
  -1  10  -5    1.02    0.96
   1 -10   5    0.57    0.66
  -1  10  -5    0.82    0.81
   1 -10   5    0.93    0.94
  -1  10  -5    1.32    1.15
   1 -10   6   50.37    2.10
  -1  10  -6   52.44    2.44
  -1  10  -6   52.13    2.43
   1 -10   6   47.49    2.20
   1 -10   6   46.73    2.15
  -1  10  -6   53.18    2.39
   1 -10   6   50.46    2.01
  -1  10  -6   53.05    2.28
   1 -10   6   52.90    2.50
  -1  10  -6   50.55    2.52
   1 -10   7   47.53    2.36
  -1  10  -7   51.80    2.55
   1 -10   7   47.84    2.07
  -1  10  -7   49.03    2.35
   1 -10   7   46.87    2.12
   1 -10   7   45.92    2.14
  -1  10  -7   53.60    2.40
  -1  10  -7   47.59    2.22
   1 -10   7   50.83    2.01
   1 -10   7   45.71    2.41
   1 -10   8   19.32    1.58
  -1  10  -8   17.70    1.68
  -1  10  -8   18.28    1.53
   1 -10   8   19.16    1.45
   1 -10   8   20.43    1.43
  -1  10  -8   17.34    1.53
   1 -10   8   17.49    1.49
  -1  10  -8   17.79    1.77
  -1  10  -8   21.93    1.51
   1 -10   8   21.72    1.41
   1 -10   8   16.58    1.65
  -1  10  -9  575.76   13.98
   1 -10   9  557.31   13.64
   1 -10   9  591.19   13.42
  -1  10  -9  538.99   13.56
   1 -10   9  556.75   13.22
   1 -10   9  533.29   13.51
   1 -10   9  549.61   13.17
  -1  10  -9  548.37   13.29
  -1  10  -9  555.89   14.27
   1 -10   9  531.44   13.77
   1 -10  10  189.92    5.76
  -1  10 -10  195.70    6.06
   1 -10  10  198.60    5.64
  -1  10 -10  191.49    5.72
   1 -10  10  196.21    5.39
   1 -10  10  185.93    5.84
  -1  10 -10  189.55    5.47
   1 -10  10  199.45    5.51
  -1  10 -10  192.14    6.36
  -1  10 -11  310.13    8.43
   1 -10  11  325.49    8.52
   1 -10  11  326.80    8.06
  -1  10 -11  322.92    9.28
   1 -10  11  306.16    8.69
  -1  10 -11  298.03    8.17
   1 -10  11  318.15    8.30
  -1  10 -11  319.86    8.85
   1 -10  11  319.88    8.48
  -1  10 -12   22.67    1.73
   1 -10  12   19.08    1.76
   1 -10  12   20.95    1.41
  -1  10 -12   21.81    2.20
   1 -10  12   22.88    1.66
  -1  10 -12   22.82    1.63
   1 -10  12   20.19    1.64
  -1  10 -12   17.22    1.82
  -1  10 -13  199.45    6.07
   1 -10  13  212.52    6.48
   1 -10  13  198.56    5.49
  -1  10 -13  208.88    7.00
   1 -10  13  205.93    6.20
  -1  10 -13  209.95    6.43
   1 -10  13  204.95    5.98
  -1  10 -14    0.54    1.20
   1 -10  14    0.21    0.80
  -1  10 -14   -1.44    1.59
   1 -10  14    1.13    1.16
   1 -10  14    1.04    0.99
  -1  10 -14    1.70    1.24
  -1  10 -15   14.04    1.69
   1 -10  15   13.85    1.85
   1 -10  15   13.19    1.45
  -1  10 -15   13.32    1.77
   1 -10  15   14.12    1.14
   1 -10  15   13.28    1.25
  -1  10 -16  306.79    8.41
   1 -10  16  291.58    8.90
  -1  10 -16  305.97    8.63
   1 -10  16  310.97    8.08
   1 -10  16  284.82    7.59
  -1  10 -17    7.64    1.59
   1 -10  17    7.36    1.32
  -1  10 -17    7.21    1.58
   1 -10  17    4.27    1.92
   1 -10  18   61.15    3.66
   1 -10  19   26.65    2.93
   1 -10  20  203.22    7.62
   1 -10  21   30.57    3.28
   1 -10  22   15.56    2.92
  -1   9  20   68.94    4.20
  -1   9  19   93.33    4.85
  -1   9  18    3.81    2.05
   1  -9 -18    4.06    2.53
  -1   9  17   28.15    2.80
   1  -9 -17   23.37    3.12
  -1   9  17   29.66    3.40
  -1   9  16  114.97    5.03
   1  -9 -16  112.61    5.66
  -1   9  16  107.44    5.77
  -1   9  15   10.36    1.93
   1  -9 -15    8.47    2.42
   1  -9 -15    5.24    2.11
  -1   9  15    6.28    2.24
   1  -9 -14    0.18    1.88
  -1   9  14    1.85    1.63
   1  -9 -14    2.44    2.02
  -1   9  14    1.56    1.17
  -1   9  14    1.39    1.91
   1  -9 -13   82.78    4.37
  -1   9  13   72.28    3.80
   1  -9 -13   79.01    4.34
  -1   9  13   78.20    3.29
  -1   9  13   77.40    2.43
  -1   9  13   81.71    4.51
   1  -9 -12    1.68    1.82
  -1   9  12    2.35    1.52
   1  -9 -12    3.71    1.79
  -1   9  12    3.00    1.21
  -1   9  12    2.35    0.73
  -1   9  12    3.17    1.87
   1  -9 -11    0.49    1.48
  -1   9  11    0.63    1.34
   1  -9 -11   -0.80    1.83
  -1   9  11    0.78    1.01
   1  -9 -11   -0.45    1.56
  -1   9  11    0.80    0.69
  -1   9  11    0.66    1.68
   1  -9 -10   10.92    1.93
  -1   9  10   11.81    1.78
   1  -9 -10    7.76    1.91
   1  -9 -10   11.77    1.95
  -1   9  10   11.10    1.47
  -1   9  10    6.49    2.03
  -1   9  10   11.55    1.03
   1  -9  -9  250.91    8.20
  -1   9   9  257.60    7.67
   1  -9  -9  252.34    8.02
   1  -9  -9  248.83    7.91
  -1   9   9  243.50    7.02
  -1   9   9  232.15    7.92
  -1   9   9  257.11    6.49
   1  -9  -8   68.96    3.51
  -1   9   8   67.46    2.96
   1  -9  -8   75.34    3.84
  -1   9   8   78.09    3.46
   1  -9  -8   71.59    3.65
   1  -9  -8   81.42    3.86
  -1   9   8   76.26    2.64
  -1   9   8   75.70    3.73
   1  -9  -7  192.19    6.32
  -1   9   7  196.11    5.74
   1  -9  -7  194.25    6.67
  -1   9   7  196.32    6.17
   1  -9  -7  179.74    5.96
   1  -9  -7  200.82    6.46
   1  -9  -7  189.25    6.52
   1  -9  -7  186.11    6.24
  -1   9   7  192.81    6.41
  -1   9   7  195.25    5.31
   1  -9  -6   48.30    2.97
  -1   9   6   52.93    2.70
   1  -9  -6   53.37    2.65
   1  -9  -6   47.84    2.77
   1  -9  -6   52.05    2.79
  -1   9   6   51.22    2.42
   1  -9  -6   52.46    2.83
  -1   9   6   49.97    2.81
  -1   9   6   50.60    2.11
  -1   9   5  648.44   16.14
   1  -9  -5  657.99   16.05
   1  -9  -5  648.57   16.33
  -1   9   5  672.11   16.65
   1  -9  -5  662.47   16.32
  -1   9   5  640.44   16.29
   1  -9  -5  644.27   15.76
  -1   9   5  676.98   15.46
   1  -9  -5  659.15   16.28
  -1   9   5  650.74   15.79
   1  -9  -4 3740.89   81.71
  -1   9   4 3740.86   82.11
  -1   9   4 3706.36   80.98
   1  -9  -4 3566.76   81.80
   1  -9  -4 3662.22   81.27
  -1   9   4 3644.72   81.72
  -1   9   4 3775.97   82.23
  -1   9   4 3735.27   81.31
   1  -9  -4 3706.24   81.65
  -1   9   3   49.07    2.75
   1  -9  -3   53.63    2.55
   1  -9  -3   51.23    2.46
  -1   9   3   49.38    2.76
  -1   9   3   49.43    2.36
  -1   9   3   54.88    2.60
   1  -9  -3   52.85    2.37
   1  -9  -3   47.81    2.54
  -1   9   3   53.97    2.22
   1  -9  -2   12.31    1.22
   1  -9  -2    9.02    1.20
  -1   9   2    8.62    1.34
   1  -9  -2   11.46    1.25
  -1   9   2   13.70    1.26
  -1   9   2    9.49    1.38
  -1   9   2   12.12    1.10
  -1   9   2   12.18    1.31
   1  -9  -2    9.26    1.17
   1  -9  -2   10.14    1.26
   1  -9  -1  111.81    3.65
  -1   9   1  104.49    3.83
   1  -9  -1  107.11    3.74
   1  -9  -1  110.85    3.70
  -1   9   1  103.63    3.94
  -1   9   1  107.53    4.00
  -1   9   1  112.06    3.75
   1  -9  -1  109.00    3.85
  -1   9   1  112.28    3.64
   1  -9  -1  114.12    3.93
   1  -9  -1  110.08    3.71
  -1   9   0 1672.94   37.01
   1  -9   0 1669.17   36.39
   1  -9   0 1618.66   36.62
  -1   9   0 1659.82   36.81
   1  -9   0 1640.99   36.47
  -1   9   0 1622.04   36.90
   1  -9   0 1668.41   36.50
  -1   9   0 1638.93   36.57
   1  -9   0 1591.74   36.62
   1  -9   0 1674.38   36.79
  -1   9  -1   96.38    3.55
   1  -9   1   99.76    3.18
  -1   9  -1  103.56    3.55
   1  -9   1   95.93    3.39
  -1   9  -1   97.24    3.56
   1  -9   1   97.41    3.24
   1  -9   1   98.09    3.23
   1  -9   1   90.27    3.39
   1  -9   1   94.34    3.41
  -1   9  -1   97.74    3.43
  -1   9  -2  375.61   10.03
   1  -9   2  392.67   10.07
   1  -9   2  403.11    9.61
   1  -9   2  383.53    9.88
  -1   9  -2  402.46   10.07
   1  -9   2  394.46    9.69
  -1   9  -2  398.70   10.08
   1  -9   2  388.06    9.62
  -1   9  -2  390.78   10.02
   1  -9   2  392.83   10.02
   1  -9   2  415.71   10.04
   1  -9   3   25.64    1.65
  -1   9  -3   28.27    1.74
   1  -9   3   25.89    1.38
  -1   9  -3   25.64    1.65
   1  -9   3   26.12    1.58
  -1   9  -3   28.79    1.69
  -1   9  -3   26.03    1.68
   1  -9   3   25.20    1.43
   1  -9   3   25.49    1.40
   1  -9   3   27.68    1.64
  -1   9  -3   27.59    1.77
   1  -9   3   28.51    1.72
   1  -9   4   10.71    1.16
  -1   9  -4    8.21    1.21
  -1   9  -4   12.00    1.17
   1  -9   4    7.00    0.88
   1  -9   4    8.59    1.03
  -1   9  -4    7.42    1.04
   1  -9   4    8.36    0.96
  -1   9  -4    8.54    1.14
  -1   9  -4    7.00    1.00
   1  -9   4    9.58    0.90
  -1   9  -4    6.86    1.18
  -1   9  -5   16.11    1.33
   1  -9   5   15.02    1.08
   1  -9   5   16.88    1.24
  -1   9  -5   18.33    1.38
  -1   9  -5   16.83    1.37
   1  -9   5   16.33    1.20
   1  -9   5   15.23    1.07
  -1   9  -5   15.38    1.26
  -1   9  -5   15.81    1.42
   1  -9   5   16.77    1.39
   1  -9   6  280.08    7.72
  -1   9  -6  303.83    7.93
   1  -9   6  297.56    7.32
  -1   9  -6  299.92    7.71
   1  -9   6  294.86    7.48
  -1   9  -6  296.32    7.66
  -1   9  -6  287.78    7.59
   1  -9   6  273.89    7.40
   1  -9   6  291.06    7.22
  -1   9  -6  288.43    7.45
   1  -9   6  278.13    7.80
   1  -9   7   37.82    2.02
  -1   9  -7   40.09    2.16
  -1   9  -7   41.65    2.01
   1  -9   7   43.27    1.88
   1  -9   7   36.93    1.78
   1  -9   7   38.87    1.90
  -1   9  -7   40.59    1.97
   1  -9   7   38.92    1.71
  -1   9  -7   39.57    1.89
  -1   9  -7   40.54    2.26
   1  -9   7   38.22    2.11
  -1   9  -8   13.66    1.46
   1  -9   8   14.37    1.38
   1  -9   8   15.28    1.30
  -1   9  -8   14.73    1.32
   1  -9   8   15.57    1.17
   1  -9   8   16.36    1.34
  -1   9  -8   13.98    1.56
  -1   9  -8   16.74    1.35
  -1   9  -8   12.04    1.13
   1  -9   8   13.91    1.12
   1  -9   8   13.30    1.46
  -1   9  -9    3.76    1.12
   1  -9   9    4.18    1.01
   1  -9   9    6.51    1.06
  -1   9  -9    4.43    1.02
   1  -9   9    5.35    0.88
  -1   9  -9    4.57    1.24
  -1   9  -9    6.20    1.02
   1  -9   9    5.38    0.91
   1  -9   9    3.43    1.10
   1  -9  10  163.83    4.87
  -1   9 -10  165.99    5.17
  -1   9 -10  151.82    4.77
   1  -9  10  162.40    4.89
   1  -9  10  161.40    4.49
   1  -9  10  143.26    4.97
  -1   9 -10  149.84    4.57
   1  -9  10  166.92    4.72
   1  -9  10  152.50    5.04
  -1   9 -10  162.96    5.49
  -1   9 -11  141.51    4.81
   1  -9  11  147.03    4.55
   1  -9  11  148.09    4.74
  -1   9 -11  154.85    4.64
   1  -9  11  145.99    4.18
  -1   9 -11  148.23    5.25
  -1   9 -11  147.08    4.39
   1  -9  11  141.34    4.51
   1  -9  11  142.08    4.79
  -1   9 -12    0.85    0.95
   1  -9  12    0.47    1.20
   1  -9  12    0.90    0.72
  -1   9 -12    1.34    1.36
   1  -9  12    1.57    1.08
  -1   9 -12    0.75    0.96
   1  -9  12    0.29    0.89
  -1   9 -12    1.95    1.19
   1  -9  13   22.39    2.02
  -1   9 -13   25.66    1.78
   1  -9  13   21.74    1.33
  -1   9 -13   25.12    2.22
   1  -9  13   26.04    1.90
  -1   9 -13   24.32    1.64
   1  -9  13   24.23    1.64
  -1   9 -13   23.94    1.95
  -1   9 -14    1.51    1.06
   1  -9  14    2.55    0.79
   1  -9  14    2.47    0.86
  -1   9 -14    3.08    1.61
   1  -9  14    2.87    1.27
   1  -9  14    3.41    1.00
  -1   9 -14    1.26    1.19
   1  -9  15  285.74    7.06
   1  -9  15  275.31    7.20
  -1   9 -15  278.68    7.85
   1  -9  15  285.69    8.46
   1  -9  15  283.42    7.53
  -1   9 -15  293.72    8.11
   1  -9  16   30.20    1.61
  -1   9 -16   31.02    2.14
   1  -9  16   31.13    2.63
   1  -9  16   34.52    1.87
  -1   9 -16   35.79    2.27
   1  -9  17  307.99    9.26
   1  -9  17  305.44    7.74
  -1   9 -17  317.18    8.34
  -1   9 -18    2.72    1.47
   1  -9  18    4.02    1.95
   1  -9  19    4.74    1.87
   1  -9  20    0.19    1.91
   1  -9  21   18.32    2.82
   1  -9  22   16.91    2.98
  -1   8  20  119.31    5.37
  -1   8  19    2.09    1.90
   1  -8 -19    1.39    2.48
  -1   8  18    3.11    1.78
   1  -8 -18    3.36    2.26
  -1   8  18    9.04    2.73
  -1   8  17   64.67    3.77
   1  -8 -17   64.43    4.41
  -1   8  17   71.34    4.67
  -1   8  16    1.30    1.79
   1  -8 -16    2.44    2.19
   1  -8 -16    0.86    1.80
  -1   8  16    1.50    2.09
   1  -8 -15    0.51    1.81
  -1   8  15    0.14    1.56
   1  -8 -15   -0.19    1.91
  -1   8  15    0.33    1.11
  -1   8  15    1.22    2.00
   1  -8 -14   12.01    2.23
  -1   8  14    7.42    1.70
   1  -8 -14    8.82    2.22
  -1   8  14    9.04    1.41
  -1   8  14    9.12    0.73
  -1   8  14    8.64    2.14
   1  -8 -13  111.24    5.05
  -1   8  13  109.60    4.52
   1  -8 -13  102.03    5.01
  -1   8  13  116.83    3.95
  -1   8  13  107.72    3.03
  -1   8  13  108.49    5.20
   1  -8 -12   19.14    2.37
  -1   8  12   16.97    1.95
   1  -8 -12   19.12    2.48
   1  -8 -12   17.61    2.39
  -1   8  12   18.52    1.60
  -1   8  12   19.37    1.09
  -1   8  12   18.62    2.44
   1  -8 -11   22.85    2.46
  -1   8  11   29.78    2.26
   1  -8 -11   24.14    2.44
  -1   8  11   23.16    1.70
   1  -8 -11   23.28    2.33
  -1   8  11   28.09    1.32
  -1   8  11   24.72    2.55
   1  -8 -10   10.83    1.94
  -1   8  10   14.51    1.77
   1  -8 -10   13.59    1.94
   1  -8 -10   13.05    1.87
  -1   8  10   15.67    1.42
  -1   8  10   11.08    1.99
  -1   8  10   15.36    1.04
   1  -8  -9  383.62   11.09
  -1   8   9  380.22   10.47
   1  -8  -9  402.12   11.07
   1  -8  -9  378.17   10.37
   1  -8  -9  375.39   10.94
  -1   8   9  395.90    9.93
   1  -8  -9  400.85   10.98
  -1   8   9  389.68    9.34
  -1   8   9  383.97   11.01
   1  -8  -8   70.43    3.43
  -1   8   8   78.30    2.91
   1  -8  -8   72.31    3.67
   1  -8  -8   74.80    3.23
  -1   8   8   70.05    3.20
   1  -8  -8   71.56    3.57
   1  -8  -8   76.01    3.63
   1  -8  -8   76.88    3.55
  -1   8   8   71.68    3.53
  -1   8   8   74.38    2.52
   1  -8  -7   37.92    2.42
  -1   8   7   39.55    1.97
   1  -8  -7   33.18    2.43
   1  -8  -7   35.09    2.17
  -1   8   7   36.66    2.22
   1  -8  -7   35.98    2.43
   1  -8  -7   35.62    2.51
   1  -8  -7   32.33    2.32
  -1   8   7   32.71    2.32
  -1   8   7   35.01    1.65
  -1   8   6   52.33    2.28
   1  -8  -6   48.13    2.60
   1  -8  -6   48.39    2.80
   1  -8  -6   50.59    2.47
  -1   8   6   50.03    2.53
   1  -8  -6   46.79    2.66
   1  -8  -6   51.71    2.85
  -1   8   6   51.11    1.99
  -1   8   6   46.90    2.67
   1  -8  -6   47.51    2.60
   1  -8  -5  200.11    6.63
  -1   8   5  206.70    6.14
   1  -8  -5  213.64    6.10
   1  -8  -5  205.11    6.32
  -1   8   5  206.10    6.50
   1  -8  -5  204.34    6.27
  -1   8   5  200.09    6.30
  -1   8   5  207.79    5.54
   1  -8  -5  202.98    5.80
  -1   8   5  213.33    5.89
   1  -8  -5  216.76    6.36
   1  -8  -4 1473.59   33.59
  -1   8   4 1486.99   33.89
  -1   8   4 1444.73   33.56
   1  -8  -4 1471.99   33.61
   1  -8  -4 1471.46   33.18
  -1   8   4 1471.62   32.87
  -1   8   4 1454.23   33.93
   1  -8  -4 1477.58   33.53
  -1   8   4 1485.71   33.18
  -1   8   3  153.19    5.04
   1  -8  -3  154.76    4.82
  -1   8   3  152.18    4.58
  -1   8   3  158.34    5.11
   1  -8  -3  152.80    4.74
  -1   8   3  149.27    4.82
   1  -8  -3  152.95    4.86
  -1   8   3  153.68    4.39
   1  -8  -3  148.30    4.59
   1  -8  -2    3.54    0.81
   1  -8  -2    2.64    0.82
   1  -8  -2    3.34    0.85
  -1   8   2    3.66    1.00
  -1   8   2    4.02    0.98
  -1   8   2    3.16    0.78
  -1   8   2    3.29    0.83
   1  -8  -2    2.37    0.88
   1  -8  -2    2.86    0.74
  -1   8   2    3.72    0.73
   1  -8  -1   24.68    1.45
   1  -8  -1   25.42    1.55
  -1   8   1   24.23    1.57
  -1   8   1   26.07    1.70
   1  -8  -1   24.91    1.52
  -1   8   1   25.75    1.55
   1  -8  -1   24.19    1.56
  -1   8   1   26.00    1.73
  -1   8   1   26.53    1.47
   1  -8  -1   25.51    1.52
   1  -8  -1   23.79    1.60
  -1   8   0  391.78    9.98
   1  -8   0  393.47    9.56
  -1   8   0  396.51    9.92
   1  -8   0  386.86    9.76
  -1   8   0  384.75    9.91
   1  -8   0  380.90    9.59
   1  -8   0  393.37    9.64
   1  -8   0  392.05    9.86
   1  -8   0  394.74    9.76
  -1   8   0  387.95    9.69
  -1   8  -1  680.69   16.31
   1  -8   1  707.97   15.92
   1  -8   1  670.62   16.12
  -1   8  -1  684.06   16.27
   1  -8   1  685.56   15.99
  -1   8  -1  701.19   16.31
   1  -8   1  694.25   15.95
   1  -8   1  667.86   16.21
  -1   8  -1  683.34   16.19
   1  -8   1  708.28   16.24
  -1   8  -2    1.87    0.81
   1  -8   2    1.64    0.78
   1  -8   2    1.75    0.63
  -1   8  -2    2.46    0.78
  -1   8  -2    1.76    0.80
   1  -8   2    1.60    0.69
  -1   8  -2    4.10    0.88
   1  -8   2    2.44    0.68
   1  -8   2    1.44    0.65
   1  -8   2    1.28    0.77
   1  -8   2    2.43    0.79
  -1   8  -2    1.74    0.74
   1  -8   3   89.01    3.12
  -1   8  -3   89.01    3.12
   1  -8   3   85.41    2.73
  -1   8  -3   94.95    3.12
   1  -8   3   86.75    2.94
  -1   8  -3   90.45    3.07
  -1   8  -3   84.98    3.04
   1  -8   3   88.62    2.84
   1  -8   3   89.62    2.75
  -1   8  -3   93.37    3.22
  -1   8  -4    4.61    0.86
   1  -8   4    6.41    0.81
   1  -8   4    7.13    0.92
  -1   8  -4    6.57    0.94
  -1   8  -4    8.43    1.01
   1  -8   4    7.04    0.86
   1  -8   4    5.70    0.68
  -1   8  -4    6.62    0.87
   1  -8   4    6.19    0.93
   1  -8   5  645.47   15.61
  -1   8  -5  668.70   15.72
   1  -8   5  661.10   15.18
  -1   8  -5  665.42   15.51
   1  -8   5  651.25   15.35
  -1   8  -5  677.17   15.55
  -1   8  -5  669.74   15.47
   1  -8   5  659.12   15.31
   1  -8   5  675.13   15.12
  -1   8  -5  655.38   15.29
   1  -8   5  633.56   15.61
   1  -8   6  601.36   14.31
  -1   8  -6  606.77   14.45
   1  -8   6  619.72   13.96
  -1   8  -6  579.48   14.18
   1  -8   6  604.60   14.03
   1  -8   6  587.65   14.07
  -1   8  -6  606.83   14.16
   1  -8   6  605.90   13.85
  -1   8  -6  592.56   13.99
   1  -8   6  607.50   14.46
  -1   8  -6  589.60   14.59
  -1   8  -7  291.48    7.68
   1  -8   7  279.52    7.47
  -1   8  -7  290.91    7.41
   1  -8   7  291.41    7.30
   1  -8   7  286.75    7.21
   1  -8   7  278.33    7.38
  -1   8  -7  281.84    7.33
  -1   8  -7  285.00    7.22
   1  -8   7  297.81    7.15
   1  -8   7  283.22    7.61
  -1   8  -7  279.91    7.84
  -1   8  -8    4.46    1.01
   1  -8   8    4.08    0.86
  -1   8  -8    2.80    0.82
   1  -8   8    5.39    0.91
   1  -8   8    3.75    0.76
   1  -8   8    6.11    1.00
  -1   8  -8    5.45    1.16
  -1   8  -8    4.32    0.82
   1  -8   8    7.40    0.92
   1  -8   8    4.16    1.04
   1  -8   9   40.85    1.94
  -1   8  -9   40.05    2.10
   1  -8   9   43.30    1.99
  -1   8  -9   45.22    2.00
   1  -8   9   39.91    1.71
   1  -8   9   35.85    2.05
  -1   8  -9   42.24    1.81
   1  -8   9   40.57    1.86
   1  -8   9   39.29    2.10
  -1   8  -9   40.86    2.29
   1  -8  10  942.17   21.58
  -1   8 -10  952.96   21.91
  -1   8 -10  934.99   21.58
   1  -8  10  972.62   21.83
   1  -8  10  918.68   21.19
   1  -8  10  932.00   21.58
  -1   8 -10  928.42   21.36
  -1   8 -10  953.10   22.37
   1  -8  10  931.42   21.88
   1  -8  11   66.40    2.56
  -1   8 -11   61.64    2.80
  -1   8 -11   69.07    2.68
   1  -8  11   67.62    2.90
   1  -8  11   62.98    2.25
  -1   8 -11   63.65    3.08
  -1   8 -11   66.56    2.46
   1  -8  11   69.96    2.78
   1  -8  11   65.97    2.80
  -1   8 -12   93.09    3.45
   1  -8  12   92.22    3.11
  -1   8 -12   91.18    3.26
   1  -8  12   78.98    3.52
   1  -8  12   90.63    2.78
  -1   8 -12   90.41    3.83
   1  -8  12   86.17    3.42
  -1   8 -12   81.90    3.01
   1  -8  12   89.25    3.41
  -1   8 -13  342.27    9.21
   1  -8  13  367.27    8.85
  -1   8 -13  353.63    9.04
   1  -8  13  347.44    9.71
   1  -8  13  350.87    8.57
   1  -8  13  344.02    8.40
  -1   8 -13  332.80    9.76
  -1   8 -13  350.81    8.79
   1  -8  13  335.73    9.40
   1  -8  13  343.61    9.23
  -1   8 -14   96.07    3.57
   1  -8  14   96.04    3.17
   1  -8  14   86.73    2.78
   1  -8  14   87.24    2.91
  -1   8 -14   84.53    3.35
   1  -8  14  100.72    4.21
   1  -8  14   96.35    3.96
   1  -8  14   91.53    3.52
   1  -8  15   14.44    1.08
   1  -8  15   15.24    1.18
  -1   8 -15   14.42    1.59
   1  -8  15   13.99    2.03
  -1   8 -15   16.17    1.60
   1  -8  15   14.59    1.26
   1  -8  16  451.69   10.57
  -1   8 -16  465.91   11.59
   1  -8  16  465.54   12.57
   1  -8  16  479.33   11.05
   1  -8  17   20.60    1.31
   1  -8  17   19.18    2.38
   1  -8  17   23.64    1.49
  -1   8 -17   21.31    1.94
  -1   8 -18  773.63   18.71
   1  -8  18  772.55   20.03
   1  -8  19   -0.54    1.80
   1  -8  20  104.51    5.35
   1  -8  21   -0.42    2.26
   1  -8  22   10.27    2.60
  -1   7  20    3.59    2.02
  -1   7  19   52.38    3.47
   1  -7 -19   42.26    3.93
  -1   7  18   14.77    2.19
   1  -7 -18   15.01    2.91
  -1   7  18    9.80    2.81
  -1   7  17   24.61    2.52
   1  -7 -17   23.13    3.04
   1  -7 -17   26.70    2.84
  -1   7  17   26.12    3.21
  -1   7  16  435.25   12.00
   1  -7 -16  412.96   12.97
   1  -7 -16  447.11   12.60
  -1   7  16  425.81   13.18
   1  -7 -15   12.24    2.17
  -1   7  15   13.29    1.93
   1  -7 -15   14.59    2.63
  -1   7  15   11.51    1.37
  -1   7  15    9.91    2.32
   1  -7 -14    5.93    1.85
  -1   7  14    4.93    1.54
   1  -7 -14    3.40    1.84
  -1   7  14    7.03    1.20
  -1   7  14    5.11    0.60
  -1   7  14    3.17    1.87
   1  -7 -13   30.16    2.74
  -1   7  13   29.44    2.32
   1  -7 -13   29.08    2.81
  -1   7  13   30.61    1.87
   1  -7 -13   26.15    2.74
  -1   7  13   34.47    3.05
  -1   7  13   30.85    1.27
   1  -7 -12  196.37    6.72
  -1   7  12  175.99    6.00
   1  -7 -12  189.10    6.78
   1  -7 -12  187.45    6.72
  -1   7  12  181.16    5.34
  -1   7  12  168.00    6.67
  -1   7  12  180.69    4.64
   1  -7 -11   40.49    2.87
   1  -7 -11   40.57    2.45
  -1   7  11   39.63    2.47
   1  -7 -11   38.41    2.88
   1  -7 -11   42.73    2.89
  -1   7  11   45.06    2.11
  -1   7  11   41.65    3.00
  -1   7  11   42.89    1.62
   1  -7 -10   64.79    3.43
   1  -7 -10   61.51    2.92
  -1   7  10   62.82    2.99
   1  -7 -10   59.69    3.31
   1  -7 -10   58.75    3.39
   1  -7 -10   61.72    3.38
  -1   7  10   64.27    2.57
  -1   7  10   57.62    2.05
  -1   7  10   61.41    3.36
   1  -7  -9  905.12   22.03
  -1   7   9  915.23   20.92
   1  -7  -9  921.76   22.16
   1  -7  -9  904.29   22.03
   1  -7  -9  925.46   21.48
  -1   7   9  910.31   21.48
   1  -7  -9  901.83   22.10
   1  -7  -9  898.68   21.72
  -1   7   9  880.94   22.09
  -1   7   9  887.77   20.36
   1  -7  -8  404.38   10.77
  -1   7   8  390.23    9.83
   1  -7  -8  393.62   10.87
  -1   7   8  389.45   10.31
   1  -7  -8  395.76   10.26
   1  -7  -8  382.85   10.76
   1  -7  -8  404.15   10.86
   1  -7  -8  406.15   10.59
  -1   7   8  388.05    9.37
  -1   7   8  384.23   10.78
   1  -7  -7  760.98   18.56
  -1   7   7  779.82   17.77
   1  -7  -7  751.39   18.78
   1  -7  -7  755.86   18.11
  -1   7   7  765.94   18.20
   1  -7  -7  738.53   18.65
   1  -7  -7  764.51   18.70
  -1   7   7  760.25   17.32
  -1   7   7  718.47   18.53
   1  -7  -7  785.91   18.47
   1  -7  -6  586.93   14.53
  -1   7   6  590.31   13.84
   1  -7  -6  582.34   14.75
  -1   7   6  576.13   14.22
   1  -7  -6  587.19   14.18
   1  -7  -6  582.88   14.58
   1  -7  -6  586.81   14.69
  -1   7   6  561.08   14.49
   1  -7  -6  558.78   14.38
  -1   7   6  584.40   13.49
   1  -7  -5    4.71    1.16
   1  -7  -5    6.17    1.02
  -1   7   5    3.31    1.02
   1  -7  -5    3.29    1.06
  -1   7   5    3.08    0.82
   1  -7  -5    3.35    0.98
   1  -7  -5    3.12    1.00
  -1   7   5    1.81    0.95
  -1   7   5    3.47    0.70
  -1   7   4  122.99    4.19
  -1   7   4  140.00    4.62
   1  -7  -4  130.57    4.38
  -1   7   4  135.28    4.40
   1  -7  -4  136.54    4.44
  -1   7   4  135.20    3.85
   1  -7  -4  135.23    4.09
   1  -7  -4  143.49    4.47
  -1   7   4  135.93    4.60
  -1   7   4  138.68    4.09
   1  -7  -3  413.73   10.42
  -1   7   3  422.63   10.66
  -1   7   3  415.23   10.69
   1  -7  -3  406.26   10.34
  -1   7   3  423.01   10.17
   1  -7  -3  408.32   10.14
  -1   7   3  401.60   10.41
   1  -7  -3  418.33   10.48
  -1   7   3  416.07    9.95
   1  -7  -2  101.61    3.49
   1  -7  -2  112.11    3.60
  -1   7   2  105.52    3.76
  -1   7   2  106.08    3.75
   1  -7  -2  107.05    3.52
  -1   7   2  119.65    3.54
  -1   7   2  115.01    3.65
   1  -7  -2  108.63    3.65
   1  -7  -2  107.06    3.45
  -1   7   2  107.47    3.33
   1  -7  -1    1.41    0.66
   1  -7  -1    1.50    0.73
  -1   7   1    0.26    0.72
  -1   7   1    0.28    0.76
   1  -7  -1    3.66    0.77
  -1   7   1    1.58    0.77
  -1   7   1    1.28    0.65
   1  -7  -1    0.77    0.71
  -1   7   1    1.20    0.61
  -1   7   1    0.78    0.66
   1  -7  -1    0.40    0.61
  -1   7   0   20.48    1.48
   1  -7   0   24.93    1.36
   1  -7   0   26.79    1.48
  -1   7   0   27.95    1.56
  -1   7   0   25.04    1.55
   1  -7   0   23.76    1.36
   1  -7   0   25.86    1.43
  -1   7   0   25.88    1.42
   1  -7   0   24.94    1.47
   1  -7   0   23.96    1.51
  -1   7  -1  299.06    7.75
   1  -7   1  300.03    7.45
   1  -7   1  305.82    7.67
  -1   7  -1  294.02    7.75
  -1   7  -1  302.43    7.75
   1  -7   1  304.01    7.53
   1  -7   1  304.55    7.48
  -1   7  -1  300.10    7.69
   1  -7   1  326.37    7.77
   1  -7   1  312.55    7.76
   1  -7   2 4017.74   86.74
  -1   7  -2 3891.33   86.68
  -1   7  -2 3960.07   86.67
   1  -7   2 3993.41   86.33
  -1   7  -2 4067.83   86.68
   1  -7   2 4085.36   86.59
  -1   7  -2 3930.31   86.65
   1  -7   2 3832.14   86.38
   1  -7   2 3943.17   86.31
   1  -7   2 3984.72   86.71
  -1   7  -2 3970.16   86.75
  -1   7  -3  275.31    7.07
   1  -7   3  276.92    6.79
  -1   7  -3  279.07    7.09
   1  -7   3  280.95    7.03
   1  -7   3  271.80    6.87
  -1   7  -3  275.14    7.06
  -1   7  -3  282.07    6.97
   1  -7   3  274.60    6.77
  -1   7  -3  295.58    7.25
   1  -7   3  286.15    7.22
   1  -7   4 1796.92   39.47
  -1   7  -4 1761.25   39.73
  -1   7  -4 1805.05   39.77
   1  -7   4 1792.74   39.67
  -1   7  -4 1809.14   39.73
   1  -7   4 1779.82   39.58
  -1   7  -4 1754.15   39.56
   1  -7   4 1811.64   39.41
   1  -7   4 1804.37   39.89
  -1   7  -4 1837.91   39.96
  -1   7  -5  167.30    4.90
   1  -7   5  172.00    4.88
  -1   7  -5  170.68    4.73
   1  -7   5  176.21    4.58
  -1   7  -5  175.68    4.78
   1  -7   5  168.12    4.62
  -1   7  -5  179.47    4.76
   1  -7   5  183.14    4.71
   1  -7   5  173.89    4.49
  -1   7  -5  173.81    4.61
   1  -7   5  173.03    4.95
  -1   7  -6 2217.19   48.89
   1  -7   6 2209.97   48.77
  -1   7  -6 2232.10   48.65
   1  -7   6 2263.42   48.55
   1  -7   6 2194.23   48.48
  -1   7  -6 2242.01   48.62
   1  -7   6 2146.03   48.64
   1  -7   6 2256.51   48.40
  -1   7  -6 2167.16   48.46
   1  -7   6 2150.80   48.89
  -1   7  -6 2171.88   49.08
  -1   7  -7  413.77   10.26
   1  -7   7  410.24   10.11
   1  -7   7  416.90   10.02
  -1   7  -7  416.19   10.03
   1  -7   7  416.52    9.85
   1  -7   7  414.70   10.14
   1  -7   7  416.73    9.86
  -1   7  -7  422.93    9.89
  -1   7  -7  399.60   10.46
   1  -7   7  418.57   10.30
  -1   7  -8   59.84    2.42
   1  -7   8   56.79    2.24
   1  -7   8   61.53    2.30
  -1   7  -8   60.81    2.25
   1  -7   8   55.60    2.00
   1  -7   8   55.02    2.37
   1  -7   8   55.31    2.12
  -1   7  -8   57.97    2.09
   1  -7   8   56.54    2.39
  -1   7  -8   57.27    2.57
  -1   7  -9   87.84    3.07
   1  -7   9   83.49    2.84
  -1   7  -9   85.18    2.87
   1  -7   9   81.97    2.97
   1  -7   9   81.35    2.56
   1  -7   9   81.11    2.84
  -1   7  -9   78.90    2.66
  -1   7  -9   80.46    3.26
   1  -7   9   86.73    3.08
  -1   7 -10   27.97    1.72
   1  -7  10   29.89    1.58
   1  -7  10   34.15    1.92
  -1   7 -10   32.71    1.68
   1  -7  10   31.52    1.40
  -1   7 -10   35.38    2.08
   1  -7  10   31.54    1.74
  -1   7 -10   31.58    1.55
   1  -7  10   31.03    1.79
   1  -7  11  464.45   11.25
  -1   7 -11  469.85   11.62
  -1   7 -11  457.75   11.38
   1  -7  11  471.61   11.92
   1  -7  11  460.91   10.91
  -1   7 -11  488.42   12.15
  -1   7 -11  463.55   11.17
   1  -7  11  477.59   11.72
   1  -7  11  474.27   11.65
  -1   7 -12   37.21    1.94
   1  -7  12   32.75    1.65
   1  -7  12   34.23    2.28
  -1   7 -12   33.55    1.82
   1  -7  12   33.93    1.52
   1  -7  12   33.27    1.44
  -1   7 -12   33.33    2.24
   1  -7  12   33.85    2.13
  -1   7 -12   31.21    1.65
   1  -7  12   34.87    2.00
  -1   7 -13  480.33   11.65
   1  -7  13  469.58   11.16
  -1   7 -13  466.88   11.52
   1  -7  13  471.44   12.35
   1  -7  13  454.67   10.84
   1  -7  13  460.31   10.97
  -1   7 -13  457.56   12.21
   1  -7  13  456.79   12.08
  -1   7 -13  464.43   11.28
   1  -7  13  480.76   11.72
   1  -7  14   15.24    1.19
  -1   7 -14   15.93    1.49
   1  -7  14   17.08    1.05
   1  -7  14   18.97    1.16
   1  -7  14   20.03    2.02
  -1   7 -14   16.51    1.53
   1  -7  14   18.14    1.97
   1  -7  14   16.56    1.61
   1  -7  15  728.49   16.43
   1  -7  15  687.93   16.09
   1  -7  15  686.11   16.23
  -1   7 -15  714.13   17.01
   1  -7  15  738.81   18.06
   1  -7  15  754.44   17.16
   1  -7  16    0.31    0.76
   1  -7  16    1.00    0.67
   1  -7  16    0.85    0.73
  -1   7 -16    0.35    1.17
   1  -7  16    1.72    1.58
   1  -7  16    2.07    1.22
   1  -7  17  792.43   18.57
   1  -7  17  849.43   21.03
   1  -7  17  847.45   18.76
  -1   7 -17  817.27   19.63
  -1   7 -18    0.48    1.32
   1  -7  18    1.21    1.83
   1  -7  19   21.89    2.87
   1  -7  20   64.29    4.33
   1  -7  21   22.23    3.06
   1  -7  22   34.13    3.71
  -1   6  20    0.59    1.77
   1  -6 -20    2.15    2.48
  -1   6  19   89.04    4.28
   1  -6 -19   94.20    5.43
  -1   6  18   13.99    2.11
   1  -6 -18    9.15    2.69
  -1   6  17    1.32    1.50
   1  -6 -17    2.70    2.09
   1  -6 -17    2.64    1.84
  -1   6  16    0.51    1.51
   1  -6 -16    0.59    1.93
  -1   6  16    0.54    0.96
   1  -6 -16    1.38    1.68
   1  -6 -15    4.91    1.76
  -1   6  15   10.24    1.70
   1  -6 -15    5.19    2.04
  -1   6  15    6.57    0.54
  -1   6  15    9.06    1.16
  -1   6  15    6.32    2.10
  -1   6  15    7.38    0.51
   1  -6 -14  179.27    6.42
  -1   6  14  175.66    5.92
   1  -6 -14  165.72    6.66
  -1   6  14  177.65    5.13
  -1   6  14  175.99    4.31
  -1   6  14  184.00    6.90
   1  -6 -13  476.08   13.11
  -1   6  13  472.11   12.55
   1  -6 -13  483.94   13.56
  -1   6  13  478.24   11.72
   1  -6 -13  502.67   13.57
  -1   6  13  479.33   10.98
  -1   6  13  487.66   13.64
   1  -6 -12  505.94   13.46
   1  -6 -12  501.18   12.71
  -1   6  12  511.74   12.88
   1  -6 -12  467.38   13.59
  -1   6  12  504.57   12.08
   1  -6 -12  494.26   13.65
  -1   6  12  501.77   13.83
  -1   6  12  492.13   11.41
   1  -6 -11   95.47    4.16
  -1   6  11   96.46    3.73
   1  -6 -11   93.34    3.70
   1  -6 -11   91.45    4.25
  -1   6  11   93.06    3.20
   1  -6 -11   98.91    4.37
  -1   6  11   93.72    2.74
  -1   6  11   97.32    4.37
  -1   6  10  245.90    6.53
   1  -6 -10  243.81    7.70
   1  -6 -10  241.09    7.62
   1  -6 -10  244.27    7.62
  -1   6  10  244.49    7.07
   1  -6 -10  246.46    7.04
   1  -6 -10  232.69    7.66
   1  -6 -10  243.97    7.30
  -1   6  10  248.58    7.81
  -1   6  10  247.46    6.06
   1  -6  -9  449.51   12.10
  -1   6   9  453.35   10.97
   1  -6  -9  445.67   12.07
   1  -6  -9  456.74   11.50
  -1   6   9  443.68   11.47
   1  -6  -9  462.59   12.05
   1  -6  -9  436.46   12.05
   1  -6  -9  454.00   11.76
  -1   6   9  448.15   10.52
  -1   6   9  453.94   12.16
   1  -6  -8  171.28    5.70
  -1   6   8  174.43    4.88
   1  -6  -8  169.42    5.73
  -1   6   8  175.51    5.31
   1  -6  -8  172.23    5.72
   1  -6  -8  171.88    5.27
   1  -6  -8  169.18    5.75
   1  -6  -8  172.66    5.53
  -1   6   8  168.17    5.73
  -1   6   8  175.44    4.55
  -1   6   7  612.24   14.09
   1  -6  -7  594.72   14.90
   1  -6  -7  571.72   14.90
   1  -6  -7  613.74   14.48
  -1   6   7  579.00   14.48
   1  -6  -7  589.80   14.96
   1  -6  -7  606.01   14.76
   1  -6  -7  588.77   14.90
  -1   6   7  583.90   14.91
  -1   6   7  605.06   13.74
  -1   6   6    1.56    0.72
   1  -6  -6    1.63    0.90
   1  -6  -6    3.11    1.06
  -1   6   6    0.22    0.79
   1  -6  -6    0.93    0.86
   1  -6  -6    1.97    0.98
   1  -6  -6    3.79    1.09
   1  -6  -6    1.00    0.98
  -1   6   6    2.27    0.59
  -1   6   6    1.38    0.99
   1  -6  -5  296.80    8.42
   1  -6  -5  315.82    8.09
  -1   6   5  300.75    8.11
   1  -6  -5  316.30    8.39
  -1   6   5  330.32    7.87
   1  -6  -5  304.08    8.33
  -1   6   5  298.13    8.33
   1  -6  -5  292.49    8.29
  -1   6   5  319.87    7.60
  -1   6   4  236.23    6.40
   1  -6  -4  237.86    6.59
  -1   6   4  239.71    6.74
  -1   6   4  244.69    6.00
  -1   6   4  235.10    6.54
   1  -6  -4  229.29    6.15
   1  -6  -4  226.51    6.54
  -1   6   4  240.40    6.19
   1  -6  -4  239.85    6.59
   1  -6  -3  716.28   17.09
  -1   6   3  748.05   17.27
  -1   6   3  715.91   17.04
  -1   6   3  729.57   16.62
   1  -6  -3  735.77   17.09
   1  -6  -3  727.65   16.82
   1  -6  -3  740.37   17.08
  -1   6   3  726.94   17.28
  -1   6   3  722.32   16.79
  -1   6   2 1473.02   33.29
   1  -6  -2 1468.71   33.10
  -1   6   2 1499.43   32.98
  -1   6   2 1491.14   33.35
   1  -6  -2 1478.09   33.07
   1  -6  -2 1478.53   32.97
  -1   6   2 1460.39   33.10
  -1   6   2 1505.31   32.84
   1  -6  -2 1455.24   33.16
   1  -6  -1 1570.62   35.43
   1  -6  -1 1617.82   35.57
  -1   6   1 1589.61   35.68
   1  -6  -1 1576.05   35.51
  -1   6   1 1578.13   35.76
  -1   6   1 1625.22   35.53
  -1   6   1 1637.40   35.44
   1  -6  -1 1600.84   35.63
  -1   6   1 1661.66   35.56
   1  -6  -1 1529.87   35.52
  -1   6   0  300.77    7.53
   1  -6   0  304.42    7.29
   1  -6   0  299.39    7.42
  -1   6   0  287.64    7.43
   1  -6   0  301.23    7.34
  -1   6   0  295.08    7.49
   1  -6   0  302.64    7.31
   1  -6   0  308.06    7.48
  -1   6   0  289.43    7.36
   1  -6   0  291.26    7.44
   1  -6   1  578.12   14.28
   1  -6   1  622.56   14.06
  -1   6  -1  620.79   14.29
  -1   6  -1  603.58   14.29
   1  -6   1  603.53   14.22
  -1   6  -1  634.91   14.30
   1  -6   1  635.96   14.14
   1  -6   1  626.19   14.08
  -1   6  -1  599.37   14.29
   1  -6   1  604.10   14.31
   1  -6   1  648.65   14.29
   1  -6   2   14.67    1.02
  -1   6  -2   15.07    1.04
  -1   6  -2   14.46    0.97
   1  -6   2   15.65    0.88
   1  -6   2   14.02    0.95
  -1   6  -2   14.10    0.99
  -1   6  -2   15.25    1.03
  -1   6  -2   15.98    0.96
   1  -6   2   15.59    0.86
  -1   6  -2   12.23    1.01
   1  -6   3  251.02    6.09
  -1   6  -3  247.92    6.27
   1  -6   3  255.95    6.25
  -1   6  -3  251.03    6.31
  -1   6  -3  255.06    6.27
   1  -6   3  246.44    6.15
   1  -6   3  254.60    6.05
  -1   6  -3  250.94    6.16
   1  -6   3  244.06    6.38
  -1   6  -3  254.17    6.42
   1  -6   4   64.82    2.27
  -1   6  -4   67.27    2.32
   1  -6   4   62.48    2.01
  -1   6  -4   58.38    2.10
  -1   6  -4   64.48    2.18
   1  -6   4   64.65    2.09
  -1   6  -4   59.67    2.10
   1  -6   4   61.65    2.09
  -1   6  -4   60.99    2.03
   1  -6   4   63.79    1.96
   1  -6   4   64.72    2.33
  -1   6  -5  165.50    4.51
   1  -6   5  163.39    4.44
  -1   6  -5  162.54    4.30
   1  -6   5  163.43    4.24
   1  -6   5  158.27    4.22
  -1   6  -5  158.71    4.31
  -1   6  -5  153.00    4.28
   1  -6   5  161.16    4.33
  -1   6  -5  164.27    4.20
   1  -6   5  160.56    4.13
  -1   6  -5  159.32    4.60
   1  -6   5  162.53    4.55
  -1   6  -6  158.06    4.52
   1  -6   6  160.73    4.44
   1  -6   6  162.98    4.37
  -1   6  -6  171.28    4.41
   1  -6   6  162.01    4.23
   1  -6   6  154.31    4.46
  -1   6  -6  163.55    4.24
   1  -6   6  163.54    4.26
   1  -6   6  167.70    4.63
  -1   6  -6  157.16    4.70
  -1   6  -7  488.21   11.71
   1  -6   7  499.40   11.59
  -1   6  -7  501.26   11.56
   1  -6   7  514.03   11.66
   1  -6   7  490.85   11.31
   1  -6   7  458.27   11.68
  -1   6  -7  485.97   11.37
   1  -6   7  486.98   11.47
  -1   6  -7  481.48   11.96
   1  -6   7  499.43   11.80
  -1   6  -8  897.18   20.54
   1  -6   8  899.67   20.34
   1  -6   8  874.49   20.03
  -1   6  -8  880.48   20.33
   1  -6   8  896.40   20.56
   1  -6   8  903.80   20.40
  -1   6  -8  903.66   20.17
   1  -6   8  924.29   20.63
  -1   6  -8  906.90   20.86
   1  -6   9   50.36    1.92
  -1   6  -9   50.28    2.11
  -1   6  -9   46.66    1.97
   1  -6   9   49.39    2.22
   1  -6   9   47.45    1.70
  -1   6  -9   46.35    1.83
   1  -6   9   50.19    2.10
   1  -6   9   49.06    2.17
  -1   6  -9   44.94    2.27
  -1   6 -10  321.71    8.20
   1  -6  10  321.38    7.93
  -1   6 -10  334.02    8.16
   1  -6  10  322.54    8.57
   1  -6  10  312.06    7.65
  -1   6 -10  330.00    8.67
   1  -6  10  314.86    8.36
  -1   6 -10  329.67    7.94
   1  -6  10  321.30    8.27
  -1   6 -11    3.00    0.91
   1  -6  11    4.05    0.74
   1  -6  11    1.68    1.15
  -1   6 -11    4.05    0.92
   1  -6  11    4.86    0.70
   1  -6  11    2.85    0.60
  -1   6 -11    2.05    1.04
   1  -6  11    2.56    1.09
  -1   6 -11    3.56    0.88
   1  -6  11    3.56    0.98
   1  -6  12  301.47    7.50
  -1   6 -12  309.18    7.90
   1  -6  12  290.51    8.51
  -1   6 -12  306.50    7.89
   1  -6  12  307.03    7.38
   1  -6  12  296.71    7.26
  -1   6 -12  308.33    8.44
   1  -6  12  310.05    8.45
  -1   6 -12  307.55    7.69
   1  -6  12  296.49    7.95
  -1   6 -13    2.17    0.87
   1  -6  13    2.38    0.70
   1  -6  13    2.23    0.62
   1  -6  13    2.76    0.67
   1  -6  13    3.09    1.34
  -1   6 -13    2.79    0.99
   1  -6  13    1.41    1.28
  -1   6 -13    2.68    0.94
   1  -6  13    2.95    0.98
   1  -6  14   39.80    1.65
   1  -6  14   39.16    1.63
   1  -6  14   39.00    1.54
  -1   6 -14   39.03    2.08
   1  -6  14   42.54    2.77
   1  -6  14   34.32    2.53
  -1   6 -14   36.90    1.93
   1  -6  14   40.68    2.09
   1  -6  15  110.33    3.21
   1  -6  15  108.20    3.22
   1  -6  15  102.33    3.05
  -1   6 -15  109.80    3.88
   1  -6  15  110.54    4.79
   1  -6  15  107.10    4.56
   1  -6  15  111.09    3.82
   1  -6  16   29.41    1.41
   1  -6  16   26.66    1.39
   1  -6  16   25.66    1.29
  -1   6 -16   27.97    1.98
   1  -6  16   29.67    2.59
   1  -6  16   28.08    1.89
   1  -6  17   58.09    2.04
  -1   6 -17   60.41    2.93
   1  -6  17   61.26    3.69
   1  -6  17   62.63    2.79
   1  -6  17   55.04    2.06
  -1   6 -18   22.76    2.02
   1  -6  18   23.45    1.83
   1  -6  18   25.68    2.86
   1  -6  19  166.05    6.81
   1  -6  20    4.78    2.44
   1  -6  21   76.03    4.81
   1  -6  22    7.09    2.72
  -1   5  21    0.14    1.68
  -1   5  20   53.15    3.28
   1  -5 -20   57.03    4.41
  -1   5  19    2.54    1.62
   1  -5 -19   -0.22    2.38
   1  -5 -18   47.16    3.26
  -1   5  18   47.51    2.91
   1  -5 -17  153.50    5.74
  -1   5  17  136.71    5.20
   1  -5 -16  100.30    4.36
  -1   5  16  103.07    3.06
  -1   5  16  108.35    4.08
   1  -5 -15   21.43    2.22
  -1   5  15   19.53    1.38
  -1   5  15   18.41    0.85
  -1   5  15   18.41    0.87
  -1   5  15   18.78    1.93
  -1   5  14  109.87    5.01
   1  -5 -14  110.44    4.70
  -1   5  14  116.51    3.59
  -1   5  14  106.45    2.94
  -1   5  14  112.68    4.32
   1  -5 -14  112.10    4.18
  -1   5  13   32.99    2.82
   1  -5 -13   34.87    2.61
  -1   5  13   39.35    1.87
  -1   5  13   36.73    1.43
  -1   5  13   38.87    2.43
   1  -5 -13   35.60    2.23
   1  -5 -12   12.26    1.80
  -1   5  12   13.17    2.00
   1  -5 -12   10.37    1.56
  -1   5  12   11.60    1.54
  -1   5  12   11.50    1.11
  -1   5  12   12.71    0.87
  -1   5  12   12.19    1.92
  -1   5  11   31.25    1.58
  -1   5  11   27.23    2.37
   1  -5 -11   24.33    2.15
  -1   5  11   27.98    1.95
   1  -5 -11   27.59    1.89
   1  -5 -11   24.59    2.32
   1  -5 -11   25.50    2.02
  -1   5  11   27.78    1.27
  -1   5  11   30.20    2.46
  -1   5  10   87.14    2.85
   1  -5 -10   82.71    3.63
  -1   5  10   82.81    3.29
   1  -5 -10   78.35    3.24
   1  -5 -10   70.72    3.66
   1  -5 -10   77.29    3.41
  -1   5  10   79.21    2.48
  -1   5  10   79.08    3.72
  -1   5   9  573.60   13.20
   1  -5  -9  540.26   14.16
   1  -5  -9  557.53   13.67
  -1   5   9  548.63   13.69
   1  -5  -9  571.48   14.24
   1  -5  -9  554.35   14.35
   1  -5  -9  553.38   13.90
  -1   5   9  559.41   14.35
  -1   5   9  558.47   12.85
   1  -5  -8    4.70    1.13
  -1   5   8    4.50    0.76
   1  -5  -8    4.72    1.12
  -1   5   8    4.82    1.02
   1  -5  -8    3.50    0.95
   1  -5  -8    3.03    1.08
   1  -5  -8    3.73    1.18
   1  -5  -8    2.41    0.99
  -1   5   8    3.57    1.21
  -1   5   8    4.41    0.63
  -1   5   7    3.25    0.70
   1  -5  -7    0.65    0.97
   1  -5  -7    1.87    0.99
  -1   5   7    2.89    0.84
   1  -5  -7    1.72    0.85
   1  -5  -7    1.14    0.98
   1  -5  -7    4.21    1.17
  -1   5   7    2.68    0.59
  -1   5   7    2.09    1.05
   1  -5  -7    1.94    0.93
   1  -5  -6  251.92    7.00
  -1   5   6  258.18    6.41
   1  -5  -6  244.32    7.02
   1  -5  -6  249.92    6.67
  -1   5   6  247.95    6.65
   1  -5  -6  249.10    7.05
   1  -5  -6  243.56    6.83
   1  -5  -6  241.09    6.98
  -1   5   6  236.24    6.94
  -1   5   6  249.49    6.16
   1  -5  -5  127.88    4.15
  -1   5   5  135.89    3.75
   1  -5  -5  120.32    4.22
   1  -5  -5  130.15    3.93
  -1   5   5  135.13    4.02
   1  -5  -5  128.43    4.21
   1  -5  -5  133.50    4.29
  -1   5   5  113.76    4.11
  -1   5   5  129.60    3.56
   1  -5  -5  128.30    4.12
   1  -5  -4   36.39    1.87
  -1   5   4   35.66    1.68
   1  -5  -4   29.85    1.71
  -1   5   4   32.69    1.83
  -1   5   4   32.04    1.72
  -1   5   4   35.02    1.42
   1  -5  -4   29.66    1.70
   1  -5  -4   29.64    1.68
   1  -5  -3  277.73    7.28
  -1   5   3  283.29    7.41
   1  -5  -3  285.98    7.06
  -1   5   3  289.26    6.92
   1  -5  -3  280.31    7.27
  -1   5   3  275.50    7.26
  -1   5   3  285.28    7.04
   1  -5  -3  293.38    7.32
  -1   5   3  287.12    7.42
  -1   5   2 2028.92   44.30
   1  -5  -2 1961.83   44.17
   1  -5  -2 2001.30   44.12
  -1   5   2 2038.25   44.34
  -1   5   2 2010.45   44.03
   1  -5  -2 1996.11   44.19
  -1   5   2 1958.99   44.14
   1  -5  -2 2047.31   44.07
  -1   5   2 1975.69   43.93
   1  -5  -1  584.58   13.71
  -1   5   1  589.95   13.80
   1  -5  -1  609.05   13.69
  -1   5   1  609.00   13.85
   1  -5  -1  589.71   13.64
  -1   5   1  560.23   13.63
  -1   5   1  579.33   13.60
  -1   5   1  619.19   13.75
   1  -5  -1  610.26   13.77
   1  -5  -1  604.02   13.72
   1  -5   0 3054.55   66.61
  -1   5   0 3099.51   66.79
   1  -5   0 3071.37   66.75
  -1   5   0 3060.92   66.78
   1  -5   0 2993.44   66.64
  -1   5   0 3033.44   66.78
   1  -5   0 3012.61   66.80
  -1   5   0 3047.53   66.74
   1  -5   0 3167.23   66.77
   1  -5   1   64.64    2.19
   1  -5   1   68.50    2.01
  -1   5  -1   69.04    2.14
   1  -5   1   67.74    2.14
  -1   5  -1   69.20    2.19
   1  -5   1   63.64    2.03
  -1   5  -1   73.56    2.20
   1  -5   1   63.67    1.99
  -1   5  -1   69.19    2.23
   1  -5   1   70.04    2.16
   1  -5   2 3470.57   75.35
  -1   5  -2 3490.61   75.50
  -1   5  -2 3434.23   75.54
   1  -5   2 3471.95   75.51
  -1   5  -2 3502.41   75.51
   1  -5   2 3460.69   75.41
  -1   5  -2 3475.72   75.41
   1  -5   2 3443.38   75.31
  -1   5  -2 3528.14   75.65
   1  -5   2 3449.50   75.65
   1  -5   3  837.26   18.10
  -1   5  -3  814.99   18.09
   1  -5   3  801.98   17.80
  -1   5  -3  810.31   17.91
  -1   5  -3  816.01   17.96
   1  -5   3  785.97   17.88
  -1   5  -3  798.07   17.92
   1  -5   3  787.56   17.87
   1  -5   3  808.17   17.73
  -1   5  -3  785.99   17.79
   1  -5   3  744.22   18.08
   1  -5   4   93.83    2.75
  -1   5  -4   97.33    2.81
   1  -5   4  102.10    2.64
  -1   5  -4   88.12    2.60
   1  -5   4   92.69    2.59
  -1   5  -4   90.89    2.64
   1  -5   4   90.63    2.65
  -1   5  -4   87.51    2.63
  -1   5  -4   87.56    2.52
   1  -5   4   93.51    2.52
   1  -5   4   93.39    2.86
  -1   5  -4   84.79    2.86
   1  -5   5  129.79    3.46
  -1   5  -5  128.46    3.51
  -1   5  -5  118.77    3.32
   1  -5   5  120.30    3.34
   1  -5   5  124.39    3.23
   1  -5   5  116.53    3.40
   1  -5   5  116.70    3.21
  -1   5  -5  117.16    3.19
   1  -5   5  126.60    3.58
  -1   5  -5  126.30    3.64
   1  -5   6  728.50   16.57
  -1   5  -6  738.15   16.69
  -1   5  -6  736.38   16.55
   1  -5   6  750.47   16.68
   1  -5   6  722.51   16.34
   1  -5   6  696.26   16.71
  -1   5  -6  728.30   16.40
   1  -5   6  734.51   16.51
   1  -5   6  747.92   16.81
  -1   5  -6  727.87   16.92
  -1   5  -7  859.54   19.74
   1  -5   7  890.23   19.62
   1  -5   7  845.40   19.35
  -1   5  -7  899.08   19.68
   1  -5   7  866.25   19.85
   1  -5   7  871.13   19.70
  -1   5  -7  886.28   19.51
   1  -5   7  859.61   19.87
  -1   5  -7  867.03   20.04
  -1   5  -8   55.86    2.09
   1  -5   8   55.31    1.95
  -1   5  -8   59.01    2.08
   1  -5   8   54.41    2.29
   1  -5   8   54.63    1.76
  -1   5  -8   55.99    1.95
   1  -5   8   59.02    2.20
  -1   5  -8   54.79    2.28
   1  -5   8   58.86    2.23
   1  -5   9 1929.94   42.09
  -1   5  -9 1922.65   42.34
   1  -5   9 1800.39   42.79
  -1   5  -9 2021.92   42.40
   1  -5   9 1868.55   41.84
  -1   5  -9 1922.49   42.76
  -1   5  -9 1942.60   42.15
   1  -5   9 1851.09   42.57
   1  -5   9 1961.04   42.46
  -1   5 -10   99.49    3.13
   1  -5  10   96.80    2.90
  -1   5 -10  100.09    3.22
   1  -5  10   93.16    3.68
   1  -5  10  101.20    2.81
   1  -5  10   94.20    2.73
  -1   5 -10   99.86    3.51
  -1   5 -10  102.59    3.06
   1  -5  10   92.83    3.48
   1  -5  10  102.31    3.26
  -1   5 -11  212.18    5.66
   1  -5  11  206.49    5.33
  -1   5 -11  217.00    5.83
   1  -5  11  205.36    6.38
   1  -5  11  212.22    5.29
  -1   5 -11  206.00    6.11
   1  -5  11  208.62    6.22
  -1   5 -11  212.59    5.58
   1  -5  11  214.32    5.80
   1  -5  12    2.56    0.62
  -1   5 -12    1.74    0.74
  -1   5 -12    3.20    0.97
   1  -5  12    0.66    1.20
   1  -5  12    2.32    0.66
  -1   5 -12    2.43    0.92
  -1   5 -12    3.17    0.87
   1  -5  12    2.60    1.15
   1  -5  12    2.70    0.85
   1  -5  13  136.01    3.67
   1  -5  13  128.34    3.67
  -1   5 -13  137.16    4.32
   1  -5  13  132.17    5.00
  -1   5 -13  138.21    4.08
   1  -5  13  140.19    4.99
   1  -5  13  134.01    4.15
   1  -5  14   23.98    1.15
   1  -5  14   19.34    1.16
   1  -5  14   20.04    2.23
  -1   5 -14   21.58    1.66
  -1   5 -14   23.61    1.58
   1  -5  14   22.63    2.18
   1  -5  14   21.57    1.56
   1  -5  15  164.75    4.31
   1  -5  15  163.72    4.48
   1  -5  15  167.70    6.25
  -1   5 -15  175.60    5.28
   1  -5  15  175.84    6.17
   1  -5  15  168.61    5.00
   1  -5  16   26.38    1.19
   1  -5  16   26.88    1.39
  -1   5 -16   27.09    2.00
   1  -5  16   27.90    1.78
   1  -5  17   12.32    1.04
  -1   5 -17   11.58    1.62
   1  -5  17   11.67    0.82
   1  -5  17   10.63    1.41
   1  -5  17   12.47    2.20
   1  -5  18  222.63    7.86
   1  -5  18  197.90    5.25
  -1   5 -18  211.99    6.43
   1  -5  19   23.85    2.97
  -1   5 -19   24.42    2.20
   1  -5  20   31.28    3.29
   1  -5  21   87.74    5.17
   1  -5  22    7.48    2.71
  -1   4  21   73.06    3.70
  -1   4  20    1.94    1.63
  -1   4  20    1.21    2.46
  -1   4  19    4.01    1.53
  -1   4  18  168.35    7.29
  -1   4  18  174.37    5.99
   1  -4 -18  174.48    6.37
  -1   4  17   55.80    3.04
   1  -4 -17   44.72    3.17
  -1   4  17   53.34    3.90
  -1   4  17   53.57    2.13
  -1   4  16   88.60    2.94
   1  -4 -16   95.63    4.22
  -1   4  16   92.76    3.85
  -1   4  16   82.85    4.67
  -1   4  16   77.83    2.39
  -1   4  16   94.16    2.39
  -1   4  15    1.53    0.85
   1  -4 -15    1.29    1.45
  -1   4  15    0.74    1.21
   1  -4 -15    2.32    1.24
  -1   4  15    1.42    0.55
  -1   4  15    0.91    1.85
  -1   4  15    0.52    0.57
  -1   4  14  198.38    5.29
   1  -4 -14  202.46    6.55
  -1   4  14  199.17    7.02
  -1   4  14  200.60    6.11
   1  -4 -14  189.99    5.87
  -1   4  14  193.64    4.85
  -1   4  14  191.31    7.11
  -1   4  14  184.27    4.89
  -1   4  13  201.48    5.44
   1  -4 -13  208.25    6.11
  -1   4  13  202.19    6.17
  -1   4  13  196.92    7.00
   1  -4 -13  205.16    6.58
  -1   4  13  197.31    7.08
  -1   4  13  197.48    5.13
  -1   4  12  119.10    3.48
  -1   4  12  115.64    4.07
   1  -4 -12  103.81    3.94
  -1   4  12  114.77    4.74
   1  -4 -12   97.15    4.19
   1  -4 -12  112.81    4.19
  -1   4  12  111.09    4.81
  -1   4  12  109.54    3.18
  -1   4  11  345.04    8.22
   1  -4 -11  339.91    8.75
  -1   4  11  326.69    8.77
  -1   4  11  329.73    9.52
   1  -4 -11  312.77    9.14
   1  -4 -11  315.78    8.95
  -1   4  11  342.66    9.74
  -1   4  11  324.32    7.94
  -1   4  10  386.93    9.09
  -1   4  10  367.38    9.57
   1  -4 -10  367.09    9.57
   1  -4 -10  368.07   10.06
  -1   4  10  378.88   10.32
  -1   4  10  364.34   10.36
   1  -4 -10  389.83    9.87
  -1   4  10  359.30    8.83
  -1   4   9  129.73    3.74
   1  -4  -9  124.47    4.07
  -1   4   9  129.30    4.14
  -1   4   9  128.21    4.64
   1  -4  -9  135.81    4.59
   1  -4  -9  131.59    4.36
  -1   4   9  129.50    3.57
  -1   4   9  128.93    4.67
  -1   4   8   47.13    1.86
  -1   4   8   48.83    2.51
   1  -4  -8   48.80    2.44
   1  -4  -8   49.40    2.19
   1  -4  -8   47.66    2.45
  -1   4   8   48.97    2.20
   1  -4  -8   53.45    2.41
  -1   4   8   50.85    1.77
  -1   4   8   45.96    2.52
  -1   4   7 2182.13   47.83
  -1   4   7 2152.76   48.67
   1  -4  -7 2215.30   48.67
   1  -4  -7 2250.48   48.68
  -1   4   7 2142.93   48.20
   1  -4  -7 2273.47   48.24
   1  -4  -7 2108.96   48.69
   1  -4  -7 2092.68   48.42
  -1   4   7 2201.99   47.68
  -1   4   7 2081.48   48.64
  -1   4   6   48.62    1.85
   1  -4  -6   53.12    2.34
   1  -4  -6   54.63    2.12
  -1   4   6   46.87    2.03
   1  -4  -6   54.93    2.39
   1  -4  -6   48.96    2.33
   1  -4  -6   50.96    2.22
  -1   4   6   49.56    1.75
  -1   4   6   49.38    2.32
  -1   4   5   45.23    1.67
   1  -4  -5   39.44    1.93
   1  -4  -5   39.89    1.97
  -1   4   5   42.04    1.83
   1  -4  -5   39.56    1.76
   1  -4  -5   45.72    2.08
   1  -4  -5   41.95    2.05
   1  -4  -5   41.62    1.92
  -1   4   5   40.13    1.55
  -1   4   5   41.15    1.96
   1  -4  -4 2428.98   52.87
  -1   4   4 2436.99   52.47
   1  -4  -4 2352.02   52.89
  -1   4   4 2362.36   52.64
   1  -4  -4 2362.60   52.62
   1  -4  -4 2479.73   52.96
   1  -4  -4 2335.54   52.80
  -1   4   4 2342.45   52.83
  -1   4   4 2409.82   52.37
   1  -4  -4 2445.61   52.92
   1  -4  -3 8358.94  179.44
  -1   4   3 8287.42  179.50
  -1   4   3 8205.51  179.39
   1  -4  -3 8087.14  179.14
   1  -4  -3 8362.30  179.38
  -1   4   3 8326.76  179.08
   1  -4  -3 8369.33  179.42
  -1   4   2  117.83    3.37
   1  -4  -2  116.76    3.32
  -1   4   2  112.27    3.18
   1  -4  -2  118.17    3.31
  -1   4   2  115.77    3.36
   1  -4  -2  116.17    3.30
  -1   4   2  121.49    3.31
  -1   4   2  115.51    3.14
   1  -4  -2  112.28    3.22
   1  -4  -1   30.02    1.27
  -1   4   1   33.07    1.35
   1  -4  -1   34.35    1.29
  -1   4   1   34.90    1.35
   1  -4  -1   34.95    1.29
  -1   4   1   32.85    1.29
  -1   4   1   33.06    1.27
   1  -4  -1   32.26    1.30
   1  -4  -1   34.72    1.35
   1  -4   0 2361.04   51.64
  -1   4   0 2438.28   51.81
   1  -4   0 2341.19   51.78
   1  -4   0 2358.59   51.68
  -1   4   0 2355.01   51.77
  -1   4   0 2334.91   51.74
   1  -4   0 2433.48   51.76
  -1   4   0 2364.26   51.80
  -1   4  -1  888.92   19.30
   1  -4   1  861.65   19.19
  -1   4  -1  853.36   19.36
   1  -4   1  877.68   19.34
  -1   4  -1  880.69   19.31
   1  -4   1  870.86   19.25
   1  -4   1  850.57   19.16
   1  -4   1  884.64   19.45
  -1   4  -2 1759.51   38.83
   1  -4   2 1785.24   38.76
  -1   4  -2 1752.25   38.88
   1  -4   2 1798.58   38.87
  -1   4  -2 1789.20   38.86
   1  -4   2 1746.28   38.82
  -1   4  -2 1778.33   38.76
   1  -4   2 1800.37   38.70
  -1   4  -2 1771.55   38.98
   1  -4   2 1798.84   39.00
   1  -4   3  465.00   10.70
  -1   4  -3  470.95   10.72
   1  -4   3  469.41   10.56
  -1   4  -3  484.34   10.60
  -1   4  -3  454.21   10.56
   1  -4   3  461.26   10.54
   1  -4   3  464.11   10.62
  -1   4  -3  466.46   10.49
   1  -4   3  466.20   10.45
   1  -4   3  463.12   10.81
   1  -4   5  276.91    6.54
  -1   4  -5  280.65    6.61
  -1   4  -5  275.24    6.54
   1  -4   5  275.97    6.64
   1  -4   5  275.28    6.35
   1  -4   5  256.82    6.66
   1  -4   5  273.67    6.50
  -1   4  -5  273.94    6.42
   1  -4   5  275.48    6.75
  -1   4  -5  267.23    6.76
  -1   4  -6  484.51   11.21
   1  -4   6  490.94   11.11
   1  -4   6  475.68   11.40
  -1   4  -6  510.97   11.26
   1  -4   6  474.17   10.91
  -1   4  -6  496.31   11.08
   1  -4   6  487.41   11.27
  -1   4  -6  486.82   11.45
   1  -4   6  465.23   11.32
   1  -4   7    2.00    0.45
  -1   4  -7    1.39    0.54
  -1   4  -7    1.50    0.57
   1  -4   7    0.33    0.69
   1  -4   7    1.20    0.39
  -1   4  -7    2.11    0.64
   1  -4   7    1.47    0.66
  -1   4  -7    1.71    0.54
   1  -4   7    1.19    0.56
  -1   4  -8 1147.30   25.67
   1  -4   8 1154.49   25.48
  -1   4  -8 1197.85   25.83
   1  -4   8 1114.39   26.19
   1  -4   8 1150.00   25.37
   1  -4   8 1126.43   26.02
  -1   4  -8 1156.52   25.63
   1  -4   8 1146.64   25.81
  -1   4  -8 1157.72   26.03
  -1   4  -9    0.76    0.55
   1  -4   9    0.96    0.46
  -1   4  -9    1.25    0.65
   1  -4   9    1.95    0.93
   1  -4   9    1.05    0.47
  -1   4  -9    0.68    0.73
  -1   4  -9    1.06    0.63
   1  -4   9    1.04    0.80
   1  -4   9    1.12    0.64
  -1   4 -10  575.94   13.27
   1  -4  10  572.74   13.00
  -1   4 -10  557.65   13.51
   1  -4  10  593.73   14.21
   1  -4  10  560.42   13.00
  -1   4 -10  564.33   13.74
   1  -4  10  573.52   14.00
  -1   4 -10  594.66   13.37
   1  -4  10  572.31   13.41
   1  -4  11    5.98    0.61
   1  -4  11    6.64    1.28
  -1   4 -11    6.50    0.98
   1  -4  11    6.16    0.68
  -1   4 -11    4.17    0.95
  -1   4 -11    5.46    0.89
   1  -4  11    5.83    1.25
   1  -4  11    7.13    0.90
   1  -4  12  994.42   22.12
  -1   4 -12  974.05   22.90
   1  -4  12 1033.58   23.96
   1  -4  12  968.28   22.28
  -1   4 -12 1013.94   22.88
  -1   4 -12 1035.06   22.73
   1  -4  12  994.10   23.69
   1  -4  12  997.84   22.68
   1  -4  13    5.67    0.61
   1  -4  13    4.84    0.73
  -1   4 -13    5.79    1.10
   1  -4  13    5.50    1.54
   1  -4  13    3.77    1.36
  -1   4 -13    6.73    1.06
   1  -4  13    4.80    0.93
   1  -4  14  262.54    6.41
   1  -4  14  272.77    6.76
   1  -4  14  293.91    8.62
  -1   4 -14  264.14    7.41
  -1   4 -14  280.03    7.27
   1  -4  14  284.02    8.43
   1  -4  14  279.32    7.14
   1  -4  15   58.50    1.79
   1  -4  15   61.27    2.19
   1  -4  15   63.83    3.66
   1  -4  15   66.73    3.67
   1  -4  15   58.73    2.46
   1  -4  16  604.43   13.01
   1  -4  16  636.79   13.50
   1  -4  16  644.91   15.52
   1  -4  17    1.65    0.99
   1  -4  17    1.22    1.87
   1  -4  17    0.70    0.74
   1  -4  18   90.77    2.84
   1  -4  18   78.44    4.61
   1  -4  19   48.58    3.73
   1  -4  20   16.99    2.96
   1  -4  20   20.63    3.23
   1  -4  21    0.70    2.35
   1  -4  21    1.34    2.55
   1  -4  22   21.94    3.33
  -1   3  21   40.02    2.75
  -1   3  21   38.56    3.90
  -1   3  21   34.57    3.88
  -1   3  20  100.63    4.25
  -1   3  20   95.74    5.65
  -1   3  20  102.46    5.63
  -1   3  19    2.00    1.45
   1  -3 -19   -0.13    1.69
  -1   3  19   -1.58    2.36
  -1   3  19   -1.34    2.17
  -1   3  18  181.20    5.25
  -1   3  18  202.16    6.33
   1  -3 -18  195.26    6.63
  -1   3  18  196.47    7.77
  -1   3  18  199.65    7.75
  -1   3  17   17.59    1.20
  -1   3  17   18.91    1.89
   1  -3 -17   17.12    2.10
  -1   3  17   18.02    2.74
  -1   3  17   15.58    2.56
  -1   3  17   16.72    1.03
  -1   3  16  325.09    8.35
   1  -3 -16  354.08    9.23
  -1   3  16  349.82    9.46
   1  -3 -16  347.00    9.82
  -1   3  16  345.12   10.87
  -1   3  16  342.52    7.99
  -1   3  15   34.29    1.63
   1  -3 -15   34.13    2.46
  -1   3  15   31.99    2.93
  -1   3  15   35.30    2.27
   1  -3 -15   33.44    2.11
  -1   3  15   32.79    2.93
  -1   3  15   33.40    1.37
  -1   3  14   57.79    3.46
   1  -3 -14   54.97    2.96
   1  -3 -14   53.92    2.60
  -1   3  14   54.43    2.72
  -1   3  14   50.42    1.82
  -1   3  14   45.64    3.28
  -1   3  14   54.73    2.09
  -1   3  13  455.14   12.83
   1  -3 -13  465.35   12.16
  -1   3  13  471.62   12.79
  -1   3  13  460.35   11.75
   1  -3 -13  460.49   11.62
  -1   3  12  117.36    4.82
  -1   3  12  110.32    4.67
   1  -3 -12  127.94    4.50
  -1   3  12  120.35    4.10
   1  -3 -12  119.58    4.00
  -1   3  11  725.71   18.27
   1  -3 -11  714.03   17.75
  -1   3  11  735.10   18.21
  -1   3  11  732.96   17.36
   1  -3 -11  740.85   17.27
  -1   3  10  217.45    6.78
  -1   3  10  211.70    6.71
   1  -3 -10  213.73    6.41
  -1   3  10  220.61    6.07
   1  -3 -10  226.84    6.06
   1  -3  -9 1012.39   23.13
  -1   3   9  954.99   23.59
   1  -3  -9  950.07   23.32
  -1   3   9 1020.55   23.62
   1  -3  -9 1013.70   22.94
  -1   3   9 1024.91   22.95
   1  -3  -8   50.96    2.23
  -1   3   8   47.82    2.45
   1  -3  -8   49.98    2.33
  -1   3   8   48.01    2.39
   1  -3  -8   50.19    2.10
  -1   3   8   49.91    2.07
  -1   3   7   -0.41    0.86
   1  -3  -7    1.09    0.80
  -1   3   7    0.63    0.83
   1  -3  -7    0.58    0.74
   1  -3  -7    1.31    0.72
  -1   3   7    1.00    0.70
  -1   3   6  548.45   13.38
   1  -3  -6  553.81   13.37
  -1   3   6  564.72   13.49
   1  -3  -6  572.73   13.24
  -1   3   6  534.53   13.36
  -1   3   6  534.46   13.03
   1  -3  -6  580.99   13.09
   1  -3  -6  559.94   13.38
   1  -3  -5  534.68   12.79
  -1   3   5  545.70   12.85
  -1   3   5  522.97   12.54
   1  -3  -5  535.19   12.57
   1  -3  -5  555.72   12.83
   1  -3  -5  556.12   12.72
  -1   3   5  518.93   12.82
   1  -3  -4  751.86   16.92
   1  -3  -4  753.09   16.72
  -1   3   4  711.88   16.70
   1  -3  -4  753.68   16.82
   1  -3  -4  742.46   16.90
  -1   3   4  730.47   16.88
  -1   3   4  722.89   16.50
   1  -3  -4  718.20   16.90
   1  -3  -3 6304.94  132.89
  -1   3   3 6076.85  132.84
   1  -3  -3 5929.50  132.80
   1  -3  -3 6210.40  132.86
  -1   3   2 8785.30  190.00
   1  -3  -1 5272.96  113.13
  -1   3   1 5177.33  113.19
   1  -3   0 1947.33   41.78
  -1   3   0 1894.80   41.78
   1  -3   0 1926.57   41.68
  -1   3   0 1966.69   41.74
   1  -3   0 1958.10   41.65
  -1   3   0 1910.86   41.70
   1  -3   0 2031.27   41.71
   1  -3   2  115.87    2.96
  -1   3  -2  116.82    2.96
   1  -3   2  114.94    2.84
  -1   3  -2  116.11    2.85
  -1   3  -2  116.38    2.86
   1  -3   2  115.12    2.83
   1  -3   2  114.89    2.89
  -1   3  -2  113.56    2.78
   1  -3   2  119.69    2.77
   1  -3   2  113.05    3.04
   1  -3   3 1194.78   25.78
  -1   3  -3 1194.99   25.79
  -1   3  -3 1159.64   25.72
   1  -3   3 1190.01   25.78
  -1   3  -3 1152.38   25.63
   1  -3   3 1163.84   25.61
   1  -3   3 1178.28   25.83
   1  -3   3 1205.39   25.67
  -1   3  -3 1174.77   25.63
   1  -3   3 1173.35   25.92
  -1   3  -3 1126.74   25.93
   1  -3   4    1.13    0.27
  -1   3  -4    0.48    0.30
   1  -3   4    1.39    0.37
  -1   3  -4    1.39    0.36
   1  -3   4    1.01    0.39
   1  -3   4    0.31    0.28
  -1   3  -4    0.91    0.30
   1  -3   4    1.05    0.38
  -1   3  -4    0.58    0.38
  -1   3  -5  213.55    5.19
   1  -3   5  219.26    5.12
   1  -3   5  210.40    4.96
  -1   3  -5  222.82    5.30
   1  -3   5  219.81    5.46
   1  -3   5  214.90    5.34
  -1   3  -5  225.88    5.18
   1  -3   5  212.38    5.34
  -1   3  -5  209.44    5.37
  -1   3  -6   96.21    2.64
   1  -3   6   99.06    2.55
   1  -3   6   98.84    2.46
   1  -3   6   94.67    2.89
  -1   3  -6   95.01    2.69
  -1   3  -6   95.03    2.84
   1  -3   6   98.43    2.81
  -1   3  -6   97.22    2.81
   1  -3   6  100.46    3.08
  -1   3  -7 5483.04  119.95
   1  -3   7 5565.77  119.80
  -1   3  -7 5585.87  120.23
   1  -3   7 5590.32  120.61
  -1   3  -7 5588.92  120.07
   1  -3   7 5431.28  120.43
  -1   3  -7 5559.92  120.29
   1  -3   7 5497.11  120.11
  -1   3  -8    8.23    0.66
   1  -3   8    6.92    0.52
   1  -3   8    6.73    0.98
  -1   3  -8    8.74    0.85
   1  -3   8    7.44    0.55
  -1   3  -8    8.15    0.85
  -1   3  -8    7.26    0.75
   1  -3   8    8.27    0.98
   1  -3   8    6.89    0.72
   1  -3   9 3704.40   79.42
   1  -3   9 3770.37   80.76
  -1   3  -9 3612.06   80.09
   1  -3   9 3588.38   79.52
  -1   3  -9 3609.93   80.09
   1  -3   9 3678.23   80.53
  -1   3  -9 3718.39   79.92
   1  -3   9 3676.36   79.86
   1  -3  10  107.07    2.79
   1  -3  10  105.77    3.93
   1  -3  10  108.46    2.97
  -1   3 -10  109.55    3.31
   1  -3  10  104.29    3.79
   1  -3  10  108.62    3.19
   1  -3  11  209.36    4.98
   1  -3  11  225.34    6.61
   1  -3  11  204.59    5.23
  -1   3 -11  203.77    5.74
   1  -3  11  211.74    6.36
  -1   3 -11  211.83    5.64
   1  -3  11  206.91    5.45
   1  -3  12  351.46    8.07
   1  -3  12  347.03    9.99
   1  -3  12  352.79    8.43
  -1   3 -12  363.11    9.04
   1  -3  12  363.24    9.80
  -1   3 -12  346.97    8.86
   1  -3  12  352.74    8.65
   1  -3  13  143.78    3.56
   1  -3  13  146.71    4.03
   1  -3  13  137.97    5.46
  -1   3 -13  149.34    4.47
   1  -3  13  153.32    5.36
   1  -3  13  150.04    4.21
   1  -3  14   11.56    0.99
   1  -3  14   10.09    1.87
   1  -3  14   10.87    0.58
   1  -3  14    9.43    1.78
   1  -3  14   10.47    1.05
   1  -3  15  108.91    3.28
   1  -3  15  112.16    4.93
   1  -3  15  106.99    3.42
   1  -3  15  103.43    4.72
   1  -3  16   71.14    2.49
   1  -3  16   70.92    2.64
   1  -3  16   65.92    3.88
   1  -3  17   20.94    2.66
   1  -3  17   24.35    1.45
   1  -3  18    1.36    1.99
   1  -3  18    0.68    2.13
   1  -3  18    1.20    0.81
   1  -3  19    4.36    2.15
   1  -3  19    7.63    2.55
   1  -3  20    1.33    2.16
   1  -3  20    3.03    2.63
   1  -3  21    5.22    2.68
   1  -3  21    6.38    2.72
   1  -3  22   -0.75    2.71
  -1   2  22   17.75    3.28
  -1   2  21   11.19    1.75
  -1   2  21    5.91    2.83
  -1   2  21    7.19    2.61
  -1   2  20   85.15    3.81
  -1   2  20   80.69    5.12
  -1   2  20   87.21    5.23
  -1   2  19  139.94    5.12
   1  -2 -19  151.01    5.51
  -1   2  19  154.57    6.85
  -1   2  19  140.59    6.62
  -1   2  18    0.61    0.84
  -1   2  18   -0.43    1.28
   1  -2 -18    0.71    1.18
   1  -2 -18    0.49    1.56
  -1   2  18   -0.62    2.02
  -1   2  18   -1.02    2.04
  -1   2  17    2.39    0.91
  -1   2  17    2.78    0.77
  -1   2  17    3.17    1.29
   1  -2 -17    1.81    1.16
   1  -2 -17    2.49    1.53
  -1   2  17    3.49    2.02
  -1   2  17   -0.19    1.96
  -1   2  17    1.31    0.63
  -1   2  16 1212.90   27.36
  -1   2  16 1186.19   27.60
   1  -2 -16 1248.61   28.83
  -1   2  16 1189.60   30.04
  -1   2  16 1257.54   27.17
  -1   2  16 1213.41   29.99
  -1   2  16 1233.10   28.44
   1  -2 -16 1215.52   28.14
  -1   2  15  486.37   13.21
   1  -2 -15  450.28   12.20
  -1   2  15  462.15   13.24
  -1   2  15  431.62   13.03
  -1   2  15  472.79   10.83
   1  -2 -15  454.22   11.63
  -1   2  15  474.17   11.92
   1  -2 -14  139.49    4.99
  -1   2  14  147.38    5.69
  -1   2  14  141.89    4.73
   1  -2 -14  147.18    4.60
  -1   2  14  147.63    5.83
  -1   2  14  141.92    3.90
   1  -2 -13  740.70   17.40
  -1   2  13  731.25   17.51
  -1   2  13  732.98   16.68
  -1   2  13  730.85   18.70
  -1   2  13  732.33   18.62
   1  -2 -13  736.28   17.89
  -1   2  12  175.61    5.89
   1  -2 -12  167.04    5.33
  -1   2  12  167.03    5.88
   1  -2 -12  163.82    4.91
  -1   2  12  160.57    5.01
   1  -2 -11   78.58    3.17
  -1   2  11   78.91    3.52
   1  -2 -11   76.28    2.82
  -1   2  11   75.89    3.54
  -1   2  11   78.45    2.95
   1  -2 -10  181.47    5.48
  -1   2  10  188.01    5.87
  -1   2  10  180.23    5.87
   1  -2 -10  181.66    5.13
  -1   2  10  177.40    5.18
  -1   2   9  282.97    8.06
   1  -2  -9  294.77    7.83
   1  -2  -9  299.86    7.49
  -1   2   9  293.65    7.51
  -1   2   9  276.87    8.09
  -1   2   8   90.49    3.41
   1  -2  -8   92.24    3.22
  -1   2   8   92.98    3.44
  -1   2   8   85.25    2.95
   1  -2  -8   88.83    2.97
  -1   2   7  340.20    9.01
   1  -2  -7  353.29    8.72
   1  -2  -7  357.03    8.88
  -1   2   7  354.75    9.03
  -1   2   7  354.53    8.61
   1  -2  -7  346.75    8.58
  -1   2   6  253.92    6.73
   1  -2  -6  250.01    6.49
   1  -2  -6  260.27    6.63
  -1   2   6  256.90    6.71
  -1   2   6  254.90    6.39
   1  -2  -6  249.95    6.39
  -1   2   5 1566.53   35.31
   1  -2  -5 1576.57   35.15
  -1   2   5 1561.93   35.31
   1  -2  -5 1521.76   35.21
  -1   2   5 1608.98   35.07
   1  -2  -5 1643.83   35.06
   1  -2  -5 1619.86   35.27
  -1   2   4  586.81   13.72
   1  -2  -4  599.45   13.63
   1  -2  -4  584.35   13.68
  -1   2   4  578.63   13.70
   1  -2  -4  606.33   13.70
   1  -2  -4  610.68   13.57
  -1   2   4  598.62   13.57
   1  -2  -3 3184.44   68.69
  -1   2   3 3157.45   68.69
  -1   2   3 3084.47   68.61
   1  -2  -3 3150.50   68.65
   1  -2  -3 3254.07   68.71
  -1   2   3 3116.19   68.70
   1  -2  -2 1400.46   31.33
   1  -2  -2 1490.53   31.36
  -1   2   2 1467.70   31.37
   1  -2  -2 1399.71   31.33
   1  -2  -2 1398.54   31.31
  -1   2   2 1434.90   31.35
  -1   2   1  173.23    1.65
  -1   2   1  174.47    1.65
  -1   2   1  173.50    1.94
  -1   2   1  177.97    1.66
   1  -2   0   62.38    2.66
   1  -2   0  194.40    2.77
   1  -2   1   62.34    0.77
  -1   2  -1   59.58    0.76
  -1   2  -1   60.94    0.81
   1  -2   1   63.15    0.86
  -1   2  -1   61.60    0.97
  -1   2  -2  362.86    8.07
   1  -2   2  353.01    8.08
   1  -2   2  363.24    8.15
   1  -2   2  362.45    8.10
  -1   2  -2  351.03    8.07
   1  -2   2  356.46    8.00
  -1   2  -2  366.56    7.98
  -1   2  -2  359.30    8.19
   1  -2   2  369.18    8.21
  -1   2  -3 2915.60   64.01
   1  -2   3 2872.84   64.24
   1  -2   3 2843.35   64.27
   1  -2   3 3040.97   64.13
  -1   2  -3 3053.75   64.04
  -1   2  -3 2945.72   64.18
   1  -2   3 2973.30   64.17
  -1   2  -5   32.95    1.04
   1  -2   5   32.67    0.97
   1  -2   5   33.03    0.96
   1  -2   5   35.54    1.48
  -1   2  -5   33.51    1.23
   1  -2   5   35.33    1.39
  -1   2  -5   32.64    1.21
   1  -2   5   32.69    1.18
  -1   2  -6 4262.49   91.87
   1  -2   6 4223.70   92.63
   1  -2   6 4241.23   91.80
   1  -2   6 4255.83   92.49
  -1   2  -6 4246.27   92.21
   1  -2   6 4284.52   92.07
  -1   2  -6 4186.47   92.15
   1  -2   7  566.43   12.57
   1  -2   7  580.55   13.66
   1  -2   7  563.84   12.69
  -1   2  -7  564.01   13.04
   1  -2   7  564.64   13.48
  -1   2  -7  584.40   13.13
   1  -2   7  570.20   12.90
   1  -2   8   31.27    0.99
   1  -2   8   31.50    1.81
   1  -2   8   31.39    1.14
  -1   2  -8   31.28    1.39
   1  -2   8   30.75    1.72
  -1   2  -8   32.19    1.47
   1  -2   8   33.47    1.30
   1  -2   9  170.70    4.12
   1  -2   9  180.87    5.54
   1  -2   9  182.45    4.42
   1  -2   9  174.58    5.32
  -1   2  -9  174.79    4.82
   1  -2   9  179.66    4.54
   1  -2  10   96.78    2.43
   1  -2  10   99.21    3.84
   1  -2  10  100.02    2.79
  -1   2 -10   99.83    3.32
   1  -2  10   96.02    3.66
  -1   2 -10   96.17    3.17
   1  -2  10   97.73    2.85
   1  -2  11   26.16    0.89
   1  -2  11   31.65    2.21
   1  -2  11   28.64    1.27
  -1   2 -11   29.94    1.75
  -1   2 -11   29.24    1.59
   1  -2  11   28.22    2.00
   1  -2  11   29.58    1.32
   1  -2  12  266.41    6.13
   1  -2  12  267.14    8.24
   1  -2  12  274.13    6.75
  -1   2 -12  284.42    7.42
  -1   2 -12  277.67    7.22
   1  -2  12  273.78    8.07
   1  -2  12  275.07    6.75
   1  -2  13  110.44    3.32
   1  -2  13  112.69    3.31
   1  -2  13  118.62    4.68
  -1   2 -13  117.82    3.82
   1  -2  14    1.71    1.56
   1  -2  14    0.74    0.68
   1  -2  14    1.40    0.72
   1  -2  15    2.10    0.80
   1  -2  15    1.71    1.65
   1  -2  15    1.39    0.78
   1  -2  16  102.93    4.92
   1  -2  16  103.38    3.28
   1  -2  16  106.87    3.40
   1  -2  16  116.51    5.48
   1  -2  17   34.83    1.69
   1  -2  17   32.99    2.97
   1  -2  17   35.45    3.33
   1  -2  17   35.33    1.78
   1  -2  18  113.87    5.52
   1  -2  18  115.30    3.66
   1  -2  18  119.54    5.92
   1  -2  19   17.81    2.84
   1  -2  19   25.71    3.22
   1  -2  20   41.51    3.79
   1  -2  20   41.11    3.97
   1  -2  21   19.25    3.11
   1  -2  21   18.71    3.48
  -1   1  22   30.68    3.79
  -1   1  21   93.78    3.93
  -1   1  21   90.88    5.51
  -1   1  21   96.29    5.67
  -1   1  20  432.94   11.60
  -1   1  20  438.34   13.73
  -1   1  20  446.04   13.80
  -1   1  19  240.97    7.19
   1  -1 -19  229.14    7.41
  -1   1  19  245.28    9.03
  -1   1  19  241.31    8.89
  -1   1  18  249.03    6.27
  -1   1  18  260.70    7.35
   1  -1 -18  261.05    7.63
  -1   1  18  260.29    9.03
  -1   1  18  267.65    9.06
  -1   1  17   51.90    2.66
  -1   1  17   43.63    3.49
   1  -1 -17   47.20    2.78
  -1   1  17   47.61    1.95
  -1   1  17   47.94    1.85
  -1   1  17   48.65    3.54
  -1   1  16   17.60    1.31
   1  -1 -16   17.08    1.57
  -1   1  16   20.21    1.75
  -1   1  16   18.33    2.48
   1  -1 -16   15.84    1.84
  -1   1  16   17.68    2.49
  -1   1  16   17.65    2.41
  -1   1  16   20.98    1.20
  -1   1  15   99.86    3.72
   1  -1 -15   97.98    3.56
  -1   1  15   98.55    4.76
   1  -1 -15  111.59    4.10
  -1   1  15  109.13    4.85
  -1   1  15   97.30    3.25
  -1   1  15  100.76    3.05
  -1   1  15  105.33    4.79
  -1   1  14   17.87    1.28
   1  -1 -14   19.10    1.79
  -1   1  14   17.35    2.22
   1  -1 -14   15.42    1.41
  -1   1  14   18.67    1.60
  -1   1  14   17.74    2.26
  -1   1  14   19.17    1.17
  -1   1  14   19.04    2.19
  -1   1  13   27.59    2.32
   1  -1 -13   25.33    1.90
   1  -1 -13   26.04    1.64
  -1   1  13   24.54    1.69
  -1   1  13   26.82    1.33
  -1   1  13   23.52    2.27
  -1   1  13   24.41    2.24
  -1   1  12   83.08    3.08
  -1   1  12   86.25    3.84
   1  -1 -12   89.07    3.04
  -1   1  12   84.92    2.67
  -1   1  12   79.18    3.68
  -1   1  12   81.97    3.71
   1  -1 -12   85.36    3.33
  -1   1  11    3.05    1.19
   1  -1 -11    2.02    0.77
  -1   1  11    2.49    0.80
  -1   1  11    3.46    1.18
   1  -1 -11    0.56    0.89
  -1   1  10    7.80    1.26
   1  -1 -10    9.49    0.95
  -1   1  10    8.82    0.95
  -1   1  10    9.81    1.32
   1  -1 -10    8.11    1.06
  -1   1   9  252.31    6.99
  -1   1   9  247.81    6.34
   1  -1  -9  238.20    6.22
  -1   1   9  241.25    6.89
   1  -1  -9  229.70    6.51
  -1   1   8    3.37    0.95
   1  -1  -8    1.12    0.64
  -1   1   8    1.25    0.56
  -1   1   8    2.79    0.87
   1  -1  -8    2.06    0.70
   1  -1  -7   72.57    2.30
  -1   1   7   68.36    2.64
  -1   1   7   65.90    2.30
   1  -1  -7   69.96    2.47
  -1   1   7   69.18    2.60
  -1   1   6  897.81   20.34
  -1   1   6  884.43   19.98
   1  -1  -6  913.28   19.96
   1  -1  -6  861.26   20.09
  -1   1   6  881.69   20.30
   1  -1  -5  253.48    6.16
  -1   1   5  253.57    6.17
  -1   1   5  254.76    6.40
  -1   1   5  243.80    6.35
   1  -1  -5  261.44    6.29
   1  -1  -4  170.08    4.13
   1  -1  -4  163.74    4.11
  -1   1   4  166.47    4.12
  -1   1   4  165.12    4.23
   1  -1  -4  163.84    4.15
  -1   1   2  141.84    1.44
   1  -1  -2    7.62    0.36
   1  -1   1    0.03    0.08
   1  -1   1    2.10    0.21
   1  -1   2  124.42    2.19
  -1   1  -2  125.91    1.95
   1  -1   2  124.31    2.06
  -1   1  -2  125.29    2.01
   1  -1   3  151.80    3.81
   1  -1   3  142.66    3.67
   1  -1   3  141.55    3.46
  -1   1  -3  140.95    3.45
   1  -1   4  852.36   18.96
   1  -1   4  839.98   18.81
  -1   1  -4  854.69   18.68
   1  -1   4  825.30   18.41
  -1   1  -4  816.57   18.43
   1  -1   4  842.18   18.28
  -1   1  -4  845.97   18.28
   1  -1   5    9.05    0.83
   1  -1   5    8.20    0.43
  -1   1  -5    8.54    0.44
  -1   1  -5    6.54    0.66
   1  -1   5    8.31    0.77
   1  -1   5    7.46    0.47
  -1   1  -5    8.10    0.51
   1  -1   6   57.02    2.27
   1  -1   6   57.07    1.62
  -1   1  -6   57.03    1.62
  -1   1  -6   57.00    1.73
   1  -1   6   58.19    2.20
  -1   1  -6   54.73    1.98
   1  -1   6   57.24    1.65
   1  -1   7 3950.92   85.72
  -1   1  -7 3947.21   85.71
   1  -1   7 3875.06   86.71
   1  -1   7 3982.97   86.59
  -1   1  -7 4089.77   86.25
   1  -1   7 3917.60   85.70
  -1   1  -8   36.51    1.33
   1  -1   8   37.03    1.34
   1  -1   8   33.67    2.01
   1  -1   8   36.90    1.97
  -1   1  -8   36.74    1.73
   1  -1   8   36.87    1.29
   1  -1   9  840.43   20.21
  -1   1  -9  885.67   19.70
   1  -1   9  853.05   19.03
   1  -1   9  846.76   19.14
  -1   1  -9  854.62   19.10
  -1   1 -10  109.37    3.70
   1  -1  10  105.73    4.02
  -1   1 -10  107.35    3.59
   1  -1  10  111.34    3.02
  -1   1 -10  113.57    3.12
   1  -1  10  113.66    3.18
   1  -1  11   23.22    1.96
  -1   1 -11   23.88    1.55
   1  -1  11   25.76    1.14
   1  -1  11   24.23    1.25
  -1   1 -11   24.12    1.20
  -1   1 -12   14.07    1.45
  -1   1 -12   18.22    1.10
   1  -1  12   17.62    1.13
   1  -1  12   18.19    0.99
   1  -1  12   17.77    1.83
  -1   1 -12   16.31    1.41
   1  -1  13   75.40    2.62
   1  -1  13   76.42    4.02
   1  -1  13   76.49    2.38
   1  -1  13   82.48    3.86
  -1   1 -13   78.33    3.04
   1  -1  14   64.29    3.58
   1  -1  14   66.30    2.17
   1  -1  14   63.63    2.42
   1  -1  14   68.65    3.93
   1  -1  15  449.14   10.40
   1  -1  15  440.72   12.70
   1  -1  15  436.48   10.77
   1  -1  15  433.34   12.97
   1  -1  16  117.01    5.34
   1  -1  16  116.27    3.35
   1  -1  16  114.77    3.71
   1  -1  16  121.43    5.59
   1  -1  17   18.70    1.47
   1  -1  17   15.84    2.55
   1  -1  17   18.50    1.15
   1  -1  17   14.10    2.57
   1  -1  18  126.75    5.85
   1  -1  18  121.76    3.94
   1  -1  18  119.97    6.02
   1  -1  19   21.85    2.97
   1  -1  19   22.05    3.21
   1  -1  20   41.14    3.90
   1  -1  20   42.23    4.02
   1  -1  21  117.65    6.23
   1  -1  21  113.65    6.38
  -1   0  22  118.34    6.52
  -1   0  22  126.51    6.52
  -1   0  21   64.01    3.11
  -1   0  21   58.08    4.56
  -1   0  21   62.98    4.59
  -1   0  20  112.08    5.87
  -1   0  20  113.26    4.28
  -1   0  20  110.97    5.87
  -1   0  19    4.41    1.36
   1   0 -19    2.77    1.59
  -1   0  19    4.08    2.21
  -1   0  19    1.88    2.30
  -1   0  18  250.91    7.07
  -1   0  18  239.32    8.67
   1   0 -18  237.80    7.22
  -1   0  18  227.82    6.01
  -1   0  18  241.75    8.63
  -1   0  18  244.86    6.19
  -1   0  17   33.83    1.65
  -1   0  17   34.03    2.17
   1   0 -17   37.26    2.38
  -1   0  17   37.10    3.19
  -1   0  17   34.02    3.14
  -1   0  17   37.64    1.71
  -1   0  16  149.13    4.25
  -1   0  16  145.30    4.81
  -1   0  16  152.64    6.20
   1   0 -16  154.34    5.08
  -1   0  16  153.62    5.98
  -1   0  16  144.45    5.99
  -1   0  16  151.16    4.23
  -1   0  15   27.85    1.51
  -1   0  15   29.08    2.63
   1   0 -15   29.68    2.07
  -1   0  15   29.89    1.92
  -1   0  15   29.60    2.67
  -1   0  15   25.10    2.45
  -1   0  15   29.31    1.51
  -1   0  14  176.64    4.96
  -1   0  14  192.37    6.48
   1   0 -14  178.73    5.61
  -1   0  14  187.21    6.60
  -1   0  14  183.16    5.43
   1   0 -14  193.74    5.61
  -1   0  14  170.59    6.27
  -1   0  14  182.32    4.92
  -1   0  13  122.59    3.72
  -1   0  13  128.49    4.88
   1   0 -13  120.62    4.22
  -1   0  13  126.52    4.07
   1   0 -13  123.59    3.89
  -1   0  13  129.99    5.03
   1   0 -13  128.16    4.20
   1   0 -13  122.75    4.07
  -1   0  13  126.09    4.81
  -1   0  13  129.74    3.69
   1   0 -12   73.14    2.92
  -1   0  12   79.35    3.47
  -1   0  12   74.84    2.74
   1   0 -12   72.38    2.64
  -1   0  12   73.39    2.46
   1   0 -12   65.19    2.78
  -1   0  12   71.82    3.37
   1   0 -12   69.21    2.77
  -1   0  12   73.59    2.52
   1   0 -11  237.14    6.29
  -1   0  11  229.77    6.81
  -1   0  11  223.40    6.05
   1   0 -11  218.17    5.91
  -1   0  11  224.56    5.75
  -1   0  11  218.45    6.67
   1   0 -11  223.18    6.15
  -1   0  11  218.84    5.80
  -1   0  10   16.11    1.49
   1   0 -10   19.47    1.33
  -1   0  10   19.33    1.23
   1   0 -10   17.11    1.13
  -1   0  10   17.18    1.06
  -1   0  10   18.09    1.53
   1   0 -10   17.00    1.27
  -1   0   9    5.81    0.99
   1   0  -9    5.18    0.88
   1   0  -9    5.18    0.77
  -1   0   9    7.49    0.84
   1   0  -8 1054.42   24.37
  -1   0   8 1081.82   24.74
  -1   0   8 1078.45   24.27
   1   0  -8 1104.33   24.20
   1   0  -7  202.68    5.24
  -1   0   7  190.57    5.43
   1   0  -7  207.71    5.11
  -1   0   7  196.60    5.15
   1   0  -6  980.16   21.63
  -1   0   6  936.95   21.82
  -1   0   6  966.22   21.60
   1   0  -6  975.27   21.54
  -1   0   5 2811.47   61.77
   1   0  -5 2859.62   61.63
   1   0  -5 2831.22   61.59
  -1   0   5 2813.57   61.63
   1   0  -4   94.57    2.50
  -1   0   4   91.83    2.52
   1   0  -4   93.26    2.45
  -1   0   4   92.47    2.54
   1   0  -4   94.48    2.48
   1   0  -3   26.22    0.82
  -1   0   3   26.39    0.92
   1   0  -2    0.02    0.04
   1   0   1   29.51    0.86
   1   0   1    5.39    0.45
   1   0   2   13.39    0.47
  -1   0  -2   12.95    0.47
   1   0   2   11.22    0.71
   1   0   2   12.19    0.66
  -1   0  -2   13.16    0.70
  -1   0  -3   19.17    0.65
   1   0   3   17.35    0.64
   1   0   3   15.39    0.97
   1   0   3   18.80    0.95
  -1   0  -3   16.35    0.91
   1   0   5    2.97    0.38
  -1   0  -5    3.14    0.41
   1   0   5    4.25    0.29
   1   0   5    2.71    0.66
  -1   0  -5    2.83    0.60
   1   0   6 1351.43   30.17
  -1   0  -6 1379.09   30.18
   1   0   6 1406.05   30.97
   1   0   6 1375.46   29.91
  -1   0  -6 1383.46   30.70
  -1   0  -7 1106.49   23.96
   1   0   7 1075.49   23.95
   1   0   7 1081.90   23.63
   1   0   7 1072.41   24.80
  -1   0  -7 1048.39   24.46
  -1   0  -8  172.49    4.36
   1   0   8  166.56    4.36
   1   0   8  167.15    4.02
   1   0   8  165.69    5.18
  -1   0  -8  171.85    4.86
  -1   0  -9   18.16    1.02
   1   0   9   15.94    1.00
   1   0   9   16.63    0.74
   1   0   9   16.15    1.55
  -1   0  -9   16.67    1.34
  -1   0 -10   52.57    1.95
   1   0  10   53.17    1.98
   1   0  10   56.94    1.65
   1   0  10   54.64    2.78
  -1   0 -10   53.10    2.41
  -1   0 -11    6.47    0.82
   1   0  11    8.09    0.88
   1   0  11    6.49    0.56
   1   0  11    5.91    1.34
   1   0  11    4.15    1.41
  -1   0 -11    6.84    1.14
  -1   0 -12  145.78    4.13
   1   0  12  139.97    5.57
   1   0  12  142.81    4.18
   1   0  12  145.44    5.38
   1   0  12  145.67    3.67
  -1   0 -12  148.02    4.69
   1   0  13   77.82    4.11
  -1   0 -13   86.18    2.84
   1   0  13   85.83    2.92
   1   0  13   83.16    3.97
   1   0  13   84.63    2.38
  -1   0 -13   81.05    3.30
   1   0  14  337.96   10.25
   1   0  14  344.58    8.02
  -1   0 -14  335.42    8.56
   1   0  14  349.33    8.71
   1   0  14  355.25   10.71
   1   0  15   78.94    2.27
   1   0  15   76.31    4.13
  -1   0 -15   77.36    2.78
   1   0  15   79.08    2.92
   1   0  15   72.61    4.31
   1   0  16   16.33    1.39
   1   0  16   12.00    2.38
   1   0  16   15.39    0.87
   1   0  16   15.46    2.45
   1   0  17    2.63    1.02
  -1   0 -17    3.25    1.58
   1   0  17    0.86    2.03
   1   0  17    3.67    2.02
   1   0  18    0.83    1.06
  -1   0 -18    0.25    1.60
   1   0  18    1.86    2.23
   1   0  18   -1.82    2.26
   1   0  19    2.69    1.15
   1   0  19    2.87    2.33
   1   0  19    3.39    2.31
   1   0  20    0.71    2.37
   1   0  20   -0.26    2.39
   1   0  21  131.29    6.64
   1   0  21  133.99    6.94
  -1  -1  22  128.81    6.57
  -1  -1  22  121.92    6.52
  -1  -1  21   33.40    2.29
  -1  -1  21   31.01    3.61
  -1  -1  21   34.64    3.71
  -1  -1  20  168.36    7.33
  -1  -1  20  174.66    5.48
   1   1 -20  160.47    5.65
  -1  -1  20  170.59    7.28
  -1  -1  19  161.28    6.82
  -1  -1  19  158.75    6.90
  -1  -1  19  166.65    5.25
   1   1 -19  153.42    5.36
  -1  -1  18   83.46    2.68
  -1  -1  18   83.76    3.41
  -1  -1  18   83.60    4.71
   1   1 -18   85.38    3.59
  -1  -1  18   82.10    4.68
  -1  -1  18   90.07    2.97
  -1  -1  17  232.55    6.18
  -1  -1  17  250.41    6.99
  -1  -1  17  241.99    8.52
   1   1 -17  248.80    7.15
  -1  -1  17  247.89    8.39
  -1  -1  17  247.23    6.40
  -1  -1  16   37.19    1.75
  -1  -1  16   41.88    2.22
  -1  -1  16   43.78    3.25
   1   1 -16   39.20    2.30
  -1  -1  16   40.96    3.10
  -1  -1  16   41.14    3.06
  -1  -1  16   42.17    1.88
  -1  -1  15  164.63    4.53
  -1  -1  15  162.47    4.98
  -1  -1  15  156.06    5.98
   1   1 -15  164.54    5.13
  -1  -1  15  156.11    5.96
  -1  -1  15  160.60    4.58
   1   1 -14    1.87    1.08
  -1  -1  14    1.14    0.69
   1   1 -14    2.26    0.99
  -1  -1  14    1.59    1.41
  -1  -1  14    0.95    0.90
  -1  -1  14    2.25    1.45
  -1  -1  14    1.59    0.78
  -1  -1  13    4.12    1.44
   1   1 -13    3.39    0.96
  -1  -1  13    4.02    0.92
  -1  -1  13    3.06    0.80
  -1  -1  13    3.46    1.24
   1   1 -13    5.07    1.01
   1   1 -13    3.21    1.03
  -1  -1  13    4.43    0.79
  -1  -1  12  156.68    4.41
   1   1 -12  154.60    4.73
  -1  -1  12  167.52    5.46
  -1  -1  12  160.98    4.67
   1   1 -12  164.69    4.74
  -1  -1  12  151.08    5.28
   1   1 -12  157.83    4.64
  -1  -1  12  159.40    4.45
  -1  -1  11  176.64    5.51
   1   1 -11  169.51    4.95
  -1  -1  11  172.44    4.89
  -1  -1  11  174.51    4.72
   1   1 -11  169.66    4.91
   1   1 -11  171.06    4.85
  -1  -1  11  176.63    5.52
  -1  -1  11  175.57    4.72
  -1  -1  10   47.31    2.35
   1   1 -10   44.91    1.96
  -1  -1  10   47.88    1.95
  -1  -1  10   47.87    1.88
   1   1 -10   50.01    2.01
  -1  -1  10   47.44    2.33
   1   1 -10   46.20    1.95
  -1  -1  10   48.15    1.86
   1   1  -9  872.49   19.95
  -1  -1   9  888.58   20.41
  -1  -1   9  874.48   19.91
  -1  -1   9  893.18   19.87
   1   1  -9  873.89   19.92
  -1  -1   9  833.93   20.30
  -1  -1   9  882.53   19.82
   1   1  -8   77.87    2.49
  -1  -1   8   72.72    2.69
  -1  -1   8   76.27    2.46
   1   1  -8   78.93    2.50
  -1  -1   8   73.46    2.44
  -1  -1   8   74.87    2.71
  -1  -1   8   75.52    2.41
  -1  -1   7 1473.38   32.58
   1   1  -7 1498.81   32.33
  -1  -1   7 1485.36   32.33
  -1  -1   7 1494.18   32.36
   1   1  -7 1456.10   32.30
  -1  -1   7 1360.30   32.48
  -1  -1   7 1452.55   32.32
  -1  -1   6   73.14    2.24
   1   1  -6   74.12    2.20
  -1  -1   6   73.00    2.27
   1   1  -6   75.97    2.21
  -1  -1   5 2432.83   53.08
   1   1  -5 2471.23   52.98
  -1  -1   5 2389.10   53.11
   1   1  -5 2426.87   53.00
  -1  -1   5 2449.00   53.15
   1   1  -4  566.12   12.53
  -1  -1   4  561.82   12.61
   1   1  -4  563.51   12.57
  -1  -1   4  564.50   12.76
  -1  -1   3 2514.11   53.70
   1   1  -3 2420.61   53.70
   1   1  -2    0.14    0.09
   1   1  -2   65.08    0.87
   1   1  -1    0.01    0.07
   1   1  -1    4.08    0.28
   1   1   0   94.40    1.80
   1   1   0   23.95    1.51
   1   1   2 1862.82   40.41
   1   1   2 1911.92   40.56
  -1  -1  -2 1888.70   40.53
  -1  -1  -3  124.35    2.97
   1   1   3  123.49    2.98
   1   1   3  132.17    3.59
  -1  -1  -3  130.48    3.19
   1   1   3  132.11    3.20
   1   1   4 1262.19   27.59
   1   1   4 1259.83   28.41
  -1  -1  -4 1321.18   27.89
   1   1   4 1234.80   27.88
   1   1   5   45.19    1.20
  -1  -1  -5   43.14    1.82
  -1  -1  -5   41.59    1.50
   1   1   5   44.84    1.50
   1   1   6    1.05    0.23
  -1  -1  -6    0.06    0.64
   1   1   6    0.42    0.69
  -1  -1  -6    1.11    0.48
   1   1   6    0.47    0.43
   1   1   7   64.01    1.67
  -1  -1  -7   63.39    2.51
   1   1   7   65.13    2.71
   1   1   7   66.27    2.11
  -1  -1  -7   63.46    2.10
   1   1   8  276.71    6.27
  -1  -1  -8  281.45    7.37
   1   1   8  272.46    6.16
   1   1   8  278.10    7.72
  -1  -1  -8  285.62    6.86
   1   1   8  281.31    6.85
   1   1   9    5.85    0.41
  -1  -1  -9    5.58    1.02
   1   1   9    5.04    0.35
   1   1   9    6.11    0.78
  -1  -1  -9    3.50    0.76
   1   1  10  477.67   10.81
  -1  -1 -10  506.35   12.19
   1   1  10  482.72   12.70
   1   1  10  484.50   10.76
  -1  -1 -10  508.54   11.58
   1   1  10  485.26   11.57
   1   1  10  502.29   13.02
   1   1  11    8.28    0.56
   1   1  11   10.32    0.50
   1   1  11    7.61    1.52
  -1  -1 -11    8.33    1.28
   1   1  11    9.48    1.62
   1   1  11    9.56    0.48
   1   1  11    9.52    0.99
  -1  -1 -11    8.22    0.95
   1   1  12   46.34    1.28
   1   1  12   43.40    1.34
   1   1  12   49.72    3.11
   1   1  12   48.76    2.10
  -1  -1 -12   49.02    2.04
  -1  -1 -12   49.80    2.51
   1   1  12   50.30    2.97
   1   1  12   49.46    1.34
   1   1  13  192.75    6.76
   1   1  13  200.10    5.23
  -1  -1 -13  189.15    5.07
  -1  -1 -13  165.84    5.72
   1   1  13  165.83    4.08
   1   1  13  204.99    6.68
  -1  -1 -14  210.71    5.69
   1   1  14  208.54    5.81
  -1  -1 -14  185.82    6.45
   1   1  14  206.05    7.53
   1   1  14  194.40    7.16
  -1  -1 -15   35.21    1.85
   1   1  15   35.75    2.00
  -1  -1 -15   32.74    2.46
   1   1  15   35.44    3.11
   1   1  15   37.05    3.00
   1   1  16    2.43    1.07
  -1  -1 -16    1.98    1.01
  -1  -1 -16    3.51    1.55
   1   1  16    5.30    2.07
   1   1  16    3.88    1.90
   1   1  17  137.45    4.51
  -1  -1 -17  136.99    4.32
  -1  -1 -17  135.87    5.25
   1   1  17  133.64    6.31
   1   1  17  132.86    6.05
   1   1  18   51.74    2.56
  -1  -1 -18   45.36    3.11
   1   1  18   51.67    3.93
   1   1  18   43.95    3.99
   1   1  19  167.85    5.26
   1   1  19  164.88    7.22
   1   1  19  159.14    7.37
   1   1  20   87.88    5.32
   1   1  20   87.29    5.48
  -1  -2  22   70.26    4.94
  -1  -2  22   65.01    4.83
  -1  -2  21   37.90    3.83
  -1  -2  21   47.82    4.09
  -1  -2  20  195.00    7.85
  -1  -2  20  205.08    8.21
  -1  -2  20  191.29    5.98
   1   2 -20  205.09    6.37
  -1  -2  19   16.41    2.73
  -1  -2  19   20.88    1.75
   1   2 -19   18.96    1.90
  -1  -2  19   18.25    1.14
  -1  -2  19   16.07    2.61
  -1  -2  18  144.99    4.10
  -1  -2  18  148.26    4.84
   1   2 -18  154.14    5.09
  -1  -2  18  158.70    6.41
  -1  -2  18  152.05    4.49
  -1  -2  17   19.84    1.70
   1   2 -17   20.23    1.83
  -1  -2  17   19.18    1.25
  -1  -2  17   22.03    1.51
  -1  -2  17   20.05    2.41
  -1  -2  16  786.40   18.10
  -1  -2  16  780.59   18.66
  -1  -2  16  793.10   20.23
   1   2 -16  786.44   18.84
  -1  -2  16  789.19   20.14
  -1  -2  16  804.93   18.35
  -1  -2  15  342.30    8.44
  -1  -2  15  333.72   10.01
   1   2 -15  345.81    9.04
  -1  -2  15  334.79    8.84
  -1  -2  15  340.45   10.04
  -1  -2  15  345.94    8.60
  -1  -2  14  242.28    6.29
  -1  -2  14  240.73    7.59
   1   2 -14  244.75    6.74
  -1  -2  14  246.17    6.63
   1   2 -14  241.81    6.62
  -1  -2  14  233.83    7.49
   1   2 -14  235.84    6.61
  -1  -2  14  243.63    6.41
  -1  -2  13    9.61    0.97
  -1  -2  13   10.83    1.53
   1   2 -13   10.00    1.21
  -1  -2  13   10.15    1.13
   1   2 -13   10.82    1.18
   1   2 -13   12.42    1.22
  -1  -2  13    8.83    1.46
  -1  -2  13    9.81    1.05
  -1  -2  12   31.70    1.54
  -1  -2  12   32.75    2.14
   1   2 -12   31.84    1.74
  -1  -2  12   32.50    1.68
   1   2 -12   30.12    1.66
   1   2 -12   32.17    1.67
  -1  -2  12   29.39    2.04
  -1  -2  12   30.60    1.55
  -1  -2  11   35.41    1.60
   1   2 -11   38.32    1.73
  -1  -2  11   30.63    2.01
  -1  -2  11   34.99    1.69
   1   2 -11   34.61    1.66
  -1  -2  11   31.95    2.00
   1   2 -11   34.45    1.66
  -1  -2  11   38.24    1.68
  -1  -2  10  279.75    6.82
  -1  -2  10  250.19    7.25
   1   2 -10  272.11    6.89
  -1  -2  10  267.87    6.85
   1   2 -10  272.69    6.83
  -1  -2  10  261.69    7.30
   1   2 -10  268.87    6.81
  -1  -2  10  272.14    6.86
  -1  -2   9   61.75    2.13
   1   2  -9   60.18    2.13
  -1  -2   9   58.77    2.12
   1   2  -9   60.04    2.10
  -1  -2   9   54.17    2.33
   1   2  -9   53.94    2.04
  -1  -2   9   57.48    2.15
   1   2  -8  310.54    7.48
  -1  -2   8  309.17    7.51
  -1  -2   8  306.81    7.56
   1   2  -8  308.22    7.41
  -1  -2   8  291.70    7.69
   1   2  -8  302.62    7.42
  -1  -2   8  314.71    7.53
   1   2  -7   16.81    0.92
  -1  -2   7   16.44    0.95
   1   2  -7   17.39    0.91
  -1  -2   7   14.29    0.99
  -1  -2   7   15.98    1.06
   1   2  -7   17.21    0.95
  -1  -2   7   15.34    0.99
  -1  -2   7   18.45    1.01
  -1  -2   6 1719.98   38.01
   1   2  -6 1778.35   37.75
  -1  -2   6 1673.05   37.91
   1   2  -6 1765.26   37.82
  -1  -2   6 1656.52   37.87
  -1  -2   6 1763.11   37.96
   1   2  -6 1692.13   38.01
  -1  -2   5  331.95    7.81
   1   2  -5  334.47    7.55
  -1  -2   5  320.88    7.61
   1   2  -5  312.87    7.55
  -1  -2   5  325.32    7.63
  -1  -2   5  335.68    7.79
   1   2  -5  330.73    7.84
  -1  -2   4 1626.31   35.66
   1   2  -4 1663.97   35.64
  -1  -2   4 1711.12   35.95
   1   2  -4 1686.84   35.96
  -1  -2   4 1655.42   35.90
   1   2  -3  148.34    3.55
  -1  -2   3  144.43    3.75
   1   2  -2 1841.59   40.08
   1   2  -1   11.17    0.63
   1   2  -1   14.77    0.71
   1   2   0  393.38    8.63
   1   2   0  378.22    8.69
  -1  -2   0  370.53    8.57
  -1  -2  -1 1882.02   43.67
   1   2   1 2009.86   43.71
   1   2   1 2021.94   43.47
  -1  -2  -1 2061.25   43.58
   1   2   1 1988.35   43.60
  -1  -2  -1 2014.96   43.41
   1   2   2 1143.26   25.55
  -1  -2  -2 1144.31   25.51
   1   2   2 1156.46   25.19
   1   2   2 1153.31   25.39
  -1  -2  -2 1171.08   25.36
  -1  -2  -2 1161.91   25.14
  -1  -2  -3  115.33    2.90
   1   2   3  114.07    2.92
  -1  -2  -3  121.87    3.11
   1   2   3  112.18    3.12
   1   2   4  256.88    6.01
  -1  -2  -4  258.66    6.02
   1   2   4  244.55    6.69
  -1  -2  -4  267.96    6.29
   1   2   4  260.54    6.30
   1   2   5  214.12    5.03
   1   2   5  197.28    5.86
  -1  -2  -5  211.16    5.35
   1   2   5  217.75    5.37
   1   2   6   25.65    0.96
   1   2   6   26.89    1.67
   1   2   6   26.18    1.26
  -1  -2  -6   27.85    1.29
   1   2   7   13.26    0.66
   1   2   7   10.54    1.28
  -1  -2  -7   14.16    1.28
  -1  -2  -7   12.59    0.97
   1   2   7   11.50    0.90
   1   2   8  816.53   18.04
  -1  -2  -8  805.81   19.23
   1   2   8  784.76   19.54
  -1  -2  -8  830.79   18.63
   1   2   8  816.22   18.64
   1   2   9 1302.40   28.38
   1   2   9 1327.26   29.09
  -1  -2  -9 1287.56   29.02
   1   2   9 1250.52   30.34
  -1  -2  -9 1293.01   29.63
   1   2   9 1247.99   30.12
   1   2  10  217.94    5.10
   1   2  10  219.94    5.83
  -1  -2 -10  209.84    5.73
  -1  -2 -10  196.21    6.42
   1   2  10  216.53    7.01
  -1  -2 -10  204.08    6.26
   1   2  10  217.88    6.82
   1   2  11    8.93    0.59
  -1  -2 -11    8.09    1.04
   1   2  11    9.06    1.08
  -1  -2 -11    8.84    1.46
   1   2  11    9.38    1.73
  -1  -2 -11    9.30    1.40
   1   2  11    8.59    1.67
   1   2  12  253.94    6.01
  -1  -2 -12  261.36    6.87
   1   2  12  260.35    6.94
  -1  -2 -12  250.08    7.71
   1   2  12  249.36    8.31
  -1  -2 -12  280.61    7.57
   1   2  12  251.78    8.20
   1   2  13    4.84    0.52
  -1  -2 -13    5.63    1.13
   1   2  13    5.84    1.11
  -1  -2 -13    4.75    1.50
   1   2  13    4.91    1.80
   1   2  13    3.38    1.64
   1   2  14    9.53    0.59
   1   2  14    9.77    0.54
  -1  -2 -14   11.28    1.28
   1   2  14   11.94    1.36
  -1  -2 -14   10.01    1.74
   1   2  14   10.50    2.13
   1   2  14   12.59    2.31
   1   2  14    9.30    2.03
  -1  -2 -15    0.29    0.98
   1   2  15    0.83    1.01
  -1  -2 -15    2.89    1.59
   1   2  15    1.96    1.83
   1   2  15    1.07    1.82
   1   2  16    1.57    1.07
  -1  -2 -16    3.19    1.19
  -1  -2 -16   -0.27    1.67
   1   2  16    0.84    1.86
   1   2  16    0.57    1.78
  -1  -2 -17  307.31    8.29
   1   2  17  311.89    8.55
  -1  -2 -17  313.28    9.42
   1   2  17  314.58   10.75
   1   2  17  316.24   10.48
   1   2  18  110.87    4.07
  -1  -2 -18  107.84    4.82
   1   2  18  107.83    5.65
   1   2  18  103.46    5.74
   1   2  19   16.58    1.81
   1   2  19   12.21    2.82
   1   2  19   14.23    2.85
   1   2  20  134.44    6.69
   1   2  20  125.45    6.65
  -1  -3  22    0.24    2.48
  -1  -3  22   -0.25    2.42
  -1  -3  21   29.69    3.44
  -1  -3  21   21.99    3.08
  -1  -3  20   -1.04    1.28
   1   3 -20    2.84    1.39
  -1  -3  20    0.21    2.18
  -1  -3  19   21.65    1.72
   1   3 -19   27.07    2.10
  -1  -3  19   20.68    1.26
  -1  -3  19   22.61    1.65
  -1  -3  19   22.85    2.80
  -1  -3  18    7.90    0.98
  -1  -3  18    7.68    1.32
   1   3 -18   11.47    1.57
  -1  -3  18   12.23    2.25
  -1  -3  18    7.44    1.23
  -1  -3  17  136.92    3.95
  -1  -3  17  138.16    4.45
   1   3 -17  135.02    4.57
  -1  -3  17  126.34    5.57
  -1  -3  17  137.03    4.26
  -1  -3  16  332.84    8.20
  -1  -3  16  328.09    8.64
  -1  -3  16  345.08   10.04
   1   3 -16  323.66    8.79
  -1  -3  16  309.54    9.79
  -1  -3  16  334.66    8.49
  -1  -3  15  800.87   18.48
   1   3 -15  826.23   18.99
  -1  -3  15  811.90   20.10
  -1  -3  15  788.60   18.82
  -1  -3  15  797.42   20.05
  -1  -3  15  804.68   18.71
  -1  -3  14  213.38    5.77
   1   3 -14  225.01    6.16
  -1  -3  14  219.66    6.97
  -1  -3  14  211.80    6.05
   1   3 -14  219.25    6.02
   1   3 -14  226.55    6.06
  -1  -3  14  205.18    6.84
  -1  -3  14  221.54    5.99
  -1  -3  13  260.50    6.66
   1   3 -13  251.30    6.87
  -1  -3  13  255.94    6.82
   1   3 -13  269.41    6.84
   1   3 -13  249.50    6.76
  -1  -3  13  239.42    7.49
  -1  -3  13  262.91    6.80
  -1  -3  12  147.10    4.16
   1   3 -12  140.76    4.26
  -1  -3  12  144.92    4.27
   1   3 -12  141.13    4.20
   1   3 -12  151.23    4.25
  -1  -3  12  136.70    4.75
  -1  -3  12  138.49    4.21
  -1  -3  11   17.73    1.18
   1   3 -11   18.96    1.25
   1   3 -11   18.51    1.22
   1   3 -11   16.66    1.19
  -1  -3  11   16.79    1.47
  -1  -3  11   20.15    1.27
   1   3 -10    9.83    0.97
  -1  -3  10    9.39    0.91
   1   3 -10    9.83    0.91
  -1  -3  10    8.41    0.91
  -1  -3  10    9.22    1.08
   1   3 -10    9.97    0.92
  -1  -3  10    8.83    0.87
  -1  -3   9 1022.99   22.54
   1   3  -9  968.18   22.45
  -1  -3   9 1024.35   22.51
   1   3  -9  990.26   22.39
  -1  -3   9  982.47   22.82
  -1  -3   9  988.62   22.76
   1   3  -9 1003.89   22.39
  -1  -3   9  989.03   22.61
  -1  -3   8    8.67    0.95
   1   3  -8    9.53    0.98
  -1  -3   8    8.41    0.83
   1   3  -8    8.25    0.78
   1   3  -8    7.35    0.76
  -1  -3   8   10.52    0.92
   1   3  -8   11.98    0.86
  -1  -3   8   11.14    0.94
  -1  -3   7  299.16    7.38
   1   3  -7  298.07    7.52
  -1  -3   7  295.38    7.32
   1   3  -7  304.90    7.20
  -1  -3   7  304.96    7.46
   1   3  -7  301.58    7.17
  -1  -3   7  295.04    7.36
  -1  -3   6  319.13    7.87
   1   3  -6  328.96    8.01
  -1  -3   6  321.61    7.75
   1   3  -6  333.05    7.69
  -1  -3   6  325.04    7.94
   1   3  -6  327.71    7.65
  -1  -3   6  323.34    7.75
  -1  -3   5 4112.33   92.82
   1   3  -5 4303.29   92.95
   1   3  -5 4299.53   92.63
  -1  -3   5 4369.82   92.89
   1   3  -4  302.43    7.43
  -1  -3   4  298.91    7.35
   1   3  -4  316.61    7.15
  -1  -3   4  315.24    7.16
  -1  -3   4  289.77    7.33
  -1  -3   3    4.44    0.53
   1   3  -3    6.37    0.52
  -1  -3   3    4.82    0.46
  -1  -3   3    6.57    0.58
  -1  -3   2   66.58    1.95
  -1  -3   2   63.88    2.01
   1   3  -2   65.29    2.08
   1   3  -2   68.60    1.99
  -1  -3   1 1074.71   22.71
   1   3  -1 1053.10   22.79
  -1  -3   0  326.82    7.60
   1   3   0  325.27    7.67
   1   3   0  337.51    7.81
  -1  -3   0  335.68    7.76
   1   3   1  508.81   11.62
   1   3   1  492.33   11.32
  -1  -3  -1  513.10   11.27
   1   3   1  496.20   11.49
  -1  -3  -1  506.16   11.47
  -1  -3  -2 3628.69   78.02
   1   3   2 3595.69   78.08
   1   3   2 3511.70   77.66
   1   3   2 3593.85   77.89
  -1  -3  -2 3644.04   77.86
  -1  -3  -3  691.44   15.82
   1   3   3  698.25   15.87
   1   3   3  700.38   15.33
  -1  -3  -3  701.27   15.32
  -1  -3  -3  689.74   15.60
   1   3   3  683.72   15.62
  -1  -3  -4 1657.05   35.25
   1   3   4 1635.22   35.30
  -1  -3  -4 1545.10   34.63
   1   3   4 1597.27   34.60
   1   3   4 1603.54   34.97
  -1  -3  -4 1601.43   34.96
   1   3   5  615.58   13.45
   1   3   5  621.56   13.84
  -1  -3  -5  600.88   14.45
  -1  -3  -5  595.78   13.79
   1   3   6 1026.65   23.00
  -1  -3  -6 1077.50   23.42
  -1  -3  -6 1060.02   24.18
   1   3   6 1060.13   23.44
   1   3   7   15.46    1.12
  -1  -3  -7   14.07    1.52
  -1  -3  -7   12.56    1.06
  -1  -3  -7   15.21    1.50
   1   3   7   14.31    0.79
   1   3   8  205.02    5.13
   1   3   8  214.37    5.69
  -1  -3  -8  215.71    5.67
  -1  -3  -8  197.34    6.41
   1   3   8  202.06    6.63
   1   3   8  204.93    6.41
   1   3   9   29.15    1.18
   1   3   9   28.04    1.59
  -1  -3  -9   27.63    1.58
  -1  -3  -9   28.72    2.09
  -1  -3  -9   26.90    1.94
   1   3   9   25.97    2.19
   1   3   9   26.93    2.11
   1   3  10   80.55    2.35
   1   3  10   76.61    2.90
  -1  -3 -10   77.34    2.88
  -1  -3 -10   80.61    3.57
  -1  -3 -10   79.20    3.38
   1   3  10   75.51    3.74
   1   3  10   78.33    3.70
   1   3  11   11.56    0.82
   1   3  11   11.95    1.28
  -1  -3 -11   12.21    1.26
   1   3  11   11.07    1.80
  -1  -3 -11   12.70    1.67
  -1  -3 -11   11.32    1.57
   1   3  11    9.12    1.79
   1   3  11   14.23    1.91
   1   3  12    1.97    0.56
   1   3  12    2.64    0.98
  -1  -3 -12    1.16    0.94
   1   3  12   -0.61    1.51
  -1  -3 -12   -0.13    1.22
   1   3  12    1.64    1.54
   1   3  12    2.09    1.56
   1   3  13   65.01    2.04
   1   3  13   67.50    2.89
  -1  -3 -13   68.17    2.84
  -1  -3 -13   72.55    3.61
   1   3  13   72.54    3.94
   1   3  13   65.87    3.99
   1   3  13   67.61    3.80
   1   3  14   45.91    1.55
   1   3  14   44.30    2.42
  -1  -3 -14   50.91    2.44
  -1  -3 -14   50.43    3.13
   1   3  14   50.73    3.60
   1   3  14   50.45    3.51
   1   3  15    5.72    0.56
   1   3  15    5.88    0.63
   1   3  15    6.28    1.32
  -1  -3 -15    8.03    1.31
  -1  -3 -15    8.33    1.73
   1   3  15    7.07    2.13
   1   3  15    7.77    2.21
   1   3  16   35.26    2.28
  -1  -3 -16   32.79    2.08
  -1  -3 -16   33.58    2.74
   1   3  16   33.57    3.42
   1   3  16   29.59    3.18
  -1  -3 -17  280.95    7.87
   1   3  17  298.61    8.27
  -1  -3 -17  276.69    8.97
   1   3  17  288.40    9.97
   1   3  17  293.70   10.30
   1   3  18    0.10    1.42
   1   3  18   -2.68    2.56
   1   3  18    0.97    2.41
   1   3  19   30.67    2.32
   1   3  19   25.46    3.51
   1   3  19   28.03    3.38
   1   3  20  104.03    6.06
   1   3  20   92.17    5.66
  -1  -4  22   46.65    4.06
  -1  -4  21   -0.87    2.19
  -1  -4  20   37.92    2.23
   1   4 -20   41.80    2.60
  -1  -4  20   34.23    3.35
  -1  -4  19  126.29    3.83
  -1  -4  19  137.78    4.45
   1   4 -19  138.50    4.76
  -1  -4  19  137.36    5.96
  -1  -4  19  134.24    4.34
  -1  -4  18  404.49    9.94
  -1  -4  18  395.53   10.47
   1   4 -18  430.20   10.85
  -1  -4  18  411.46   12.17
  -1  -4  18  423.39   10.45
  -1  -4  17   20.85    1.38
  -1  -4  17   19.86    1.62
   1   4 -17   19.30    1.80
  -1  -4  17   22.31    2.44
  -1  -4  17   22.68    1.69
  -1  -4  16   62.45    2.43
  -1  -4  16   66.46    2.73
   1   4 -16   67.09    2.94
  -1  -4  16   66.37    3.62
  -1  -4  16   66.67    2.70
  -1  -4  15  262.42    6.83
   1   4 -15  268.30    7.25
  -1  -4  15  258.88    7.09
  -1  -4  15  248.67    7.98
  -1  -4  15  267.46    7.09
  -1  -4  14   75.02    2.69
   1   4 -14   71.62    2.90
  -1  -4  14   72.23    2.81
   1   4 -14   77.95    2.85
   1   4 -14   75.63    2.83
  -1  -4  14   75.66    3.51
  -1  -4  14   74.48    2.83
  -1  -4  13    2.71    0.81
   1   4 -13    2.18    0.98
  -1  -4  13    2.12    0.86
   1   4 -13    2.38    0.94
  -1  -4  13    3.16    1.25
   1   4 -13    3.41    0.95
  -1  -4  13    3.51    0.90
  -1  -4  12  258.49    6.67
  -1  -4  12  263.68    6.76
   1   4 -12  252.91    6.61
  -1  -4  12  263.82    7.28
   1   4 -12  255.47    6.63
  -1  -4  12  265.00    6.82
  -1  -4  11  144.85    4.22
  -1  -4  11  140.25    4.66
  -1  -4  11  146.23    4.24
  -1  -4  11  151.50    4.63
   1   4 -11  144.19    4.15
  -1  -4  11  151.08    4.37
   1   4 -11  139.92    4.12
   1   4 -10   62.36    2.50
  -1  -4  10   60.14    2.31
   1   4 -10   66.82    2.28
  -1  -4  10   67.04    2.55
  -1  -4  10   58.94    2.37
   1   4 -10   66.63    2.27
  -1  -4  10   62.96    2.62
   1   4  -9   88.89    3.12
  -1  -4   9   87.23    2.94
  -1  -4   9   93.57    3.02
   1   4  -9   90.41    2.80
  -1  -4   9   93.04    3.01
   1   4  -9   91.89    2.80
  -1  -4   9   85.85    3.05
  -1  -4   8  663.26   15.38
   1   4  -8  669.97   15.57
  -1  -4   8  647.24   15.28
   1   4  -8  657.06   15.13
  -1  -4   8  685.00   15.45
  -1  -4   8  649.51   15.35
   1   4  -8  669.66   15.13
   1   4  -7   93.37    2.97
  -1  -4   7   83.09    2.75
   1   4  -7   85.86    2.59
  -1  -4   7   88.72    2.67
  -1  -4   7   85.54    2.81
   1   4  -7   82.49    2.54
  -1  -4   7   85.46    2.68
  -1  -4   6   66.33    2.28
   1   4  -6   67.95    2.41
   1   4  -6   63.95    2.07
  -1  -4   6   66.40    2.12
  -1  -4   6   62.87    2.27
   1   4  -6   64.01    2.06
  -1  -4   6   68.67    2.14
   1   4  -6   63.14    2.46
   1   4  -5    3.93    0.67
  -1  -4   5    4.33    0.62
   1   4  -5    4.47    0.55
   1   4  -5    4.77    0.58
  -1  -4   5    4.92    0.68
  -1  -4   4   47.89    1.79
   1   4  -4   50.58    1.72
   1   4  -4   47.34    1.71
   1   4  -4   50.86    1.92
  -1  -4   4   52.23    1.89
  -1  -4   3 1558.43   34.15
   1   4  -3 1515.17   34.06
  -1  -4   3 1571.35   34.02
   1   4  -3 1567.50   34.08
  -1  -4   3 1515.27   34.20
  -1  -4   2 3171.71   70.05
  -1  -4   2 3247.37   69.94
   1   4  -2 3197.25   70.01
  -1  -4   2 3210.78   69.98
   1   4  -2 3233.66   70.12
   1   4  -1  219.77    5.73
   1   4  -1  220.00    5.67
  -1  -4   1  228.13    5.59
  -1  -4   1  225.08    5.71
  -1  -4   0  666.49   14.97
  -1  -4   0  643.36   14.53
   1   4   0  634.54   14.62
   1   4   0  639.73   14.79
  -1  -4   0  651.72   14.73
   1   4   1  355.53    8.66
  -1  -4  -1  364.28    8.85
   1   4   1  357.41    8.35
  -1  -4  -1  366.38    8.29
  -1  -4  -1  363.07    8.50
   1   4   1  340.06    8.53
  -1  -4  -2    9.16    0.85
   1   4   2   10.79    0.90
  -1  -4  -2    6.85    0.94
  -1  -4  -2    9.93    0.63
   1   4   2   12.64    0.69
  -1  -4  -2    5.97    0.92
  -1  -4  -2    9.46    0.74
   1   4   2    7.99    0.77
  -1  -4  -3  279.99    6.96
   1   4   3  280.33    7.04
  -1  -4  -3  262.56    7.32
   1   4   3  271.90    6.78
  -1  -4  -3  288.69    6.78
   1   4   3  276.94    6.47
  -1  -4  -3  275.74    6.46
  -1  -4  -4   10.95    0.81
  -1  -4  -4   10.46    1.23
   1   4   4   10.03    0.80
  -1  -4  -4    9.30    1.28
  -1  -4  -4   10.95    0.97
   1   4   4    8.98    0.92
  -1  -4  -4    9.14    1.19
  -1  -4  -4   10.80    1.27
   1   4   4   10.17    0.58
  -1  -4  -4    9.50    0.61
  -1  -4  -5    3.06    0.93
   1   4   5    2.68    0.77
  -1  -4  -5    2.28    0.75
  -1  -4  -5    1.11    1.03
   1   4   5    2.13    0.34
  -1  -4  -5    0.89    0.92
  -1  -4  -5    1.07    0.97
   1   4   5    2.57    0.58
  -1  -4  -6   29.28    2.00
  -1  -4  -6   27.96    1.50
   1   4   6   26.21    1.48
  -1  -4  -6   26.53    1.89
  -1  -4  -6   28.60    2.02
   1   4   6   27.96    1.28
  -1  -4  -6   30.67    1.99
   1   4   6   26.74    0.87
  -1  -4  -7  156.92    4.57
   1   4   7  156.57    4.61
  -1  -4  -7  160.04    5.27
  -1  -4  -7  155.80    5.36
  -1  -4  -7  153.76    5.32
   1   4   7  153.12    4.17
  -1  -4  -7  165.31    5.39
   1   4   8    2.38    0.59
  -1  -4  -8    3.66    1.31
  -1  -4  -8    2.21    0.90
   1   4   8    1.37    0.89
  -1  -4  -8    2.06    1.18
  -1  -4  -9  365.74    9.23
   1   4   9  371.07    9.30
  -1  -4  -9  362.70   10.16
   1   4   9  374.64    8.65
  -1  -4 -10  229.17    6.47
   1   4  10  240.86    6.61
  -1  -4 -10  238.35    7.46
   1   4  10  235.47    5.91
   1   4  10  225.91    7.41
   1   4  11    0.90    0.90
  -1  -4 -11    1.53    1.04
   1   4  11    0.44    1.51
  -1  -4 -11    0.54    1.38
   1   4  11    0.82    0.60
   1   4  11   -0.29    1.44
   1   4  12   78.49    3.17
  -1  -4 -12   77.71    3.14
   1   4  12   85.42    4.27
  -1  -4 -12   76.20    3.85
   1   4  12   77.67    2.49
   1   4  12   79.49    4.05
   1   4  13  620.96   15.01
  -1  -4 -13  615.58   14.84
   1   4  13  620.63   16.45
  -1  -4 -13  613.86   15.98
   1   4  13  593.01   13.88
   1   4  13  593.54   16.31
  -1  -4 -14  113.76    4.02
   1   4  14  113.00    4.14
  -1  -4 -14  114.34    4.90
   1   4  14  107.77    3.11
   1   4  14  105.72    5.15
  -1  -4 -15  153.63    4.89
   1   4  15  156.10    5.12
  -1  -4 -15  147.97    5.87
   1   4  15  138.02    3.78
   1   4  15  149.88    6.38
   1   4  16  247.50    7.45
  -1  -4 -16  248.05    8.23
   1   4  16  251.81    8.99
   1   4  17   80.37    3.69
  -1  -4 -17   86.58    4.39
   1   4  17   85.88    4.97
   1   4  18   63.42    3.28
   1   4  18   56.96    4.40
   1   4  19   67.02    3.41
   1   4  19   65.04    4.78
  -1  -5  22   12.64    2.73
  -1  -5  21    6.11    2.41
  -1  -5  20   34.85    3.25
  -1  -5  20   37.52    2.12
   1   5 -20   32.41    2.32
  -1  -5  19   16.03    1.59
   1   5 -19   20.58    1.87
  -1  -5  19   19.33    2.54
  -1  -5  19   17.67    1.33
  -1  -5  18    0.40    0.81
  -1  -5  18   -0.08    1.00
   1   5 -18    0.28    1.18
  -1  -5  18    1.33    1.64
  -1  -5  18    0.24    1.09
  -1  -5  17   56.32    2.31
  -1  -5  17   56.27    2.57
   1   5 -17   61.27    2.79
  -1  -5  17   60.01    3.57
  -1  -5  17   56.13    2.58
  -1  -5  16   41.10    1.93
  -1  -5  16   41.52    2.12
   1   5 -16   39.43    2.20
  -1  -5  16   35.16    2.76
  -1  -5  15    1.12    0.85
  -1  -5  15   -0.62    1.36
  -1  -5  15    0.91    0.98
  -1  -5  15    2.09    0.97
  -1  -5  14   67.52    2.59
  -1  -5  14   69.88    2.71
   1   5 -14   69.08    2.66
  -1  -5  14   63.24    3.16
  -1  -5  14   72.52    2.83
  -1  -5  13  254.60    6.64
  -1  -5  13  250.77    6.70
   1   5 -13  238.86    6.53
  -1  -5  13  249.50    7.23
   1   5 -13  254.42    6.61
  -1  -5  13  243.22    6.78
  -1  -5  12   -0.19    1.20
  -1  -5  12    2.78    0.84
   1   5 -12    1.03    0.90
  -1  -5  12    1.56    0.81
   1   5 -12    2.14    0.85
  -1  -5  12    2.62    1.02
  -1  -5  12    2.63    0.95
   1   5 -12    2.17    0.84
  -1  -5  11  633.49   14.98
   1   5 -11  623.36   15.28
   1   5 -11  644.50   14.82
  -1  -5  11  644.36   15.23
  -1  -5  11  627.36   15.09
   1   5 -11  627.10   14.79
  -1  -5  11  652.89   15.49
  -1  -5  10   53.40    2.19
   1   5 -10   50.72    2.34
   1   5 -10   53.45    2.06
  -1  -5  10   53.74    2.23
  -1  -5  10   53.30    2.24
   1   5 -10   57.62    2.09
  -1  -5  10   50.44    2.28
   1   5  -9  416.18   10.25
  -1  -5   9  413.76    9.99
   1   5  -9  403.09    9.74
  -1  -5   9  406.48    9.89
  -1  -5   9  416.24   10.07
   1   5  -9  404.87    9.73
  -1  -5   9  390.11    9.98
  -1  -5   8  617.66   14.50
   1   5  -8  626.13   14.74
   1   5  -8  612.07   14.26
  -1  -5   8  633.66   14.35
  -1  -5   8  623.23   14.57
   1   5  -8  617.82   14.23
  -1  -5   8  596.70   14.36
  -1  -5   7  757.47   17.54
   1   5  -7  756.09   17.75
   1   5  -7  754.89   17.92
  -1  -5   7  750.51   17.32
   1   5  -7  757.71   17.27
   1   5  -7  756.27   17.29
  -1  -5   7  786.48   17.33
  -1  -5   7  758.20   17.56
   1   5  -6   56.21    2.29
  -1  -5   6   55.48    2.14
  -1  -5   6   52.85    2.03
   1   5  -6   55.50    1.98
   1   5  -6   57.68    2.01
  -1  -5   6   56.24    1.95
  -1  -5   6   58.58    2.16
  -1  -5   5 2028.14   44.92
   1   5  -5 1991.88   44.82
   1   5  -5 2047.75   44.83
  -1  -5   5 2065.52   44.75
   1   5  -5 2079.38   45.22
  -1  -5   5 2031.86   45.07
  -1  -5   4  105.86    3.16
   1   5  -4  106.88    3.12
  -1  -5   4  108.19    3.02
   1   5  -4  104.41    3.10
  -1  -5   4  104.69    3.23
   1   5  -4  103.33    3.30
  -1  -5   3 1211.45   28.39
   1   5  -3 1316.43   28.53
  -1  -5   3 1277.83   28.40
   1   5  -3 1166.73   28.27
   1   5  -3 1322.19   28.36
  -1  -5   3 1342.10   28.26
   1   5  -3 1269.92   28.55
   1   5  -2  744.28   17.04
  -1  -5   2  780.11   16.99
   1   5  -2  741.97   16.98
  -1  -5   2  745.19   16.88
  -1  -5   2  760.82   16.89
   1   5  -2  747.12   17.05
   1   5  -1  245.02    6.36
  -1  -5   1  228.17    6.22
  -1  -5   1  255.12    6.34
  -1  -5   1  252.08    6.13
  -1  -5   1  263.81    6.49
   1   5  -1  245.22    6.26
  -1  -5   1  244.88    6.25
   1   5   0   30.56    1.37
  -1  -5   0   31.60    1.60
  -1  -5   0   32.01    1.32
  -1  -5   0   29.28    1.49
   1   5   0   33.08    1.53
  -1  -5   0   32.04    1.44
   1   5   1  670.58   16.34
  -1  -5  -1  708.49   15.93
   1   5   1  701.19   16.03
  -1  -5  -1  732.38   16.54
   1   5   1  690.93   16.25
  -1  -5  -1  695.72   16.18
   1   5   2  517.82   12.03
  -1  -5  -2  507.80   11.89
  -1  -5  -2  487.69   12.19
   1   5   2  484.35   11.77
  -1  -5  -2  502.51   11.74
  -1  -5  -2  497.12   12.21
  -1  -5  -2  505.60   11.44
   1   5   2  494.78   11.52
  -1  -5  -3 2443.24   53.31
   1   5   3 2446.05   53.42
  -1  -5  -3 2252.14   53.74
  -1  -5  -3 2428.74   53.78
  -1  -5  -3 2412.73   53.09
   1   5   3 2422.78   53.14
   1   5   3 2417.26   52.77
  -1  -5  -3 2474.96   52.76
  -1  -5  -3 2361.58   53.76
   1   5   4 2884.56   64.40
  -1  -5  -4 2948.72   64.40
  -1  -5  -4 3023.12   65.26
  -1  -5  -4 2878.56   65.42
   1   5   4 2955.98   64.74
  -1  -5  -4 2991.50   64.66
  -1  -5  -4 2898.94   65.31
  -1  -5  -4 3043.31   65.41
  -1  -5  -4 2938.77   64.02
   1   5   4 2917.30   63.98
  -1  -5  -4 2942.50   65.11
  -1  -5  -5 1650.00   36.22
   1   5   5 1654.47   36.22
  -1  -5  -5 1612.19   37.18
  -1  -5  -5 1606.08   37.34
  -1  -5  -5 1645.24   36.51
   1   5   5 1681.42   36.64
  -1  -5  -5 1621.37   37.27
  -1  -5  -5 1707.24   37.31
   1   5   5 1642.32   35.71
  -1  -5  -5 1653.78   35.81
  -1  -5  -6  315.75    9.06
   1   5   6  336.52    8.07
  -1  -5  -6  334.00    8.37
   1   5   6  326.34    8.47
  -1  -5  -6  321.35    9.12
  -1  -5  -6  330.99    9.11
   1   5   6  326.36    7.49
  -1  -5  -7   72.97    3.49
  -1  -5  -7   74.89    3.50
  -1  -5  -7   80.61    2.96
   1   5   7   76.36    2.99
  -1  -5  -7   73.43    3.49
  -1  -5  -7   79.74    3.56
   1   5   7   82.80    2.66
   1   5   7   78.04    2.06
  -1  -5  -8    0.76    1.17
  -1  -5  -8    1.53    0.90
   1   5   8    0.78    0.88
   1   5   8    0.34    0.23
  -1  -5  -8   -0.78    1.21
  -1  -5  -8    1.67    1.22
  -1  -5  -8    0.13    1.28
   1   5   8    0.25    0.61
  -1  -5  -9  500.65   13.13
   1   5   9  483.86   12.19
  -1  -5  -9  487.33   12.12
  -1  -5  -9  474.45   13.22
   1   5   9  485.30   11.56
  -1  -5  -9  519.83   13.34
  -1  -5  -9  473.85   13.04
  -1  -5 -10  255.02    7.19
   1   5  10  257.70    7.31
  -1  -5 -10  242.33    8.26
   1   5  10  266.30    6.68
  -1  -5 -10  267.60    8.37
  -1  -5 -10  271.27    8.32
   1   5  11  409.88   10.83
  -1  -5 -11  419.64   10.70
  -1  -5 -11  404.78   12.03
   1   5  11  415.27   10.04
  -1  -5 -11  425.85   12.07
  -1  -5 -11  430.41   11.88
  -1  -5 -12  512.07   14.03
   1   5  12  527.70   12.99
  -1  -5 -12  508.88   12.76
  -1  -5 -12  485.90   14.23
  -1  -5 -12  529.96   14.36
   1   5  12  500.16   12.01
   1   5  12  503.58   14.11
  -1  -5 -13  194.28    6.80
  -1  -5 -13  179.55    5.70
   1   5  13  188.55    5.92
  -1  -5 -13  180.60    7.14
   1   5  13  181.33    4.95
   1   5  13  177.15    6.88
  -1  -5 -14    8.29    1.93
   1   5  14    6.22    1.44
  -1  -5 -14    4.54    1.35
  -1  -5 -14    4.54    2.13
   1   5  14    6.72    0.91
   1   5  14    4.69    2.07
  -1  -5 -15  357.62   10.38
   1   5  15  343.53    9.42
  -1  -5 -15  341.88   11.03
   1   5  15  314.65    7.97
   1   5  15  330.25   10.69
   1   5  16    4.35    1.61
  -1  -5 -16    3.31    2.46
  -1  -5 -16    6.15    2.06
   1   5  16    5.68    2.37
   1   5  17   20.19    2.13
  -1  -5 -17   22.21    3.12
   1   5  17   18.43    2.99
   1   5  18    5.04    1.71
  -1  -5 -18    2.42    2.38
   1   5  18    3.04    2.37
   1   5  19   -0.13    1.66
  -1  -5 -19    0.76    2.53
  -1  -6  22   12.08    2.69
  -1  -6  21    4.91    2.32
  -1  -6  20    3.42    2.08
  -1  -6  20    2.08    1.12
  -1  -6  19   38.74    2.17
   1   6 -19   37.42    2.39
  -1  -6  19   41.21    3.18
  -1  -6  19   35.76    1.86
  -1  -6  18  112.38    5.01
  -1  -6  18  107.03    3.56
  -1  -6  18  110.53    3.86
  -1  -6  17   -1.02    1.68
  -1  -6  17    0.20    0.87
  -1  -6  17   -0.55    1.10
  -1  -6  16  139.71    4.37
  -1  -6  16  143.63    5.44
  -1  -6  16  147.75    4.71
  -1  -6  16  143.58    4.52
  -1  -6  15  156.28    4.69
  -1  -6  15  149.48    5.40
  -1  -6  15  156.88    4.89
  -1  -6  15  155.62    4.74
  -1  -6  14   13.02    1.27
  -1  -6  14   11.84    1.25
  -1  -6  14    9.82    1.57
  -1  -6  14   10.34    1.34
  -1  -6  13   29.10    1.70
   1   6 -13   27.64    1.94
  -1  -6  13   29.01    1.70
   1   6 -13   30.49    1.70
  -1  -6  13   30.97    1.99
  -1  -6  13   31.84    1.90
   1   6 -13   31.78    1.72
  -1  -6  13   27.56    2.16
  -1  -6  12  783.39   18.43
   1   6 -12  780.42   18.85
   1   6 -12  769.11   18.22
  -1  -6  12  761.72   18.63
  -1  -6  12  797.71   18.62
   1   6 -12  820.30   18.28
  -1  -6  12  811.77   18.98
   1   6 -11   54.72    2.59
  -1  -6  11   59.42    2.44
   1   6 -11   56.23    2.26
  -1  -6  11   59.10    2.47
  -1  -6  11   57.66    2.48
  -1  -6  11   60.84    2.64
   1   6 -11   58.28    2.29
   1   6 -10 4154.24   91.80
  -1  -6  10 4221.48   91.50
   1   6 -10 4288.15   91.21
  -1  -6  10 4075.36   91.52
  -1  -6  10 4245.93   91.39
   1   6 -10 4078.12   91.21
  -1  -6  10 4185.72   91.55
   1   6  -9  126.60    4.22
  -1  -6   9  129.21    4.02
  -1  -6   9  130.45    3.88
   1   6  -9  125.62    3.78
  -1  -6   9  132.01    3.95
  -1  -6   9  132.00    3.86
   1   6  -9  127.70    3.77
  -1  -6   9  128.15    4.09
   1   6  -8   12.85    1.23
  -1  -6   8   15.41    1.23
  -1  -6   8   12.25    1.07
  -1  -6   8   14.73    1.08
   1   6  -8   16.66    1.14
   1   6  -8   15.13    1.47
   1   6  -8   15.29    1.09
  -1  -6   8   12.73    1.01
  -1  -6   8   17.20    1.30
  -1  -6   7  286.10    7.18
   1   6  -7  282.86    7.34
  -1  -6   7  279.57    6.98
   1   6  -7  278.78    6.87
   1   6  -7  267.75    7.45
  -1  -6   7  280.51    6.81
   1   6  -7  271.39    6.85
  -1  -6   7  268.27    7.06
  -1  -6   6   21.69    1.37
   1   6  -6   18.57    1.40
  -1  -6   6   15.64    1.06
  -1  -6   6   16.54    1.22
   1   6  -6   23.07    1.27
  -1  -6   6   19.70    1.15
   1   6  -6   17.99    1.18
  -1  -6   6   17.62    1.28
  -1  -6   5   18.28    1.10
  -1  -6   5   17.78    1.24
   1   6  -5   18.23    1.24
  -1  -6   5   21.08    1.16
   1   6  -5   18.43    1.22
   1   6  -5   16.66    1.33
  -1  -6   5   14.94    1.17
  -1  -6   4  276.75    6.87
  -1  -6   4  290.62    7.17
   1   6  -4  282.48    7.38
  -1  -6   4  280.49    6.93
   1   6  -4  276.87    7.08
   1   6  -4  293.24    7.37
  -1  -6   4  289.21    7.25
   1   6  -3 1149.00   25.97
  -1  -6   3 1158.15   25.83
  -1  -6   3 1123.39   25.61
  -1  -6   3 1158.74   25.68
   1   6  -3 1108.12   25.79
  -1  -6   3 1161.03   25.79
   1   6  -3 1170.74   26.05
  -1  -6   2   20.89    1.25
   1   6  -2   21.01    1.32
  -1  -6   2   20.76    1.17
  -1  -6   2   20.76    1.24
  -1  -6   2   20.90    1.19
   1   6  -2   20.41    1.26
   1   6  -1  374.95    9.26
  -1  -6   1  379.42    9.18
  -1  -6   1  377.36    9.20
  -1  -6   1  379.85    8.98
   1   6  -1  354.49    9.11
  -1  -6   1  388.07    9.40
  -1  -6   1  357.92    9.10
   1   6   0  129.90    3.96
  -1  -6   0  135.56    3.90
  -1  -6   0  134.35    4.02
  -1  -6   0  126.24    3.65
   1   6   0  128.14    3.80
  -1  -6   0  134.84    4.16
  -1  -6   0  137.74    4.02
   1   6   1  138.40    4.10
   1   6   1  133.97    4.47
  -1  -6  -1  132.34    3.99
  -1  -6  -1  140.65    4.29
   1   6   1  144.52    4.33
   1   6   1  142.27    3.92
  -1  -6  -1  138.03    4.39
  -1  -6  -1  136.97    3.78
   1   6   2  109.60    3.59
  -1  -6  -2   98.20    3.41
  -1  -6  -2   99.50    3.65
  -1  -6  -2  111.16    3.74
   1   6   2   99.81    3.81
  -1  -6  -2  111.20    3.39
   1   6   2  111.41    3.46
   1   6   2  107.27    3.73
   1   6   2  106.51    3.16
  -1  -6  -2  113.19    3.81
  -1  -6  -2  107.93    3.10
  -1  -6  -3  744.46   17.18
   1   6   3  750.90   17.33
  -1  -6  -3  744.35   17.68
   1   6   3  724.48   17.84
   1   6   3  726.22   17.02
  -1  -6  -3  737.88   16.99
  -1  -6  -3  724.25   17.55
  -1  -6  -3  757.81   17.65
   1   6   3  684.78   17.42
   1   6   3  732.25   16.66
  -1  -6  -3  737.50   16.62
  -1  -6  -4  260.89    6.84
   1   6   4  256.21    6.95
  -1  -6  -4  244.47    7.35
  -1  -6  -4  257.38    7.29
   1   6   4  255.88    6.65
  -1  -6  -4  250.83    6.62
  -1  -6  -4  251.20    6.25
  -1  -6  -4  255.44    7.26
   1   6   4  251.89    6.24
  -1  -6  -5  170.22    4.82
  -1  -6  -5  167.14    5.50
   1   6   5  167.69    4.79
  -1  -6  -5  175.70    5.78
   1   6   5  165.13    5.10
  -1  -6  -5  171.41    5.03
  -1  -6  -5  163.27    5.56
  -1  -6  -5  174.77    5.69
  -1  -6  -5  173.13    4.47
   1   6   5  165.39    4.33
  -1  -6  -5  170.93    5.45
  -1  -6  -6    7.25    1.37
   1   6   6    6.18    0.87
  -1  -6  -6    4.54    1.28
  -1  -6  -6    5.84    1.05
   1   6   6    5.42    1.11
   1   6   6    6.10    0.60
  -1  -6  -6    5.78    1.32
  -1  -6  -6    6.91    1.44
  -1  -6  -6    7.25    1.30
  -1  -6  -7  136.32    5.05
   1   6   7  138.81    4.12
  -1  -6  -7  141.32    5.24
  -1  -6  -7  142.00    4.45
   1   6   7  135.55    4.53
  -1  -6  -7  141.51    5.17
  -1  -6  -7  134.79    5.06
   1   6   7  138.69    3.53
  -1  -6  -7  126.97    4.78
  -1  -6  -8  106.26    4.49
  -1  -6  -8  107.74    3.84
   1   6   8  113.92    4.00
  -1  -6  -8  106.33    4.58
   1   6   8  112.04    2.84
  -1  -6  -8  110.72    4.53
   1   6   8  111.04    3.51
  -1  -6  -8  108.58    4.61
  -1  -6  -9   50.81    3.04
  -1  -6  -9   48.06    2.43
   1   6   9   49.81    2.54
  -1  -6  -9   46.23    3.06
  -1  -6  -9   48.76    3.06
   1   6   9   49.09    2.09
  -1  -6  -9   47.44    2.99
  -1  -6 -10   97.58    3.72
   1   6  10  101.72    3.83
  -1  -6 -10   92.71    4.51
   1   6  10   94.76    3.22
  -1  -6 -10   99.45    4.53
  -1  -6 -10   93.18    4.49
   1   6  11  134.91    4.68
  -1  -6 -11  131.89    4.49
  -1  -6 -11  125.12    5.53
   1   6  11  120.77    3.89
  -1  -6 -11  129.13    5.49
  -1  -6 -11  131.47    5.40
   1   6  12   18.23    1.89
  -1  -6 -12   21.03    1.88
  -1  -6 -12   16.52    2.50
   1   6  12   16.21    1.33
  -1  -6 -12   16.72    2.34
   1   6  13  244.13    7.32
  -1  -6 -13  226.52    8.39
   1   6  13  237.05    6.36
  -1  -6 -13  237.96    8.18
   1   6  14   18.16    2.00
  -1  -6 -14   15.60    2.74
   1   6  14   18.90    1.34
  -1  -6 -14   17.88    2.45
   1   6  15  296.01    8.66
  -1  -6 -15  287.49   10.04
  -1  -6 -15  293.07    9.49
   1   6  15  269.24    9.76
   1   6  16    8.22    1.82
  -1  -6 -16    4.27    2.40
  -1  -6 -16    6.71    2.20
   1   6  16    7.56    2.44
   1   6  17   16.10    2.11
  -1  -6 -17   12.74    2.94
   1   6  17   14.10    2.83
   1   6  18    1.23    1.62
   1   6  18    1.67    2.50
  -1  -6 -18    0.25    2.49
  -1  -7  22    0.21    2.22
  -1  -7  21   79.42    4.67
  -1  -7  20   16.52    2.60
  -1  -7  19   27.23    2.87
  -1  -7  19   29.07    1.77
  -1  -7  19   28.67    1.93
  -1  -7  18    0.15    1.77
  -1  -7  18    0.98    0.90
  -1  -7  18   -1.05    1.18
  -1  -7  17    0.70    1.64
  -1  -7  17    0.29    0.96
  -1  -7  17    0.16    1.00
  -1  -7  16   15.52    2.00
  -1  -7  16   20.66    1.57
  -1  -7  16   19.43    1.55
  -1  -7  15   29.69    2.27
  -1  -7  15   23.17    1.64
  -1  -7  15   26.68    1.75
   1   7 -14   20.89    1.91
  -1  -7  14   21.22    2.11
  -1  -7  14   23.01    1.60
  -1  -7  14   22.34    1.92
  -1  -7  14   22.37    1.79
  -1  -7  14   21.47    1.60
  -1  -7  14   22.19    1.54
  -1  -7  13   20.05    1.53
   1   7 -13   18.20    1.70
  -1  -7  13   18.46    1.86
  -1  -7  13   16.55    1.35
  -1  -7  13   18.12    1.65
   1   7 -13   17.77    1.47
  -1  -7  13   18.51    1.60
  -1  -7  12  332.04    8.50
   1   7 -12  329.51    8.92
  -1  -7  12  321.92    8.24
   1   7 -12  304.53    8.22
  -1  -7  12  328.61    8.78
   1   7 -12  316.40    8.25
  -1  -7  12  327.83    8.57
  -1  -7  12  332.19    8.63
   1   7 -11 2063.90   45.80
  -1  -7  11 2088.95   45.42
  -1  -7  11 1950.43   45.24
  -1  -7  11 1968.45   45.08
  -1  -7  11 2073.87   45.51
   1   7 -11 2039.39   45.10
  -1  -7  11 2046.57   45.29
   1   7 -11 2009.28   45.09
  -1  -7  11 2098.93   45.51
  -1  -7  10    3.58    0.94
   1   7 -10    4.19    1.08
  -1  -7  10    5.10    1.02
  -1  -7  10    1.27    0.84
  -1  -7  10    5.50    1.01
   1   7 -10    3.57    0.94
   1   7 -10    4.11    0.95
  -1  -7  10    4.00    0.99
  -1  -7  10    4.87    1.08
   1   7  -9  382.24    9.88
  -1  -7   9  375.29    9.59
  -1  -7   9  388.12    9.36
  -1  -7   9  364.05    9.35
  -1  -7   9  382.02    9.40
   1   7  -9  383.29   10.21
   1   7  -9  381.23    9.32
   1   7  -9  363.45    9.27
  -1  -7   9  378.46    9.32
  -1  -7   9  377.71    9.63
  -1  -7   8  327.46    8.44
   1   7  -8  343.73    8.78
  -1  -7   8  319.76    8.07
  -1  -7   8  329.16    8.25
  -1  -7   8  313.71    8.12
   1   7  -8  326.94    8.93
   1   7  -8  329.94    8.19
  -1  -7   8  329.91    8.11
   1   7  -8  319.36    8.16
  -1  -7   8  320.83    8.45
  -1  -7   7  621.83   14.90
   1   7  -7  622.75   15.15
  -1  -7   7  626.85   14.49
  -1  -7   7  623.33   14.72
   1   7  -7  631.41   14.70
  -1  -7   7  620.72   14.52
   1   7  -7  619.30   14.64
  -1  -7   7  635.53   14.88
  -1  -7   6  551.68   13.26
  -1  -7   6  575.49   13.59
   1   7  -6  567.15   13.53
   1   7  -6  556.10   13.47
  -1  -7   6  569.26   13.32
   1   7  -6  605.20   14.01
  -1  -7   6  591.43   13.77
  -1  -7   5  185.86    4.84
  -1  -7   5  181.14    5.06
   1   7  -5  166.49    4.97
  -1  -7   5  183.82    4.86
   1   7  -5  176.16    5.00
  -1  -7   5  178.27    5.15
   1   7  -5  182.30    5.35
   1   7  -4  303.62    8.09
  -1  -7   4  309.08    7.95
  -1  -7   4  318.42    7.90
   1   7  -4  312.15    8.05
  -1  -7   4  310.37    7.60
   1   7  -4  299.23    7.85
  -1  -7   4  307.51    7.68
  -1  -7   4  302.86    7.81
   1   7  -4  303.86    8.12
  -1  -7   3  181.85    5.25
   1   7  -3  189.13    5.43
   1   7  -3  186.14    5.42
  -1  -7   3  200.40    5.13
  -1  -7   3  194.38    5.16
   1   7  -3  181.14    5.27
  -1  -7   3  186.33    5.18
   1   7  -3  188.30    5.44
  -1  -7   2   16.76    1.27
   1   7  -2   15.31    1.26
  -1  -7   2   13.26    1.08
   1   7  -2   12.47    1.23
  -1  -7   2   13.53    1.15
  -1  -7   2   16.00    1.29
  -1  -7   2   17.20    1.17
   1   7  -2   18.80    1.37
   1   7  -1  118.51    3.88
  -1  -7   1  112.85    3.74
   1   7  -1  115.87    4.06
  -1  -7   1  122.99    3.78
  -1  -7   1  120.36    3.79
  -1  -7   1  129.76    3.88
   1   7  -1  122.61    3.81
  -1  -7   1  127.82    4.06
  -1  -7   1  127.27    3.65
   1   7   0   11.05    1.12
   1   7   0   10.14    1.28
  -1  -7   0    9.65    0.99
   1   7   0   10.69    0.98
  -1  -7   0   10.46    1.07
  -1  -7   0    9.50    1.10
  -1  -7   0    8.34    0.89
  -1  -7   0    8.69    1.13
  -1  -7  -1 1925.12   43.54
   1   7   1 1966.62   44.27
   1   7   1 2009.57   43.68
  -1  -7  -1 1964.82   43.79
   1   7   1 1949.24   43.39
  -1  -7  -1 2046.17   44.09
  -1  -7  -1 2037.26   43.27
   1   7   2  559.42   13.72
  -1  -7  -2  570.12   13.56
  -1  -7  -2  572.34   13.95
  -1  -7  -2  557.44   13.43
   1   7   2  553.97   13.50
  -1  -7  -2  577.26   13.85
   1   7   2  548.33   14.15
   1   7   2  546.37   13.17
  -1  -7  -2  566.44   13.98
   1   7   2  560.50   13.85
  -1  -7  -2  571.38   13.11
   1   7   3  713.13   16.94
  -1  -7  -3  707.44   16.77
   1   7   3  708.87   17.41
  -1  -7  -3  708.59   17.24
   1   7   3  704.88   17.50
  -1  -7  -3  705.23   17.13
  -1  -7  -3  715.23   16.61
   1   7   3  722.09   16.66
  -1  -7  -3  722.83   17.28
   1   7   3  705.54   16.27
   1   7   3  684.85   17.11
  -1  -7  -3  693.30   16.21
  -1  -7  -4  445.59   11.09
   1   7   4  438.41   11.21
  -1  -7  -4  443.02   11.65
  -1  -7  -4  440.12   10.87
  -1  -7  -4  459.61   11.63
   1   7   4  436.05   10.87
   1   7   4  421.49   11.43
  -1  -7  -4  445.18   11.57
  -1  -7  -4  440.32   10.47
   1   7   4  443.56   10.47
  -1  -7  -5    2.22    0.82
  -1  -7  -5    2.28    1.10
   1   7   5    3.15    0.90
  -1  -7  -5    2.04    1.21
   1   7   5    3.07    1.03
  -1  -7  -5    2.10    0.96
  -1  -7  -5    1.04    1.10
   1   7   5    2.09    0.58
  -1  -7  -5    1.43    1.29
   1   7   5    2.82    1.13
  -1  -7  -5    2.43    0.64
  -1  -7  -5    2.77    1.14
   1   7   6   -0.20    0.83
  -1  -7  -6    0.70    1.14
  -1  -7  -6    0.27    1.20
   1   7   6    2.46    1.00
  -1  -7  -6    0.24    0.90
   1   7   6    1.03    0.50
  -1  -7  -6    1.00    1.20
  -1  -7  -6   -0.25    1.28
   1   7   6    1.05    1.08
  -1  -7  -6    0.11    1.09
  -1  -7  -6    0.59    0.59
  -1  -7  -7  406.77   11.34
   1   7   7  413.84   10.31
  -1  -7  -7  399.78   11.60
  -1  -7  -7  416.41   10.65
   1   7   7  421.71   10.84
  -1  -7  -7  414.16   11.53
  -1  -7  -7  424.53   11.52
  -1  -7  -7  415.24   11.24
   1   7   7  409.92    9.66
  -1  -7  -8    3.85    1.46
  -1  -7  -8    3.57    1.23
   1   7   8    4.36    1.26
   1   7   8    2.58    0.55
  -1  -7  -8    2.15    1.49
  -1  -7  -8    3.04    1.46
  -1  -7  -8    1.36    1.35
   1   7   8    2.06    0.93
   1   7   9    4.86    1.30
  -1  -7  -9    3.06    1.15
   1   7   9    2.02    0.47
  -1  -7  -9    0.92    1.52
  -1  -7  -9    2.17    1.60
   1   7   9    2.29    0.95
  -1  -7  -9    3.72    1.61
  -1  -7 -10 1036.14   24.09
   1   7  10 1020.35   24.31
  -1  -7 -10  985.74   25.27
   1   7  10 1027.21   23.52
  -1  -7 -10 1040.16   25.28
  -1  -7 -10 1005.27   25.37
   1   7  11   18.52    1.97
  -1  -7 -11   13.74    2.23
  -1  -7 -11   16.89    2.41
   1   7  11   15.43    1.43
  -1  -7 -11   16.16    2.39
   1   7  12  665.43   16.87
  -1  -7 -12  637.11   17.99
   1   7  12  683.98   15.96
  -1  -7 -12  672.72   17.88
   1   7  13    8.75    1.79
  -1  -7 -13    2.15    1.95
   1   7  13    6.74    1.16
  -1  -7 -13    6.52    2.08
   1   7  14  109.80    4.58
  -1  -7 -14  109.41    5.60
   1   7  14  106.47    3.61
  -1  -7 -14  107.45    5.23
  -1  -7 -15   34.25    3.21
   1   7  15   38.17    2.76
  -1  -7 -15   38.07    3.61
   1   7  16   31.33    2.64
  -1  -7 -16   33.53    3.52
   1   7  17   16.43    2.20
  -1  -7 -17   12.88    2.88
   1   7  17   16.34    3.07
   1   7  18   83.65    4.24
  -1  -8  22    0.21    2.05
  -1  -8  21    3.46    1.96
  -1  -8  20    5.87    2.22
  -1  -8  19  100.10    4.86
  -1  -8  19  104.58    3.60
  -1  -8  19   96.98    3.68
  -1  -8  18   87.35    4.26
  -1  -8  18   86.71    3.24
  -1  -8  18   80.98    3.31
  -1  -8  17    0.41    1.44
  -1  -8  17    1.79    1.04
  -1  -8  17    1.59    1.04
  -1  -8  17    1.07    1.08
  -1  -8  16   11.19    1.91
  -1  -8  16   14.97    1.52
  -1  -8  16   12.46    1.37
  -1  -8  16   10.81    1.27
  -1  -8  15    2.40    1.34
  -1  -8  15   -0.13    1.67
  -1  -8  15    1.76    1.12
   1   8 -15    0.89    1.27
  -1  -8  15    0.80    0.96
  -1  -8  15    1.71    0.99
  -1  -8  14   22.45    2.05
  -1  -8  14   25.45    1.66
  -1  -8  14   30.81    2.09
  -1  -8  14   24.64    1.82
  -1  -8  14   21.71    2.18
   1   8 -14   29.49    2.24
   1   8 -13  347.19    9.52
  -1  -8  13  346.51    9.02
  -1  -8  13  338.71    9.14
  -1  -8  13  336.98    8.72
  -1  -8  13  340.78    9.38
   1   8 -13  331.45    8.77
  -1  -8  13  344.52    9.14
  -1  -8  13  351.15    9.19
  -1  -8  12  741.28   17.74
   1   8 -12  751.49   18.29
  -1  -8  12  762.09   17.80
  -1  -8  12  722.06   17.46
  -1  -8  12  763.87   18.00
  -1  -8  12  748.11   17.74
   1   8 -12  758.14   17.56
  -1  -8  12  739.81   17.87
   1   8 -11  444.64   11.64
  -1  -8  11  442.83   11.24
  -1  -8  11  447.41   11.15
  -1  -8  11  445.96   11.01
  -1  -8  11  462.89   11.31
   1   8 -11  440.29   11.05
  -1  -8  11  448.25   11.09
   1   8 -11  429.99   10.97
  -1  -8  11  466.56   11.41
   1   8 -10 3172.89   70.73
  -1  -8  10 3169.38   70.32
  -1  -8  10 3240.37   70.04
  -1  -8  10 3159.60   70.03
   1   8 -10 3319.90   70.10
  -1  -8  10 3126.65   70.17
   1   8 -10 3133.57   71.07
   1   8 -10 3118.49   70.01
  -1  -8  10 3215.14   70.03
  -1  -8  10 3171.85   70.34
  -1  -8   9  152.83    4.80
   1   8  -9  159.09    5.13
  -1  -8   9  154.13    4.50
  -1  -8   9  154.61    4.60
  -1  -8   9  152.01    4.57
   1   8  -9  157.76    5.35
   1   8  -9  154.46    4.60
   1   8  -9  142.38    4.51
  -1  -8   9  155.31    4.51
  -1  -8   9  157.34    4.83
  -1  -8   8  387.65   10.03
   1   8  -8  391.69   10.30
   1   8  -8  383.98    9.94
  -1  -8   8  400.00    9.63
  -1  -8   8  378.37    9.75
   1   8  -8  417.09    9.89
  -1  -8   8  395.87    9.64
   1   8  -8  391.87    9.78
  -1  -8   8  387.08    9.99
  -1  -8   7   25.53    1.41
   1   8  -7   23.16    1.56
  -1  -8   7   22.44    1.50
   1   8  -7   23.83    1.54
  -1  -8   7   23.31    1.38
   1   8  -7   26.53    1.56
   1   8  -7   27.21    1.88
  -1  -8   7   26.10    1.66
   1   8  -6   12.39    1.22
  -1  -8   6   13.28    1.05
  -1  -8   6   13.97    1.25
   1   8  -6   13.08    1.24
   1   8  -6   14.39    1.22
  -1  -8   6   13.72    1.12
   1   8  -6   12.00    1.35
  -1  -8   6   11.19    1.19
   1   8  -5  464.61   11.62
  -1  -8   5  466.92   11.44
   1   8  -5  464.66   11.51
  -1  -8   5  449.10   10.96
  -1  -8   5  463.51   11.29
   1   8  -5  447.74   11.68
  -1  -8   5  454.28   11.04
   1   8  -5  461.42   11.33
  -1  -8   5  464.54   11.29
  -1  -8   4  159.35    4.79
  -1  -8   4  163.54    4.74
   1   8  -4  158.90    4.90
  -1  -8   4  158.72    4.47
   1   8  -4  152.09    4.86
   1   8  -4  154.01    4.72
  -1  -8   4  154.08    4.51
   1   8  -4  164.03    5.03
  -1  -8   4  156.04    4.65
   1   8  -3  206.01    6.12
  -1  -8   3  208.99    5.71
  -1  -8   3  207.61    5.94
   1   8  -3  222.77    6.21
  -1  -8   3  219.81    5.82
   1   8  -3  218.05    6.17
  -1  -8   3  205.78    5.80
   1   8  -2    2.71    0.91
  -1  -8   2    1.42    0.77
   1   8  -2    2.64    0.93
  -1  -8   2    2.02    0.87
   1   8  -2    1.86    0.90
   1   8  -2    3.60    0.87
  -1  -8   2    1.51    0.73
  -1  -8   2    1.94    0.72
  -1  -8   2    2.14    0.95
   1   8  -1  719.67   16.99
  -1  -8   1  703.61   16.85
   1   8  -1  717.98   17.30
  -1  -8   1  705.44   16.76
  -1  -8   1  703.16   16.83
  -1  -8   1  743.08   16.92
   1   8  -1  693.62   16.81
  -1  -8   1  706.63   16.58
  -1  -8   1  729.75   17.16
  -1  -8   0   61.80    2.55
   1   8   0   63.63    2.65
   1   8   0   58.63    2.87
  -1  -8   0   59.10    2.59
  -1  -8   0   61.96    2.59
  -1  -8   0   66.51    2.68
  -1  -8   0   58.89    2.73
  -1  -8   0   65.31    2.37
   1   8   0   65.74    2.53
  -1  -8  -1    1.46    0.83
  -1  -8  -1    1.82    0.96
   1   8   1    2.81    0.77
   1   8   1    1.73    1.06
   1   8   1    1.46    0.89
  -1  -8  -1    1.37    0.77
  -1  -8  -1    1.51    0.98
  -1  -8  -1    1.65    0.71
   1   8   2  465.65   12.06
   1   8   2  467.95   12.46
  -1  -8  -2  465.49   12.16
   1   8   2  467.84   11.83
   1   8   2  469.78   12.54
  -1  -8  -2  499.33   12.17
  -1  -8  -2  471.72   11.77
  -1  -8  -2  479.67   11.43
  -1  -8  -2  504.75   12.43
   1   8   2  474.95   12.19
   1   8   2  477.78   11.54
   1   8   3   46.28    2.47
  -1  -8  -3   47.50    2.33
  -1  -8  -3   42.49    2.49
   1   8   3   46.64    2.72
  -1  -8  -3   51.57    2.32
   1   8   3   47.88    2.31
   1   8   3   44.68    2.72
  -1  -8  -3   48.07    2.55
   1   8   3   49.57    2.65
   1   8   3   51.67    2.09
  -1  -8  -3   50.98    2.71
  -1  -8  -3   51.09    2.03
  -1  -8  -4   93.01    3.55
   1   8   4   99.52    3.77
   1   8   4  101.66    4.19
  -1  -8  -4   98.61    3.99
   1   8   4   96.38    3.46
  -1  -8  -4  102.05    3.97
   1   8   4  100.92    4.25
  -1  -8  -4   94.50    3.44
   1   8   4   95.09    3.94
   1   8   4   97.14    3.12
  -1  -8  -4   98.29    3.13
  -1  -8  -4  100.48    4.03
   1   8   5    3.06    0.93
  -1  -8  -5    1.61    0.86
  -1  -8  -5    3.80    1.27
  -1  -8  -5    2.38    1.40
   1   8   5    4.84    1.19
  -1  -8  -5    1.03    1.04
   1   8   5    2.33    0.70
  -1  -8  -5    2.07    1.32
  -1  -8  -5    0.39    1.41
  -1  -8  -5    0.39    0.70
  -1  -8  -5    3.61    1.35
   1   8   5    2.44    1.21
   1   8   6   22.37    1.61
  -1  -8  -6   21.22    2.01
  -1  -8  -6   21.84    2.23
  -1  -8  -6   20.87    1.71
   1   8   6   20.53    1.84
  -1  -8  -6   18.28    2.02
  -1  -8  -6   20.35    2.06
  -1  -8  -6   21.86    2.05
  -1  -8  -6   19.54    1.30
   1   8   6   23.24    1.26
   1   8   6   21.54    2.03
  -1  -8  -7  455.32   13.05
   1   8   7  487.49   12.30
  -1  -8  -7  479.41   12.03
  -1  -8  -7  466.34   12.84
   1   8   7  470.32   11.73
  -1  -8  -7  458.68   12.66
   1   8   7  470.61   11.05
   1   8   7  444.96   12.62
  -1  -8  -8  112.13    5.10
   1   8   8  133.53    4.69
  -1  -8  -8  121.31    4.40
   1   8   8  125.96    3.48
  -1  -8  -8  118.17    5.09
   1   8   8  126.58    4.17
  -1  -8  -8  127.14    5.10
   1   8   8  101.99    4.82
  -1  -8  -9  297.85    9.69
   1   8   9  322.58    8.98
  -1  -8  -9  292.83    9.51
   1   8   9  307.03    7.32
   1   8   9  322.20    8.32
  -1  -8  -9  309.05    9.47
   1   8   9  281.07    9.35
   1   8  10  472.24   12.52
  -1  -8 -10  455.97   13.33
  -1  -8 -10  454.50   13.40
   1   8  10  484.60   11.85
  -1  -8 -10  464.16   13.21
   1   8  11  136.98    5.15
  -1  -8 -11  132.80    5.88
  -1  -8 -11  141.70    5.98
   1   8  11  139.11    4.55
   1   8  12  193.06    6.53
  -1  -8 -12  178.01    7.27
  -1  -8 -12  192.67    7.42
   1   8  12  197.61    5.78
   1   8  13   96.35    4.29
  -1  -8 -13   84.11    4.84
  -1  -8 -13   83.43    4.81
   1   8  13   92.70    3.46
   1   8  14   60.94    3.48
  -1  -8 -14   55.39    4.06
  -1  -8 -14   58.16    4.01
   1   8  15  136.02    5.42
  -1  -8 -15  132.13    6.42
   1   8  16   32.05    2.84
  -1  -8 -16   33.66    3.71
   1   8  17   51.87    3.45
  -1  -8 -17   40.63    4.01
   1   8  18    1.75    1.87
  -1  -9  22   23.90    3.06
  -1  -9  21   24.64    3.06
  -1  -9  20   39.04    3.28
  -1  -9  19   23.75    1.87
  -1  -9  19   24.28    1.83
  -1  -9  19   27.18    2.77
  -1  -9  18    0.43    1.15
  -1  -9  18    1.74    1.17
  -1  -9  18    2.46    1.66
  -1  -9  17  185.73    5.64
  -1  -9  17  183.10    5.40
  -1  -9  17  187.64    5.65
  -1  -9  17  184.84    6.39
  -1  -9  16    3.59    1.12
  -1  -9  16    4.32    1.17
  -1  -9  16    6.40    1.57
   1   9 -16    5.59    1.59
  -1  -9  16    3.61    1.72
  -1  -9  16    4.55    1.30
  -1  -9  15   87.24    3.19
  -1  -9  15   80.91    3.90
  -1  -9  15   85.67    3.67
  -1  -9  15   82.88    3.33
   1   9 -15   86.39    3.89
  -1  -9  14  225.23    6.47
  -1  -9  14  238.20    7.24
  -1  -9  14  240.43    6.98
   1   9 -14  243.72    7.39
  -1  -9  14  232.45    6.79
   1   9 -13 2819.09   65.31
  -1  -9  13 3076.05   65.44
  -1  -9  13 2934.07   65.02
  -1  -9  13 2922.98   65.60
  -1  -9  13 2947.99   65.33
  -1  -9  13 2953.08   65.37
   1   9 -13 2995.71   66.00
   1   9 -12   85.81    3.35
  -1  -9  12   81.01    3.27
  -1  -9  12   88.20    3.23
  -1  -9  12   83.74    3.42
  -1  -9  12   85.60    3.33
   1   9 -12   83.24    3.26
  -1  -9  12   94.68    3.53
   1   9 -12   85.98    3.77
  -1  -9  11  216.26    6.45
   1   9 -11  221.71    6.86
   1   9 -11  235.96    6.51
  -1  -9  11  227.18    6.27
  -1  -9  11  212.19    6.17
  -1  -9  11  229.24    6.42
   1   9 -11  221.24    7.22
   1   9 -11  217.65    6.27
  -1  -9  11  224.55    6.24
  -1  -9  11  219.59    6.50
  -1  -9  10   17.73    1.58
   1   9 -10   20.45    1.85
  -1  -9  10   13.20    1.41
   1   9 -10   17.99    1.56
  -1  -9  10   16.63    1.42
   1   9 -10   15.44    1.47
  -1  -9  10   18.69    1.56
   1   9 -10   19.03    2.00
  -1  -9  10   15.61    1.44
   1   9 -10   16.78    1.44
  -1  -9  10   17.43    1.58
   1   9  -9 1571.27   35.04
  -1  -9   9 1554.77   34.64
   1   9  -9 1445.68   34.45
  -1  -9   9 1512.40   34.09
  -1  -9   9 1571.48   34.34
   1   9  -9 1486.52   35.29
   1   9  -9 1486.30   34.38
   1   9  -9 1489.46   34.27
  -1  -9   9 1529.78   34.15
  -1  -9   9 1575.99   34.61
   1   9  -8  261.16    7.39
  -1  -9   8  245.91    7.00
  -1  -9   8  246.00    6.57
   1   9  -8  256.77    7.06
  -1  -9   8  246.95    6.80
   1   9  -8  254.54    6.90
  -1  -9   8  246.67    6.59
   1   9  -8  237.25    6.75
  -1  -9   8  254.95    6.99
  -1  -9   7   94.81    3.09
   1   9  -7   89.77    3.45
  -1  -9   7   95.28    3.31
   1   9  -7   82.75    3.30
   1   9  -7   86.00    3.30
  -1  -9   7   89.41    3.07
  -1  -9   7   95.44    3.48
   1   9  -7   96.05    3.73
   1   9  -6   27.69    1.88
  -1  -9   6   26.20    1.53
  -1  -9   6   26.00    1.69
   1   9  -6   25.64    2.01
  -1  -9   6   31.10    1.63
   1   9  -6   24.15    1.68
  -1  -9   6   29.78    1.83
   1   9  -6   27.09    1.95
  -1  -9   5   17.82    1.50
   1   9  -5   16.90    1.58
   1   9  -5   18.18    1.53
  -1  -9   5   16.25    1.25
  -1  -9   5   16.23    1.44
   1   9  -5   15.52    1.59
  -1  -9   5   21.48    1.40
   1   9  -5   17.17    1.49
  -1  -9   5   17.35    1.44
  -1  -9   4   44.61    2.27
  -1  -9   4   50.14    2.33
   1   9  -4   49.79    2.50
  -1  -9   4   57.49    2.23
   1   9  -4   50.96    2.53
  -1  -9   4   50.97    2.20
  -1  -9   4   44.72    2.24
   1   9  -4   49.05    2.51
   1   9  -3   23.62    1.85
  -1  -9   3   26.61    1.73
   1   9  -3   23.85    1.78
  -1  -9   3   25.46    1.57
  -1  -9   3   27.08    1.62
  -1  -9   3   23.12    1.58
   1   9  -3   25.10    1.80
  -1  -9   3   25.68    1.81
   1   9  -2  166.03    5.11
  -1  -9   2  158.48    4.75
  -1  -9   2  156.70    4.90
   1   9  -2  165.83    5.16
  -1  -9   2  152.73    4.78
   1   9  -2  163.29    5.03
  -1  -9   2  163.78    5.17
  -1  -9   2  159.29    4.73
  -1  -9   1   38.14    2.07
   1   9  -1   37.15    2.32
   1   9  -1   42.89    2.24
  -1  -9   1   39.21    2.03
   1   9  -1   43.70    2.30
  -1  -9   1   40.90    2.11
  -1  -9   1   35.24    2.02
  -1  -9   1   40.51    2.11
   1   9  -1   39.93    2.07
  -1  -9   1   40.98    1.98
  -1  -9   1   37.37    2.25
  -1  -9   0 1290.71   31.10
   1   9   0 1336.22   31.84
   1   9   0 1395.01   31.34
  -1  -9   0 1417.81   31.23
  -1  -9   0 1324.25   31.12
  -1  -9   0 1369.70   31.29
  -1  -9   0 1406.66   31.34
  -1  -9   0 1359.17   30.85
  -1  -9   0 1424.59   31.66
   1   9   0 1370.47   31.10
   1   9   1  165.19    5.83
   1   9   1  173.76    5.39
  -1  -9  -1  167.52    5.25
  -1  -9  -1  168.72    5.36
  -1  -9  -1  174.50    5.47
   1   9   1  175.76    5.84
  -1  -9  -1  170.51    5.40
  -1  -9  -1  169.02    4.95
   1   9   1  183.52    5.19
  -1  -9  -1  178.99    5.75
   1   9   2   95.03    3.75
  -1  -9  -2   92.91    3.73
   1   9   2   91.38    4.00
   1   9   2   88.09    4.03
  -1  -9  -2   92.73    3.49
   1   9   2   90.95    3.60
  -1  -9  -2  100.52    3.73
   1   9   2   93.38    3.32
  -1  -9  -2   91.33    3.86
  -1  -9  -2   92.87    3.24
  -1  -9  -3   53.97    2.61
   1   9   3   54.86    2.76
   1   9   3   57.73    3.16
  -1  -9  -3   51.72    2.79
   1   9   3   57.49    3.19
  -1  -9  -3   54.98    2.80
  -1  -9  -3   52.68    2.51
   1   9   3   54.11    2.58
  -1  -9  -3   50.61    2.20
  -1  -9  -3   58.54    3.08
   1   9   3   52.21    2.81
   1   9   3   56.19    2.33
  -1  -9  -4   73.16    3.15
   1   9   4   77.18    3.39
  -1  -9  -4   72.54    3.49
   1   9   4   71.30    3.67
   1   9   4   72.84    3.82
  -1  -9  -4   75.10    3.45
   1   9   4   68.00    3.04
  -1  -9  -4   77.07    3.12
   1   9   4   74.22    2.75
  -1  -9  -4   75.58    3.56
   1   9   4   74.93    3.56
  -1  -9  -4   70.23    2.73
  -1  -9  -5   79.87    4.10
  -1  -9  -5   82.80    3.42
   1   9   5   78.06    3.56
  -1  -9  -5   73.66    3.73
   1   9   5   86.04    3.32
  -1  -9  -5   77.48    3.71
   1   9   5   75.69    3.70
  -1  -9  -5   82.95    2.97
   1   9   5   86.67    2.95
  -1  -9  -5   84.88    3.85
  -1  -9  -6  292.19    9.22
   1   9   6  287.94    8.49
  -1  -9  -6  297.15    8.93
   1   9   6  295.97    8.08
  -1  -9  -6  292.54    8.77
   1   9   6  285.80    8.76
   1   9   6  295.45    7.51
  -1  -9  -6  288.81    7.59
  -1  -9  -7  224.95    7.83
   1   9   7  234.98    7.12
  -1  -9  -7  206.12    7.36
  -1  -9  -7  233.09    7.46
   1   9   7  231.06    6.64
   1   9   7  229.10    5.99
   1   9   7  210.02    7.33
  -1  -9  -8  375.68   11.38
   1   9   8  390.58   10.57
   1   9   8  370.90    9.13
  -1  -9  -8  361.04   10.99
   1   9   8  375.28    9.93
  -1  -9  -8  389.49   11.00
   1   9   8  376.65   11.04
  -1  -9  -9  546.58   15.06
   1   9   9  531.82   14.04
  -1  -9  -9  530.67   14.76
   1   9   9  525.66   12.38
  -1  -9  -9  543.43   14.62
   1   9   9  538.04   13.38
   1   9   9  532.59   14.71
  -1  -9 -10  423.11   12.58
   1   9  10  416.68   11.60
  -1  -9 -10  408.41   12.28
   1   9  10  418.06   10.87
   1   9  10  417.64   12.27
  -1  -9 -11  226.76    8.22
   1   9  11  231.31    7.45
  -1  -9 -11  223.88    8.14
   1   9  11  230.77    6.73
   1   9  11  217.96    8.00
  -1  -9 -12  439.99   13.25
   1   9  12  455.09   12.34
  -1  -9 -12  441.59   13.20
   1   9  12  445.39   11.43
   1   9  12  415.73   13.05
   1   9  13   55.77    3.39
  -1  -9 -13   46.93    3.84
  -1  -9 -13   54.37    3.99
   1   9  13   54.41    3.94
   1   9  14    2.86    1.75
  -1  -9 -14    2.56    2.14
   1   9  15   -0.16    1.80
  -1  -9 -15   -0.22    2.25
   1   9  16    8.55    2.17
  -1  -9 -16    5.13    2.56
   1   9  17    4.49    2.13
   1   9  18    4.94    2.09
  -1 -10  22   66.96    4.46
  -1 -10  21   13.82    2.71
  -1 -10  20   32.24    3.03
  -1 -10  19   13.37    2.27
  -1 -10  19   15.38    1.71
   1  10 -18  363.57    9.88
  -1 -10  18  356.79   10.43
  -1 -10  18  370.69    9.58
  -1 -10  18  338.97    9.43
   1  10 -17    2.55    1.43
  -1 -10  17    0.36    1.14
  -1 -10  17    2.67    1.52
  -1 -10  17    1.74    1.21
  -1 -10  17   -1.36    1.94
   1  10 -17    0.53    1.54
   1  10 -16   98.01    3.90
  -1 -10  16   95.19    3.45
  -1 -10  16   89.93    4.34
  -1 -10  16   94.14    4.07
  -1 -10  16   99.40    3.76
   1  10 -16  102.90    4.36
   1  10 -15    5.02    1.36
  -1 -10  15    4.46    1.17
  -1 -10  15    5.11    1.44
   1  10 -15    3.62    1.56
  -1 -10  15    4.37    1.55
  -1 -10  15    5.41    1.42
   1  10 -14  327.03    9.02
  -1 -10  14  323.59    8.61
  -1 -10  14  328.57    9.27
  -1 -10  14  330.02    8.97
  -1 -10  14  330.98    8.99
   1  10 -14  333.14    9.58
  -1 -10  13  145.27    4.77
   1  10 -13  140.59    4.82
  -1 -10  13  137.29    4.52
  -1 -10  13  143.12    4.97
  -1 -10  13  136.40    4.67
   1  10 -13  144.49    5.28
  -1 -10  13  145.39    4.85
  -1 -10  12 2293.41   51.09
   1  10 -12 2254.09   51.35
  -1 -10  12 2292.46   51.01
  -1 -10  12 2292.87   51.33
  -1 -10  12 2304.89   51.10
   1  10 -12 2326.15   52.00
  -1 -10  12 2283.21   51.35
   1  10 -11  342.90    9.02
  -1 -10  11  327.49    8.62
  -1 -10  11  320.10    8.59
   1  10 -11  317.20    9.72
  -1 -10  11  326.56    8.76
   1  10 -11  321.70    8.67
  -1 -10  11  338.53    8.64
   1  10 -11  327.55    9.38
  -1 -10  11  325.59    8.92
  -1 -10  10  142.58    4.50
   1  10 -10  143.84    4.86
  -1 -10  10  134.21    4.52
   1  10 -10  141.77    5.43
   1  10 -10  143.91    4.65
  -1 -10  10  153.38    4.56
   1  10 -10  155.42    5.28
  -1 -10  10  145.86    4.88
  -1 -10   9    3.21    1.01
   1  10  -9    6.58    1.37
  -1 -10   9    2.17    1.09
   1  10  -9    3.85    1.14
  -1 -10   9    5.64    1.13
   1  10  -9    1.34    1.27
  -1 -10   9    3.59    1.24
  -1 -10   8   49.34    2.17
   1  10  -8   47.33    2.57
  -1 -10   8   49.78    2.35
   1  10  -8   54.08    2.58
  -1 -10   8   47.08    2.18
   1  10  -8   47.19    2.38
  -1 -10   8   44.80    2.42
   1  10  -8   47.73    2.69
  -1 -10   7   33.36    1.81
   1  10  -7   35.34    2.24
  -1 -10   7   35.61    2.01
   1  10  -7   33.46    2.42
  -1 -10   7   36.14    1.89
   1  10  -7   32.62    2.04
  -1 -10   7   37.52    2.22
   1  10  -7   35.36    2.39
   1  10  -6  629.56   15.50
  -1 -10   6  626.35   15.22
   1  10  -6  633.41   15.42
  -1 -10   6  613.09   14.62
  -1 -10   6  626.63   15.00
   1  10  -6  599.00   15.55
  -1 -10   6  611.11   14.68
   1  10  -6  615.77   15.07
  -1 -10   6  610.71   15.04
   1  10  -5  714.97   17.18
  -1 -10   5  671.45   16.80
  -1 -10   5  711.78   16.37
   1  10  -5  684.82   17.06
  -1 -10   5  684.49   16.67
   1  10  -5  707.60   17.04
   1  10  -5  717.65   17.27
  -1 -10   5  693.46   16.42
  -1 -10   5  680.23   16.67
  -1 -10   4   29.63    2.01
   1  10  -4   29.29    2.14
  -1 -10   4   30.99    1.95
   1  10  -4   32.23    2.14
  -1 -10   4   33.84    1.81
  -1 -10   4   35.36    1.89
  -1 -10   4   30.68    2.09
   1  10  -4   32.31    2.17
  -1 -10   4   29.14    1.88
   1  10  -3  326.19    9.30
  -1 -10   3  351.13    8.67
  -1 -10   3  321.98    8.83
   1  10  -3  335.96    9.17
  -1 -10   3  345.33    8.78
   1  10  -3  324.58    9.10
  -1 -10   3  318.10    8.69
  -1 -10   3  343.67    9.18
   1  10  -2  359.17   10.20
   1  10  -2  359.24    9.86
  -1 -10   2  381.62    9.53
   1  10  -2  386.37   10.07
  -1 -10   2  378.63    9.74
  -1 -10   2  382.10    9.66
   1  10  -2  376.34    9.88
  -1 -10   2  371.76    9.50
  -1 -10   2  376.84   10.01
   1  10  -1   34.57    2.40
  -1 -10   1   33.15    2.03
   1  10  -1   34.38    2.16
  -1 -10   1   31.45    2.00
   1  10  -1   35.59    2.27
  -1 -10   1   31.88    2.02
  -1 -10   1   29.37    1.97
  -1 -10   1   36.44    2.14
  -1 -10   1   32.11    1.89
   1  10  -1   28.94    2.00
  -1 -10   1   28.27    2.25
   1  10   0  189.95    6.52
  -1 -10   0  190.53    5.94
   1  10   0  202.51    6.12
  -1 -10   0  198.37    5.92
  -1 -10   0  202.88    5.97
  -1 -10   0  194.13    5.99
   1  10   0  197.26    6.43
  -1 -10   0  201.30    6.07
   1  10   0  184.83    5.84
  -1 -10   0  195.22    5.65
  -1 -10   0  198.21    6.32
   1  10   1  793.69   19.22
   1  10   1  796.22   19.94
  -1 -10  -1  769.24   19.02
  -1 -10  -1  805.75   19.26
   1  10   1  790.26   19.73
  -1 -10  -1  831.17   19.21
  -1 -10  -1  806.41   19.26
  -1 -10  -1  790.98   18.69
   1  10   1  789.74   18.91
  -1 -10  -1  801.22   19.58
  -1 -10  -2   70.12    3.28
   1  10   2   66.62    3.51
  -1 -10  -2   71.86    3.08
   1  10   2   70.19    3.12
  -1 -10  -2   70.85    3.21
   1  10   2   68.01    3.59
   1  10   2   71.09    2.88
  -1 -10  -2   71.21    3.45
  -1 -10  -2   66.04    2.74
   1  10   3   39.91    2.55
  -1 -10  -3   37.70    2.40
   1  10   3   40.48    2.89
  -1 -10  -3   41.84    2.65
  -1 -10  -3   42.49    2.60
  -1 -10  -3   38.76    2.28
   1  10   3   32.01    2.64
   1  10   3   40.67    2.39
   1  10   3   37.11    2.09
  -1 -10  -3   38.29    2.03
  -1 -10  -3   37.83    2.64
   1  10   3   39.10    2.62
   1  10   4  106.54    4.30
  -1 -10  -4  102.94    4.42
   1  10   4  107.82    4.82
  -1 -10  -4  102.40    3.95
  -1 -10  -4  106.40    4.32
   1  10   4  108.13    4.07
   1  10   4  109.53    4.46
  -1 -10  -4  104.27    3.62
   1  10   4  107.46    3.68
  -1 -10  -5  151.65    6.07
   1  10   5  155.48    5.46
  -1 -10  -5  161.68    5.76
   1  10   5  150.94    5.07
  -1 -10  -5  148.22    5.51
   1  10   5  148.34    5.61
   1  10   5  150.55    4.66
  -1 -10  -5  151.75    4.70
  -1 -10  -6   79.04    4.29
   1  10   6   83.26    3.85
  -1 -10  -6   81.51    4.03
  -1 -10  -6   83.85    4.02
   1  10   6   84.89    3.48
  -1 -10  -6   80.32    3.06
   1  10   6   80.65    2.99
   1  10   6   79.75    4.01
  -1 -10  -7 1301.32   32.13
   1  10   7 1329.86   31.15
   1  10   7 1320.82   29.83
  -1 -10  -7 1285.20   31.51
   1  10   7 1324.15   30.55
  -1 -10  -7 1360.00   31.47
   1  10   7 1307.11   31.54
  -1 -10  -8   26.17    2.75
   1  10   8   31.29    2.48
   1  10   8   25.44    1.53
  -1 -10  -8   21.09    2.52
   1  10   8   26.42    2.02
   1  10   8   27.06    2.70
  -1 -10  -9   12.80    2.43
   1  10   9   17.44    2.16
   1  10   9   14.24    1.19
  -1 -10  -9   21.17    2.64
   1  10   9   16.50    1.80
   1  10   9   17.72    2.42
  -1 -10 -10   19.93    2.76
   1  10  10   21.96    2.38
  -1 -10 -10   18.51    2.58
   1  10  10   23.60    2.00
   1  10  10   14.46    2.48
  -1 -10 -11   51.74    3.88
   1  10  11   50.08    3.29
  -1 -10 -11   53.22    3.83
   1  10  11   47.27    2.68
   1  10  11   43.56    3.58
  -1 -10 -12    6.98    2.41
   1  10  12   10.10    2.06
  -1 -10 -12   11.00    2.38
   1  10  12   10.97    1.68
   1  10  12    7.17    2.22
   1  10  13    1.87    1.75
  -1 -10 -13    1.24    2.01
   1  10  13   -0.63    2.20
   1  10  14   21.14    2.63
  -1 -10 -14   18.19    2.85
   1  10  14   21.06    3.02
   1  10  15    2.00    1.86
  -1 -10 -15    0.23    2.21
   1  10  15    3.67    2.46
   1  10  16    0.34    2.03
   1  10  17    9.04    2.37
  -1 -11  21   86.10    4.78
  -1 -11  20   -0.16    1.98
  -1 -11  19  260.44    7.50
  -1 -11  19  258.63    8.40
  -1 -11  18   53.84    2.75
  -1 -11  18   56.15    3.34
  -1 -11  18   62.14    2.96
   1  11 -18   59.62    3.49
  -1 -11  18   56.79    3.79
   1  11 -17   95.53    4.03
  -1 -11  17   99.52    4.68
  -1 -11  17   98.30    4.28
  -1 -11  17   96.74    3.88
   1  11 -17  103.43    4.54
   1  11 -16   32.11    2.36
  -1 -11  16   25.71    1.82
  -1 -11  16   28.16    2.27
   1  11 -16   26.80    2.51
  -1 -11  16   24.45    2.01
  -1 -11  16   25.76    2.56
   1  11 -15    8.41    1.59
  -1 -11  15    6.02    1.20
  -1 -11  15    4.94    1.68
  -1 -11  15   10.27    1.53
  -1 -11  15    7.53    1.53
   1  11 -15    6.99    1.81
   1  11 -14   45.64    2.63
  -1 -11  14   41.09    2.26
  -1 -11  14   48.99    2.84
  -1 -11  14   45.58    2.56
   1  11 -14   43.16    2.92
  -1 -11  14   48.90    2.64
   1  11 -13   49.74    2.76
  -1 -11  13   48.03    2.43
  -1 -11  13   48.06    2.72
  -1 -11  13   50.31    2.55
  -1 -11  13   46.82    2.67
   1  11 -13   46.88    3.05
   1  11 -12  131.92    4.77
  -1 -11  12  127.02    4.38
  -1 -11  12  125.53    4.50
  -1 -11  12  132.76    4.41
  -1 -11  12  134.63    4.73
   1  11 -11   70.69    3.35
  -1 -11  11   70.80    3.05
  -1 -11  11   72.93    3.04
   1  11 -11   73.85    3.95
  -1 -11  11   77.76    3.05
  -1 -11  11   77.18    3.37
   1  11 -11   75.79    3.70
  -1 -11  10  311.34    8.07
   1  11 -10  293.05    8.65
  -1 -11  10  301.70    8.22
   1  11 -10  289.96    9.21
  -1 -11  10  302.72    8.07
   1  11 -10  322.45    9.07
  -1 -11  10  305.82    8.54
  -1 -11   9   94.64    3.47
   1  11  -9   93.41    4.02
   1  11  -9  103.03    3.87
  -1 -11   9  105.05    3.57
   1  11  -9  106.95    4.36
  -1 -11   9  105.44    3.98
  -1 -11   9  103.28    3.72
   1  11  -8  285.06    8.22
  -1 -11   8  269.33    7.44
  -1 -11   8  281.11    7.77
  -1 -11   8  282.39    7.51
   1  11  -8  285.07    7.89
  -1 -11   8  288.56    8.04
   1  11  -8  283.55    8.39
  -1 -11   7  700.97   16.36
   1  11  -7  692.16   17.24
  -1 -11   7  678.62   16.67
   1  11  -7  690.61   17.55
   1  11  -7  685.22   16.83
  -1 -11   7  694.14   16.43
   1  11  -7  718.14   17.39
  -1 -11   7  687.04   16.97
  -1 -11   6  137.80    4.70
   1  11  -6  136.73    4.96
  -1 -11   6  129.38    4.14
   1  11  -6  133.09    4.84
  -1 -11   6  128.99    4.43
   1  11  -6  130.14    4.98
  -1 -11   6  121.76    4.15
  -1 -11   6  143.43    4.58
   1  11  -5  294.96    8.43
   1  11  -5  272.89    8.33
  -1 -11   5  275.59    8.02
  -1 -11   5  285.88    7.57
  -1 -11   5  292.69    7.94
   1  11  -5  300.15    8.35
   1  11  -5  297.04    8.49
  -1 -11   5  283.84    7.68
  -1 -11   5  274.50    7.87
   1  11  -4    7.53    1.52
  -1 -11   4    8.32    1.20
  -1 -11   4    9.39    1.40
   1  11  -4    7.33    1.48
   1  11  -4    8.09    1.47
  -1 -11   4    8.20    1.28
  -1 -11   4    7.59    1.22
  -1 -11   4    8.13    1.46
   1  11  -3  515.47   13.59
  -1 -11   3  520.98   12.71
   1  11  -3  535.54   13.45
  -1 -11   3  525.77   13.05
  -1 -11   3  469.89   12.64
  -1 -11   3  523.73   12.84
  -1 -11   3  520.59   13.31
  -1 -11   3  516.64   12.82
   1  11  -3  519.31   13.29
   1  11  -2   81.98    3.92
   1  11  -2   86.53    3.71
  -1 -11   2   91.46    3.38
  -1 -11   2   86.65    3.53
   1  11  -2   87.49    3.76
  -1 -11   2   84.18    3.39
  -1 -11   2   87.99    3.45
  -1 -11   2   84.32    3.75
   1  11  -2   88.01    3.67
  -1 -11   2   86.61    3.33
   1  11  -1    3.24    1.30
  -1 -11   1    2.68    1.22
   1  11  -1    3.13    1.48
  -1 -11   1    1.82    1.19
   1  11  -1    2.41    1.37
  -1 -11   1    3.14    1.27
   1  11  -1    2.61    1.28
   1  11  -1    3.14    1.46
  -1 -11   1    3.00    1.22
  -1 -11   1    3.96    1.33
  -1 -11   1    1.94    1.04
  -1 -11   1    3.90    1.42
   1  11   0    1.98    1.46
  -1 -11   0    1.40    1.13
   1  11   0    2.58    1.26
  -1 -11   0    2.20    1.27
   1  11   0    1.55    1.13
  -1 -11   0    3.18    1.29
  -1 -11   0    2.53    1.28
  -1 -11   0    1.55    1.43
  -1 -11   0    1.45    1.06
  -1 -11  -1   63.13    3.04
   1  11   1   66.63    3.60
   1  11   1   59.03    3.01
  -1 -11  -1   64.13    3.17
  -1 -11  -1   67.55    3.07
  -1 -11  -1   64.83    3.13
  -1 -11  -1   61.82    2.71
   1  11   1   60.88    2.90
  -1 -11  -1   66.06    3.37
  -1 -11  -2  323.82    9.06
   1  11   2  335.07    9.98
   1  11   2  339.05    9.22
  -1 -11  -2  343.26    9.25
  -1 -11  -2  323.96    9.28
  -1 -11  -2  317.77    9.23
   1  11   2  322.15    8.85
  -1 -11  -2  317.89    8.64
  -1 -11  -3    5.44    1.50
   1  11   3    3.03    1.47
   1  11   3    6.69    1.28
  -1 -11  -3    5.46    1.50
  -1 -11  -3    4.56    1.38
   1  11   3    4.37    1.80
   1  11   3    5.12    1.37
  -1 -11  -3    4.48    1.11
  -1 -11  -4    4.35    1.57
   1  11   4    4.00    1.58
  -1 -11  -4    2.77    1.63
   1  11   4    4.52    1.17
  -1 -11  -4    1.68    1.28
   1  11   4    6.75    2.01
   1  11   4    3.74    1.47
  -1 -11  -4    5.58    1.26
   1  11   4    2.56    1.59
  -1 -11  -5  359.34   11.10
   1  11   5  361.24   10.30
  -1 -11  -5  352.11   10.40
  -1 -11  -5  367.31   10.29
   1  11   5  363.18    9.85
   1  11   5  353.08    9.35
   1  11   5  348.83   10.44
  -1 -11  -5  353.24    9.34
  -1 -11  -6  482.22   13.91
   1  11   6  503.97   13.15
   1  11   6  489.76   12.00
  -1 -11  -6  444.54   13.12
  -1 -11  -6  489.60   13.13
   1  11   6  488.81   12.57
   1  11   6  470.10   13.22
  -1 -11  -6  462.71   11.97
  -1 -11  -7   67.14    4.23
   1  11   7   67.54    3.66
   1  11   7   61.29    2.70
  -1 -11  -7   60.55    3.75
   1  11   7   66.01    3.27
   1  11   7   60.86    3.75
  -1 -11  -8  553.11   15.97
   1  11   8  577.33   14.98
  -1 -11  -8  552.71   15.29
   1  11   8  555.33   13.50
   1  11   8  562.81   14.33
   1  11   8  550.24   15.31
  -1 -11  -9  140.56    6.29
   1  11   9  132.78    5.48
  -1 -11  -9  126.23    5.68
   1  11   9  133.94    4.11
   1  11   9  144.11    5.04
   1  11   9  135.19    5.84
  -1 -11 -10   -0.21    1.96
   1  11  10    1.06    1.75
  -1 -11 -10    1.28    1.92
   1  11  10    2.15    1.39
   1  11  10    1.30    1.91
  -1 -11 -11    1.06    2.01
   1  11  11   -1.10    1.91
  -1 -11 -11    0.57    2.05
   1  11  11    2.86    1.43
   1  11  11    1.17    2.14
   1  11  12    3.08    1.79
  -1 -11 -12    2.20    2.15
   1  11  12    1.23    2.07
   1  11  13    2.68    2.02
  -1 -11 -13    0.21    2.52
   1  11  13    1.28    2.22
   1  11  14   33.67    3.12
  -1 -11 -14   22.35    3.19
   1  11  14   25.83    3.30
   1  11  15    2.14    2.03
   1  11  16   13.75    2.69
  -1 -12  21   37.50    3.30
  -1 -12  20   77.29    4.27
  -1 -12  19   26.95    2.74
  -1 -12  19   21.67    2.91
  -1 -12  19   24.50    2.17
  -1 -12  18  120.04    5.00
  -1 -12  18  126.68    4.61
  -1 -12  18  117.77    5.45
  -1 -12  17   36.12    2.43
  -1 -12  17   30.73    2.94
  -1 -12  17   34.67    2.65
   1  12 -16    8.33    1.74
  -1 -12  16   12.04    1.72
  -1 -12  16    5.08    1.95
  -1 -12  16    6.88    1.60
   1  12 -15   22.19    2.14
  -1 -12  15   19.99    1.78
  -1 -12  15   21.52    2.23
  -1 -12  15   21.06    1.99
  -1 -12  15   23.82    2.06
   1  12 -14    2.12    1.48
  -1 -12  14    2.24    1.24
  -1 -12  14    2.17    1.52
  -1 -12  14    1.33    1.32
   1  12 -14    1.29    1.70
  -1 -12  14   -0.11    1.29
   1  12 -13    1.41    1.31
  -1 -12  13    1.30    1.19
  -1 -12  13    1.58    1.31
  -1 -12  13    0.18    1.15
  -1 -12  13    1.20    1.31
   1  12 -13    0.85    1.61
   1  12 -12   61.01    3.17
  -1 -12  12   54.70    2.71
  -1 -12  12   58.38    2.70
  -1 -12  12   58.24    3.02
   1  12 -12   62.36    3.37
   1  12 -11  143.61    5.13
  -1 -12  11  131.73    4.60
   1  12 -11  136.99    5.69
  -1 -12  11  142.08    4.56
  -1 -12  11  140.81    5.01
   1  12 -11  138.23    5.42
   1  12 -10   44.10    2.74
  -1 -12  10   45.89    2.28
  -1 -12  10   42.48    2.23
  -1 -12  10   42.33    2.55
   1  12 -10   43.28    2.93
  -1 -12  10   40.29    2.34
  -1 -12   9   42.99    2.21
   1  12  -9   43.27    2.67
  -1 -12   9   40.54    2.36
  -1 -12   9   40.85    2.14
  -1 -12   9   41.06    2.52
   1  12  -9   39.49    2.76
  -1 -12   8  358.50    9.18
   1  12  -8  356.93   10.11
  -1 -12   8  348.75    9.48
   1  12  -8  352.30   10.39
  -1 -12   8  353.75    9.20
   1  12  -8  373.14   10.28
  -1 -12   8  351.45    9.80
  -1 -12   7  124.79    4.02
   1  12  -7  118.09    4.72
  -1 -12   7  118.68    4.29
  -1 -12   7  127.73    4.12
   1  12  -7  116.18    4.38
   1  12  -7  119.99    4.79
  -1 -12   7  117.48    4.45
   1  12  -7  115.07    4.88
  -1 -12   6   28.64    1.82
   1  12  -6   32.12    2.48
  -1 -12   6   25.55    1.82
   1  12  -6   28.53    2.29
  -1 -12   6   30.44    2.17
   1  12  -6   27.59    2.28
   1  12  -5  450.55   11.73
  -1 -12   5  433.72   11.35
   1  12  -5  409.82   11.72
  -1 -12   5  417.86   10.73
   1  12  -5  438.40   11.60
   1  12  -5  409.21   11.64
  -1 -12   5  418.86   10.87
  -1 -12   5  443.23   11.45
   1  12  -4   72.19    3.68
  -1 -12   4   80.86    3.07
   1  12  -4   76.82    3.57
   1  12  -4   75.35    3.59
  -1 -12   4   69.04    3.00
  -1 -12   4   72.67    3.11
  -1 -12   4   75.29    3.51
   1  12  -3   19.50    2.18
  -1 -12   3   27.87    1.86
   1  12  -3   29.12    2.28
  -1 -12   3   24.22    1.86
   1  12  -3   26.33    2.13
  -1 -12   3   26.59    1.95
  -1 -12   3   28.77    2.20
  -1 -12   3   25.55    1.88
   1  12  -2    3.69    1.39
   1  12  -2    3.18    1.52
  -1 -12   2    2.49    1.21
  -1 -12   2    2.08    1.11
   1  12  -2    2.60    1.41
  -1 -12   2    1.52    1.17
   1  12  -2    3.22    1.32
  -1 -12   2    0.47    1.28
  -1 -12   2    1.20    1.37
  -1 -12   2    1.35    1.11
  -1 -12   1  390.47   10.76
   1  12  -1  402.31   11.49
   1  12  -1  413.61   11.00
  -1 -12   1  410.91   10.54
   1  12  -1  393.73   11.12
  -1 -12   1  381.64   10.53
  -1 -12   1  408.37   10.70
   1  12  -1  389.49   10.79
  -1 -12   1  403.69   10.45
   1  12   0    7.17    1.58
   1  12   0    4.67    1.69
  -1 -12   0    5.06    1.48
   1  12   0    7.21    1.54
  -1 -12   0    7.08    1.58
  -1 -12   0    8.11    1.61
  -1 -12   0    7.77    1.55
  -1 -12   0    5.98    1.36
   1  12   1  716.24   17.76
   1  12   1  711.15   18.57
  -1 -12  -1  708.31   17.61
  -1 -12  -1  695.48   17.65
  -1 -12  -1  712.49   17.55
  -1 -12  -1  733.46   17.79
  -1 -12  -1  696.44   17.18
   1  12   1  720.28   17.52
  -1 -12  -2   53.78    2.98
   1  12   2   59.34    3.09
   1  12   2   55.28    3.55
  -1 -12  -2   53.48    2.96
  -1 -12  -2   55.00    3.05
  -1 -12  -2   57.40    3.17
  -1 -12  -2   58.58    2.75
   1  12   2   55.19    2.85
  -1 -12  -3  184.11    6.20
   1  12   3  183.16    6.38
  -1 -12  -3  177.70    6.21
   1  12   3  188.34    6.12
   1  12   3  178.68    6.88
  -1 -12  -3  176.29    6.01
  -1 -12  -3  178.20    5.62
   1  12   3  187.83    5.85
   1  12   4  662.40   16.54
  -1 -12  -4  615.92   16.31
   1  12   4  619.17   17.13
  -1 -12  -4  623.98   16.12
   1  12   4  638.60   16.04
   1  12   4  630.08   15.57
  -1 -12  -4  624.89   15.46
  -1 -12  -5  158.76    6.73
   1  12   5  174.18    6.19
   1  12   5  165.66    5.35
  -1 -12  -5  169.19    6.18
   1  12   5  164.00    5.71
   1  12   5  166.11    6.22
  -1 -12  -5  165.29    5.32
  -1 -12  -6    1.59    1.94
   1  12   6    2.07    1.67
  -1 -12  -6    2.32    1.79
   1  12   6    2.43    1.18
   1  12   6    5.12    1.58
  -1 -12  -6    4.04    1.23
   1  12   6    2.68    1.79
  -1 -12  -7   84.72    4.75
   1  12   7   78.22    4.06
  -1 -12  -7   80.60    4.22
   1  12   7   77.78    3.20
   1  12   7   76.43    3.65
   1  12   7   78.75    4.26
  -1 -12  -8   74.16    4.58
   1  12   8   66.52    3.83
  -1 -12  -8   68.04    4.12
   1  12   8   75.74    3.04
   1  12   8   78.56    3.66
   1  12   8   76.20    4.30
  -1 -12  -9    7.77    2.54
   1  12   9   13.53    2.29
  -1 -12  -9    6.77    2.28
   1  12   9   13.30    1.93
   1  12   9    8.20    2.27
   1  12  10   10.96    2.21
  -1 -12 -10    8.24    2.33
  -1 -12 -10   13.02    2.65
   1  12  10    7.00    2.25
   1  12  11    9.93    2.29
  -1 -12 -11    7.80    2.37
   1  12  11    6.70    2.48
   1  12  12    5.37    2.09
  -1 -12 -12    4.26    2.20
   1  12  12    4.45    2.29
   1  12  13   56.94    3.82
  -1 -12 -13   50.57    4.11
   1  12  14   11.20    2.64
  -1 -13  20   11.77    2.29
  -1 -13  19  180.28    6.52
  -1 -13  19  182.66    6.02
  -1 -13  18    6.00    1.84
  -1 -13  18    6.59    2.28
  -1 -13  18    3.73    1.57
  -1 -13  17  193.55    6.54
  -1 -13  17  195.99    6.38
  -1 -13  17  202.65    7.05
  -1 -13  16   28.71    2.33
  -1 -13  16   26.04    2.50
   1  13 -15   20.44    2.23
  -1 -13  15   15.44    1.87
  -1 -13  15   17.40    2.04
  -1 -13  15   16.83    2.10
   1  13 -14    2.47    1.62
  -1 -13  14    2.62    1.39
  -1 -13  14    3.61    1.55
  -1 -13  14    4.09    1.62
   1  13 -13    1.82    1.52
  -1 -13  13    2.10    1.25
  -1 -13  13    3.73    1.49
  -1 -13  13    5.32    1.56
   1  13 -12  180.30    6.27
  -1 -13  12  176.66    5.96
  -1 -13  12  176.00    5.51
   1  13 -11   78.60    3.88
  -1 -13  11   79.71    3.68
  -1 -13  11   78.37    3.21
   1  13 -10  718.32   18.16
  -1 -13  10  705.81   17.13
  -1 -13  10  723.77   17.83
   1  13  -9  267.17    8.03
  -1 -13   9  254.19    7.03
  -1 -13   9  248.55    7.62
   1  13  -8  104.53    4.42
  -1 -13   8   94.67    3.56
   1  13  -8  102.03    4.47
  -1 -13   8   94.74    4.04
   1  13  -8   96.51    4.59
  -1 -13   7  441.82   11.09
  -1 -13   7  437.99   11.18
   1  13  -7  442.34   12.18
  -1 -13   7  417.11   11.73
   1  13  -7  472.52   12.31
   1  13  -7  433.88   12.40
   1  13  -6    1.27    1.38
  -1 -13   6    0.86    1.08
   1  13  -6   -0.43    1.57
  -1 -13   6   -0.51    1.13
   1  13  -6    1.08    1.53
  -1 -13   6    0.70    1.30
  -1 -13   5  133.92    4.33
   1  13  -5  128.76    5.05
  -1 -13   5  122.43    4.36
   1  13  -5  128.80    5.16
  -1 -13   5  128.53    4.43
  -1 -13   5  124.53    4.76
   1  13  -5  132.25    5.08
   1  13  -5  127.41    5.16
  -1 -13   4   14.37    1.46
   1  13  -4   14.53    1.93
  -1 -13   4   14.85    1.53
   1  13  -4   12.06    1.80
  -1 -13   4   10.54    1.48
   1  13  -4   11.91    1.90
  -1 -13   3    1.31    1.10
   1  13  -3    1.07    1.42
   1  13  -3    1.55    1.35
  -1 -13   3    0.10    1.15
  -1 -13   3    1.73    1.22
   1  13  -3    1.17    1.35
   1  13  -3   -0.62    1.62
  -1 -13   2   35.55    2.22
   1  13  -2   40.10    2.80
  -1 -13   2   40.82    2.43
   1  13  -2   39.22    2.61
  -1 -13   2   37.97    2.39
  -1 -13   2   38.18    2.50
   1  13  -2   36.92    2.95
   1  13  -2   36.36    2.59
  -1 -13   1   32.52    2.26
   1  13  -1   35.05    2.71
  -1 -13   1   35.81    2.35
   1  13  -1   36.17    2.55
  -1 -13   1   35.24    2.36
  -1 -13   1   29.55    2.34
   1  13  -1   28.54    2.77
   1  13  -1   36.24    2.58
  -1 -13   0   24.42    2.06
   1  13   0   26.03    2.35
   1  13   0   24.56    2.10
  -1 -13   0   23.88    2.10
  -1 -13   0   23.83    2.14
  -1 -13   0   24.92    2.14
   1  13   0   21.87    2.13
   1  13   0   20.70    2.53
   1  13   1  516.17   13.74
   1  13   1  519.99   14.62
  -1 -13  -1  514.01   13.64
   1  13   1  521.40   13.55
  -1 -13  -1  507.14   13.58
  -1 -13  -1  525.83   13.53
  -1 -13  -1  530.46   13.72
  -1 -13  -1  522.12   13.24
   1  13   2  338.75   10.65
  -1 -13  -2  325.42    9.63
  -1 -13  -2  333.16    9.73
   1  13   2  343.89    9.53
  -1 -13  -2  347.76    9.87
  -1 -13  -2  332.77    9.21
   1  13   3   67.87    4.20
  -1 -13  -3   69.34    3.53
   1  13   3   71.05    3.85
  -1 -13  -3   74.40    3.71
   1  13   3   71.91    3.36
  -1 -13  -3   72.54    3.72
  -1 -13  -3   70.62    3.21
   1  13   4   73.89    3.98
  -1 -13  -4   79.45    3.94
   1  13   4   79.30    3.52
   1  13   4   79.39    4.62
  -1 -13  -4   70.89    3.28
   1  13   5    7.64    1.84
   1  13   5   10.04    1.50
  -1 -13  -5    8.28    1.88
  -1 -13  -5    6.99    2.27
  -1 -13  -5    7.36    1.43
   1  13   6  230.89    7.87
   1  13   6  228.56    6.93
  -1 -13  -6  229.79    7.86
  -1 -13  -6  239.34    8.75
   1  13   6  229.43    7.93
  -1 -13  -6  228.43    6.87
   1  13   7   27.56    2.74
  -1 -13  -7   25.33    2.73
   1  13   7   25.06    2.03
  -1 -13  -7   24.29    3.05
   1  13   7   25.02    2.76
   1  13   8  112.72    5.20
  -1 -13  -8  105.57    5.20
   1  13   8  114.45    4.14
  -1 -13  -8  119.82    6.01
   1  13   8  117.27    5.43
   1  13   9    9.90    2.17
  -1 -13  -9   16.75    2.59
   1  13   9   15.26    2.60
   1  13  10   -1.23    1.91
  -1 -13 -10    0.19    2.00
   1  13  10    3.00    2.26
   1  13  11   26.21    2.96
  -1 -13 -11   23.60    3.00
   1  13  11   26.68    3.12
   1  13  12   81.53    4.65
   1  13  13   37.91    3.55
  -1 -14  20   58.31    3.78
  -1 -14  19   76.87    4.02
  -1 -14  18   21.11    2.28
  -1 -14  18   16.97    2.13
  -1 -14  17  158.31    5.68
  -1 -14  17  155.50    5.66
  -1 -14  17  164.94    6.21
  -1 -14  16    1.47    1.63
  -1 -14  16    1.73    1.62
  -1 -14  16    2.66    1.81
  -1 -14  15    7.24    1.64
  -1 -14  15    7.20    1.78
  -1 -14  15    8.53    1.82
   1  14 -14   68.78    3.87
  -1 -14  14   69.27    3.32
  -1 -14  14   71.53    3.57
  -1 -14  14   76.95    3.61
   1  14 -13   84.50    4.18
  -1 -14  13   81.06    3.85
  -1 -14  13   75.68    3.38
   1  14 -12    0.29    1.77
  -1 -14  12    1.38    1.51
  -1 -14  12    0.54    1.25
   1  14 -11   25.04    2.44
  -1 -14  11   22.38    2.19
  -1 -14  11   25.10    1.94
   1  14 -10   61.04    3.51
  -1 -14  10   55.65    2.71
  -1 -14  10   55.12    3.17
   1  14  -9  189.50    6.64
  -1 -14   9  182.16    5.61
  -1 -14   9  180.90    6.26
   1  14  -9  178.70    6.84
   1  14  -8   31.07    2.71
  -1 -14   8   32.67    2.13
  -1 -14   8   30.51    2.48
   1  14  -8   34.78    2.93
   1  14  -7   30.52    2.66
   1  14  -7   26.09    2.60
  -1 -14   7   29.71    2.39
  -1 -14   7   24.05    1.88
   1  14  -6   96.68    4.58
  -1 -14   6   96.26    3.80
  -1 -14   6   95.70    3.75
   1  14  -6  102.66    4.75
  -1 -14   6  102.89    4.29
   1  14  -5   35.76    2.76
  -1 -14   5   39.58    2.41
   1  14  -5   35.60    2.85
  -1 -14   5   39.64    2.39
   1  14  -5   35.06    2.96
  -1 -14   5   37.30    2.56
   1  14  -4   12.91    1.96
   1  14  -4   11.34    1.88
  -1 -14   4    9.69    1.51
  -1 -14   4    8.65    1.51
   1  14  -4   13.38    2.19
   1  14  -3   31.56    2.77
  -1 -14   3   32.71    2.30
   1  14  -3   30.41    2.56
  -1 -14   3   37.40    2.40
   1  14  -3   32.79    2.90
   1  14  -2   11.62    2.00
  -1 -14   2   14.76    1.79
   1  14  -2   11.24    1.87
  -1 -14   2   15.73    1.77
  -1 -14   2   11.30    1.80
   1  14  -2    9.22    2.06
   1  14  -1   71.15    3.79
   1  14  -1   68.83    3.59
  -1 -14   1   68.28    3.34
  -1 -14   1   69.98    3.43
  -1 -14   1   64.28    3.48
   1  14  -1   68.91    4.09
   1  14   0   42.23    3.10
  -1 -14   0   49.02    2.91
   1  14   0   52.97    3.03
   1  14   0   41.42    3.39
  -1 -14   0   44.57    2.88
  -1 -14   0   45.05    2.82
  -1 -14  -1  476.42   12.88
   1  14   1  472.37   12.92
  -1 -14  -1  470.59   12.98
   1  14   1  487.26   14.04
  -1 -14  -1  499.40   13.06
   1  14   2  102.37    4.38
  -1 -14  -2  107.41    4.61
  -1 -14  -2  112.52    4.74
   1  14   2  107.39    5.44
  -1 -14  -2  116.36    4.72
   1  14   3  123.35    5.52
  -1 -14  -3  134.49    5.38
   1  14   3  141.65    5.16
  -1 -14  -3  140.48    5.53
   1  14   3  137.25    6.23
  -1 -14  -4   43.03    3.20
   1  14   4   43.94    3.23
   1  14   4   47.87    2.86
  -1 -14  -4   44.11    3.08
   1  14   5   13.42    2.26
  -1 -14  -5   13.06    2.14
   1  14   5    9.79    1.67
  -1 -14  -5   16.39    2.71
  -1 -14  -5   12.49    1.79
  -1 -14  -6   70.21    4.59
   1  14   6   64.54    4.00
   1  14   6   66.81    3.28
  -1 -14  -6   67.88    3.91
  -1 -14  -7   33.87    3.63
   1  14   7   35.09    3.14
   1  14   7   37.33    2.47
  -1 -14  -7   38.35    3.20
   1  14   8    9.26    2.28
  -1 -14  -8    8.72    2.38
   1  14   8    7.19    2.38
   1  14   9  133.97    5.86
  -1 -14  -9  127.56    5.83
   1  14   9  122.50    5.90
   1  14  10    9.13    2.44
  -1 -14 -10    7.68    2.23
   1  14  10    8.60    2.53
   1  14  11   53.63    3.85
  -1 -15  19    0.14    1.82
  -1 -15  18    1.05    1.73
  -1 -15  17    6.13    1.68
  -1 -15  16   53.04    3.08
  -1 -15  16   52.31    3.21
  -1 -15  16   49.79    3.29
  -1 -15  15   92.68    4.04
  -1 -15  15  106.11    4.44
  -1 -15  15   99.63    4.42
  -1 -15  14    4.93    1.78
  -1 -15  14    3.07    1.56
  -1 -15  13    8.16    1.89
  -1 -15  13    8.20    1.64
   1  15 -12   -0.16    1.73
  -1 -15  12    0.27    1.52
  -1 -15  12    1.22    1.33
   1  15 -11  186.52    6.68
  -1 -15  11  172.36    5.55
  -1 -15  11  167.35    6.15
   1  15 -10    4.84    1.98
  -1 -15  10    3.62    1.39
  -1 -15  10    3.35    1.66
   1  15 -10    7.01    2.27
  -1 -15   9  316.34    8.58
  -1 -15   9  303.88    9.29
   1  15  -9  310.09    9.78
   1  15  -9  315.90   10.19
   1  15  -8   25.43    2.73
   1  15  -8   28.95    2.87
  -1 -15   8   25.42    2.43
  -1 -15   8   25.13    2.03
  -1 -15   7  144.55    5.02
   1  15  -7  144.66    6.11
  -1 -15   7  145.79    5.57
   1  15  -7  147.46    6.00
  -1 -15   7  149.41    4.94
  -1 -15   6    1.11    1.40
   1  15  -6    1.17    1.82
   1  15  -6    0.69    1.86
  -1 -15   6    1.35    1.54
  -1 -15   6    0.39    1.27
  -1 -15   5   28.96    2.26
   1  15  -5   34.17    2.95
  -1 -15   5   33.29    2.32
   1  15  -5   30.04    2.98
  -1 -15   5   28.95    2.52
   1  15  -4  280.44    8.85
  -1 -15   4  283.80    8.06
   1  15  -4  271.44    8.85
  -1 -15   4  268.63    7.97
   1  15  -4  264.25    9.15
   1  15  -3    0.16    1.76
  -1 -15   3    1.21    1.46
   1  15  -3    0.31    1.68
  -1 -15   3    1.09    1.43
   1  15  -3    0.19    1.85
   1  15  -2   58.18    3.67
  -1 -15   2   64.07    3.30
   1  15  -2   60.87    3.59
  -1 -15   2   63.76    3.27
   1  15  -2   64.22    4.09
  -1 -15   2   60.52    3.45
   1  15  -1   24.07    2.59
  -1 -15   1   22.63    2.21
   1  15  -1   20.07    2.36
  -1 -15   1   22.24    2.23
  -1 -15   1   21.70    2.30
   1  15  -1   22.90    2.87
   1  15   0  551.89   15.09
   1  15   0  552.28   14.72
  -1 -15   0  564.49   14.46
   1  15   0  523.46   15.59
  -1 -15   0  528.18   14.59
  -1 -15   0  567.78   14.53
  -1 -15  -1   46.65    3.03
   1  15   1   42.66    3.00
   1  15   1   36.29    3.52
  -1 -15  -1   45.25    3.13
  -1 -15  -1   40.58    2.94
   1  15   2   20.96    2.28
  -1 -15  -2   18.77    2.38
   1  15   2   19.55    2.81
  -1 -15  -2   20.40    2.36
  -1 -15  -2   22.32    2.43
   1  15   3    8.35    1.82
  -1 -15  -3    8.01    2.07
  -1 -15  -3    9.30    2.16
   1  15   3    9.52    2.65
  -1 -15  -4   -0.47    2.01
   1  15   4   -1.41    2.05
  -1 -15  -4    1.83    1.92
   1  15   4    0.40    1.55
   1  15   5   66.61    4.09
   1  15   5   63.10    3.44
  -1 -15  -5   64.78    3.74
  -1 -15  -5   58.42    3.86
  -1 -15  -5   59.67    4.49
  -1 -15  -6   46.80    3.56
   1  15   6   40.42    3.45
   1  15   6   41.91    2.76
  -1 -15  -6   48.37    3.43
   1  15   7    6.51    2.37
  -1 -15  -7   13.37    2.41
   1  15   8   14.05    2.60
  -1 -15  -8   12.06    2.43
   1  15   9   14.70    2.78
  -1 -16  18   46.37    3.07
  -1 -16  17   77.43    3.71
  -1 -16  16    2.43    1.68
  -1 -16  15    2.96    1.59
  -1 -16  14   38.18    2.59
  -1 -16  13   -0.20    1.49
  -1 -16  12    3.73    1.51
  -1 -16  11    7.29    1.59
  -1 -16  11   10.46    2.06
   1  16 -11    6.61    2.37
   1  16 -10   -0.35    1.93
  -1 -16  10    2.00    1.36
  -1 -16  10    2.30    1.78
   1  16 -10    1.21    2.04
  -1 -16   9   55.96    2.90
  -1 -16   9   61.27    3.50
   1  16  -9   55.23    3.71
   1  16  -9   60.65    4.06
   1  16  -8   -0.72    2.06
   1  16  -8   -2.66    2.12
  -1 -16   8   -0.21    1.53
  -1 -16   8    1.73    1.67
  -1 -16   8   -0.29    1.35
   1  16  -7   26.87    2.98
  -1 -16   7   28.20    2.31
   1  16  -7   28.74    2.98
  -1 -16   7   26.46    2.51
  -1 -16   7   30.56    2.24
  -1 -16   6   -0.97    1.55
   1  16  -6    1.78    1.95
   1  16  -6    0.75    2.00
  -1 -16   6   -1.02    1.73
  -1 -16   6    0.92    1.38
   1  16  -5  497.58   14.02
  -1 -16   5  481.98   12.79
  -1 -16   5  498.76   12.80
   1  16  -5  480.10   14.24
   1  16  -4  110.22    5.17
   1  16  -4  122.48    5.35
  -1 -16   4  113.69    4.51
  -1 -16   4  110.24    4.47
   1  16  -4  114.02    5.53
   1  16  -3    8.88    2.24
   1  16  -3   13.53    2.23
  -1 -16   3   12.13    1.94
  -1 -16   3   11.98    1.92
   1  16  -3   10.21    2.65
  -1 -16   3   10.81    2.11
   1  16  -2   70.58    4.19
   1  16  -2   70.02    4.00
  -1 -16   2   78.15    3.71
  -1 -16   2   77.64    3.68
   1  16  -2   72.82    4.55
  -1 -16   2   74.38    3.92
   1  16  -1  420.31   12.13
   1  16  -1  385.70   11.65
  -1 -16   1  387.35   11.03
  -1 -16   1  417.05   11.20
  -1 -16   1  386.53   11.46
   1  16  -1  394.58   12.48
   1  16   0    1.24    1.99
  -1 -16   0    3.30    1.88
   1  16   0    4.03    1.88
  -1 -16   0    1.20    1.66
  -1 -16   0    1.68    1.90
   1  16   0    2.78    2.26
   1  16   1  141.76    6.01
   1  16   1  141.23    5.67
  -1 -16  -1  139.60    5.47
  -1 -16  -1  134.72    5.67
   1  16   1  142.35    6.57
  -1 -16  -1  136.92    5.50
   1  16   2    0.75    1.76
  -1 -16  -2   -0.43    1.79
   1  16   2    2.46    2.14
  -1 -16  -2   -0.44    1.85
  -1 -16  -3   47.63    3.49
   1  16   3   53.32    3.37
  -1 -16  -3   50.49    3.46
  -1 -16  -4   32.30    3.06
   1  16   4   24.31    3.01
   1  16   4   28.93    2.72
  -1 -16  -4   28.18    2.96
  -1 -16  -5    5.79    2.20
   1  16   5    8.42    2.46
   1  16   5    7.32    2.00
  -1 -16  -5    7.83    2.20
  -1 -16  -6    2.84    2.19
   1  16   6    1.75    2.28
  -1 -16  -6    2.54    2.25
  -1 -16  -7   79.06    4.62
  -1 -17  16   21.72    2.24
  -1 -17  15   17.21    2.12
  -1 -17  14    3.13    1.64
  -1 -17  13   44.33    2.77
  -1 -17  12    2.44    1.49
  -1 -17  11  314.78    8.83
  -1 -17  10   97.94    3.97
   1  17 -10   98.30    5.37
  -1 -17   9  189.12    6.01
  -1 -17   9  184.31    6.16
   1  17  -9  193.74    7.70
  -1 -17   8   43.80    2.68
  -1 -17   8   51.39    2.95
   1  17  -8   47.87    3.80
  -1 -17   7  172.49    5.65
  -1 -17   7  168.10    5.79
   1  17  -7  168.66    7.01
  -1 -17   6  138.16    4.90
  -1 -17   6  125.27    4.87
   1  17  -6  128.36    5.91
  -1 -17   5    2.01    1.61
   1  17  -5   -0.37    2.14
  -1 -17   5    1.51    1.63
  -1 -17   4   21.33    2.25
   1  17  -4   23.46    2.93
  -1 -17   4   22.15    2.24
  -1 -17   3   55.98    3.18
   1  17  -3   52.26    3.71
   1  17  -3   53.27    3.64
  -1 -17   3   52.72    3.10
  -1 -17   2  479.60   12.72
   1  17  -2  463.72   13.70
   1  17  -2  460.58   13.52
  -1 -17   2  475.01   12.70
  -1 -17   1   11.77    2.07
   1  17  -1    5.57    2.21
  -1 -17   1   10.28    2.02
   1  17  -1    6.97    2.15
  -1 -17   0   44.24    3.11
   1  17   0   42.41    3.57
   1  17   0   44.29    3.40
  -1 -17   0   52.43    3.23
  -1 -17  -1    0.58    1.73
   1  17   1   -0.19    2.05
  -1 -17  -1    0.85    1.81
   1  17   1    0.33    1.87
  -1 -17  -2    9.44    2.15
   1  17   2    7.80    2.07
  -1 -17  -2    9.92    2.12
  -1 -17  -3    9.07    2.22
  -1 -17  -3    3.70    1.96
   1  17   3    5.74    1.95
  -1 -17  -4    7.67    2.29
   1  17   4    2.97    1.93
  -1 -17  -4    6.71    2.18
  -1 -17  -5   20.79    2.75
  -1 -18  15    1.15    1.80
  -1 -18  14   -0.67    1.65
  -1 -18  13   27.12    2.31
  -1 -18  12   93.54    3.97
  -1 -18  11   15.45    1.95
  -1 -18  10    7.38    1.79
  -1 -18   9  417.99   11.01
   1  18  -9  420.10   13.08
  -1 -18   9  398.31   11.22
  -1 -18   8   63.61    3.19
   1  18  -8   60.48    4.28
  -1 -18   8   58.82    3.28
  -1 -18   7   68.18    3.41
  -1 -18   7   73.77    3.68
   1  18  -7   72.50    4.64
  -1 -18   6    2.70    1.56
   1  18  -6    3.87    2.14
  -1 -18   6    2.16    1.63
  -1 -18   5   17.26    2.10
   1  18  -5   16.07    2.73
  -1 -18   5   15.46    2.10
  -1 -18   4   21.65    2.26
  -1 -18   4   19.36    2.33
   1  18  -4   18.83    2.95
  -1 -18   3  315.70    9.50
   1  18  -3  329.10   10.61
  -1 -18   3  328.52    9.58
   1  18  -3  340.04   10.67
  -1 -18   2   15.64    2.16
   1  18  -2   16.83    2.71
   1  18  -2   11.93    2.34
  -1 -18   2   10.71    2.00
  -1 -18   1   22.34    2.40
   1  18  -1   20.52    2.95
   1  18  -1   23.07    2.79
  -1 -18   1   25.49    2.46
  -1 -18   0    7.74    2.01
   1  18   0    3.61    2.38
   1  18   0    3.06    2.14
  -1 -18   0    6.22    1.93
   1  18   1   -1.06    2.08
  -1 -18  -1   -0.45    1.83
   1  18   2   -1.05    2.12
  -1 -18  -2    3.44    1.99
   1  18   3    6.85    2.15
  -1 -18  -3    7.66    2.23
  -1 -19  12   98.16    4.18
  -1 -19  11   10.28    1.90
  -1 -19  10  163.45    5.61
  -1 -19   9    0.87    1.63
  -1 -19   8  418.62   11.28
  -1 -19   7   53.03    3.06
   1  19  -6    2.36    2.51
  -1 -19   6    2.69    1.78
   1  19  -5   14.31    2.79
  -1 -19   5   17.33    2.22
   1  19  -4   56.87    4.13
  -1 -19   4   54.95    3.37
   1  19  -3    4.44    2.29
  -1 -19   3    6.18    2.03
   1  19  -2   13.47    2.74
  -1 -19   2   13.07    2.19
   1  19  -1    3.71    2.30
  -1 -19   1    6.37    1.92
   1  19   0   23.98    2.98
  -1 -19   0   23.99    2.59
   1  19   1   16.04    2.80
   2 -21  -1    0.13    1.72
   2 -21   0   23.09    2.47
  -2  20   4   69.96    4.19
  -2  20   3   55.98    3.74
   2 -20  -3   52.35    3.43
   2 -20  -2    0.40    1.77
  -2  20   2   -0.34    2.00
   2 -20  -1   25.34    2.41
  -2  20   1   20.42    2.81
   2 -20   0   -1.67    1.84
  -2  20   0    0.36    2.07
   2 -20   1   -1.60    1.80
  -2  20  -1   -1.10    2.08
   2 -20   2    3.90    1.72
   2 -20   3    4.84    1.65
  -2  20  -3    5.74    2.14
   2 -20   4   28.63    2.24
  -2  20  -4   26.77    2.96
   2 -20   5    9.29    1.76
  -2  20  -5   10.97    2.49
   2 -20   6   31.51    2.22
   2 -20   7    3.59    1.48
   2 -19  -6  295.50    9.44
   2 -19  -5   25.11    2.73
  -2  19   5   26.49    2.80
   2 -19  -4   20.33    2.48
  -2  19   4   22.05    2.55
   2 -19  -3    5.21    1.87
  -2  19   3    4.12    1.98
   2 -19  -3    4.78    1.87
   2 -19  -2   44.01    2.95
   2 -19  -2   38.55    2.82
  -2  19   2   33.92    2.98
   2 -19  -1   11.30    1.96
  -2  19   1   10.84    2.51
  -2  19   1   14.61    2.45
   2 -19  -1   14.65    2.02
  -2  19   0  110.62    5.39
   2 -19   0  109.12    4.52
   2 -19   0  105.94    4.38
  -2  19   0  100.21    4.93
   2 -19   1   22.01    2.24
  -2  19  -1   23.69    2.87
  -2  19  -1   20.47    2.75
   2 -19   1   22.37    2.31
   2 -19   2   23.56    2.21
  -2  19  -2   26.23    2.89
   2 -19   2   24.86    2.41
  -2  19  -2   23.22    2.84
   2 -19   3   14.77    1.87
  -2  19  -3   13.45    2.44
  -2  19  -3   17.90    2.61
   2 -19   3   15.08    2.04
   2 -19   4    0.66    1.32
[truncated: 2,168,447 more chars]
