# Supplementary material for: A Phosphorus(V)‐Centered Porphyrin Having Redox‐ and Air‐Stable Axial P–H Bonds
Source: Chemistry. 2025 Sep 7;31(63):e02215. doi: 10.1002/chem.202502215 (PMC12619045; doi:10.1002/chem.202502215)
Supplement: Supplementary file 3 — Supporting Information [file CHEM-31-e02215-s002.cif]

 
data_si047d_sq


_audit_creation_method            'SHELXL-2018/3'
_shelx_SHELXL_version_number      '2018/3'
_chemical_name_systematic         ?
_chemical_name_common             ?
_chemical_melting_point           ?
_chemical_formula_moiety          ?
_chemical_formula_sum
 'C66 H67 Cl F6 N4 P2' 
_chemical_formula_weight          1127.62

loop_
 _atom_type_symbol
 _atom_type_description
 _atom_type_scat_dispersion_real
 _atom_type_scat_dispersion_imag
 _atom_type_scat_source
 'C'  'C'   0.0033   0.0016
 'International Tables Vol C Tables 4.2.6.8 and 6.1.1.4'
 'H'  'H'   0.0000   0.0000
 'International Tables Vol C Tables 4.2.6.8 and 6.1.1.4'
 'N'  'N'   0.0061   0.0033
 'International Tables Vol C Tables 4.2.6.8 and 6.1.1.4'
 'F'  'F'   0.0171   0.0103
 'International Tables Vol C Tables 4.2.6.8 and 6.1.1.4'
 'P'  'P'   0.1023   0.0942
 'International Tables Vol C Tables 4.2.6.8 and 6.1.1.4'
 'Cl'  'Cl'   0.1484   0.1585
 'International Tables Vol C Tables 4.2.6.8 and 6.1.1.4'
 
_space_group_crystal_system       monoclinic
_space_group_IT_number            15
_space_group_name_H-M_alt         'C 2/c'
_space_group_name_Hall            '-C 2yc'
 
_shelx_space_group_comment
;
The symmetry employed for this shelxl refinement is uniquely defined
by the following loop, which should always be used as a source of
symmetry information in preference to the above space-group names.
They are only intended as comments.
;
 
loop_
 _space_group_symop_operation_xyz
 'x, y, z'
 '-x, y, -z+1/2'
 'x+1/2, y+1/2, z'
 '-x+1/2, y+1/2, -z+1/2'
 '-x, -y, -z'
 'x, -y, z-1/2'
 '-x+1/2, -y+1/2, -z'
 'x+1/2, -y+1/2, z-1/2'
 
_cell_length_a                    25.6310(4)
_cell_length_b                    15.8857(3)
_cell_length_c                    44.5088(8)
_cell_angle_alpha                 90
_cell_angle_beta                  92.5148(16)
_cell_angle_gamma                 90
_cell_volume                      18105.0(6)
_cell_formula_units_Z             12
_cell_measurement_temperature     120(2)
_cell_measurement_reflns_used   48375
_cell_measurement_theta_min     3.3850
_cell_measurement_theta_max     32.0280
 
_exptl_crystal_description        plate
_exptl_crystal_colour             blue
_exptl_crystal_density_meas       ?
_exptl_crystal_density_method     ?
_exptl_crystal_density_diffrn     1.241          
_exptl_crystal_F_000              7104
_exptl_transmission_factor_min    ?
_exptl_transmission_factor_max    ?
_exptl_crystal_size_max           0.100
_exptl_crystal_size_mid           0.050
_exptl_crystal_size_min           0.030
_exptl_absorpt_coefficient_mu     0.178
_shelx_estimated_absorpt_T_min    0.982
_shelx_estimated_absorpt_T_max    0.995
_exptl_absorpt_correction_T_min                   0.82745
_exptl_absorpt_correction_T_max                   1.00000
_exptl_absorpt_correction_type            multi-scan
_exptl_absorpt_process_details
;
CrysAlisPro 1.171.40.61a (Rigaku Oxford Diffraction, 2019)
Empirical absorption correction using spherical harmonics,
 implemented in SCALE3 ABSPACK scaling algorithm.
;
_oxdiff_exptl_absorpt_empirical_full_min           0.812
_oxdiff_exptl_absorpt_empirical_full_max           1.301
_oxdiff_exptl_absorpt_empirical_details
;
Empirical correction (ABSPACK) includes:
- Absorption correction using spherical harmonics
- Frame scaling
;
_exptl_absorpt_special_details    ?
_diffrn_ambient_temperature       120(2)
_diffrn_source 'Rotating-anode X-ray tube'
_diffrn_source_type 'Rigaku (Mo) X-ray Source'
_diffrn_radiation_probe x-ray
_diffrn_radiation_type 'Mo K\a'
_diffrn_radiation_wavelength 0.71073
_diffrn_radiation_monochromator mirror
_diffrn_measurement_device 'four-circle diffractometer'
_diffrn_measurement_device_type 'XtaLAB AFC10 (RCD3): fixed-chi single'
_diffrn_detector 'Hybrid Pixel Array Detector'
_diffrn_detector_area_resol_mean 10.0000
_diffrn_reflns_number             84383
_diffrn_reflns_av_unetI/netI      0.0266
_diffrn_reflns_av_R_equivalents   0.0397
_diffrn_reflns_limit_h_min        -29
_diffrn_reflns_limit_h_max        32
_diffrn_reflns_limit_k_min        -16
_diffrn_reflns_limit_k_max        19
_diffrn_reflns_limit_l_min        -55
_diffrn_reflns_limit_l_max        55
_diffrn_reflns_theta_min          3.105
_diffrn_reflns_theta_max          26.500
_diffrn_reflns_theta_full         25.242
_diffrn_measured_fraction_theta_max   0.993
_diffrn_measured_fraction_theta_full  0.993
_diffrn_reflns_Laue_measured_fraction_max    0.993
_diffrn_reflns_Laue_measured_fraction_full   0.993
_diffrn_reflns_point_group_measured_fraction_max   0.993
_diffrn_reflns_point_group_measured_fraction_full  0.993
_reflns_number_total              18610
_reflns_number_gt                 16817
_reflns_threshold_expression      'I > 2\s(I)'
_reflns_Friedel_coverage          0.000
_reflns_Friedel_fraction_max      .
_reflns_Friedel_fraction_full     .
 
_reflns_special_details
;
 Reflections were merged by SHELXL according to the crystal
 class for the calculation of statistics and refinement.
 
 Structure factors included contributions from the .fab file.
 
 _reflns_Friedel_fraction is defined as the number of unique
 Friedel pairs measured divided by the number that would be
 possible theoretically, ignoring centric projections and
 systematic absences.
;
 
_computing_data_collection        'CrysAlisPro 1.171.40.61a (Rigaku OD, 2019)'
_computing_cell_refinement        'CrysAlisPro 1.171.40.61a (Rigaku OD, 2019)'
_computing_data_reduction         'CrysAlisPro 1.171.40.61a (Rigaku OD, 2019)'
_computing_structure_solution     'CrysAlisPro 1.171.40.61a (Rigaku OD, 2019)'
_computing_structure_refinement 'SHELXL-2018/3 (Sheldrick, 2018)'
_computing_molecular_graphics     ?
_computing_publication_material   ?
_refine_special_details           ?
_refine_ls_structure_factor_coef  Fsqd
_refine_ls_matrix_type            full
_refine_ls_weighting_scheme       calc
_refine_ls_weighting_details
'w=1/[\s^2^(Fo^2^)+(0.0997P)^2^+86.9486P] where P=(Fo^2^+2Fc^2^)/3'
_atom_sites_solution_primary      ?
_atom_sites_solution_secondary    ?
_atom_sites_solution_hydrogens    mixed
_refine_ls_hydrogen_treatment     constr
_refine_ls_extinction_method      none
_refine_ls_extinction_coef        .
_refine_ls_number_reflns          18610
_refine_ls_number_parameters      1181
_refine_ls_number_restraints      216
_refine_ls_R_factor_all           0.0916
_refine_ls_R_factor_gt            0.0867
_refine_ls_wR_factor_ref          0.2304
_refine_ls_wR_factor_gt           0.2274
_refine_ls_goodness_of_fit_ref    1.074
_refine_ls_restrained_S_all       1.074
_refine_ls_shift/su_max           0.001
_refine_ls_shift/su_mean          0.000

loop_
 _atom_site_label
 _atom_site_type_symbol
 _atom_site_fract_x
 _atom_site_fract_y
 _atom_site_fract_z
 _atom_site_U_iso_or_equiv
 _atom_site_adp_type
 _atom_site_occupancy
 _atom_site_site_symmetry_order  
 _atom_site_calc_flag
 _atom_site_refinement_flags_posn
 _atom_site_refinement_flags_adp
 _atom_site_refinement_flags_occupancy
 _atom_site_disorder_assembly
 _atom_site_disorder_group
P1 P 0.42709(3) 1.13941(5) 0.07940(2) 0.02206(17) Uani 1 1 d D . . . .
H1 H 0.403049 1.055271 0.080928 0.026 Uiso 1 1 d D U . . .
H2 H 0.449053 1.222525 0.076585 0.026 Uiso 1 1 d D U . . .
P2 P 0.500000 0.67071(6) 0.250000 0.0203(2) Uani 1 2 d DS T P . .
H3 H 0.553555 0.669971 0.241426 0.024 Uiso 1 1 d D U . . .
N1 N 0.36250(10) 1.18669(16) 0.08428(5) 0.0236(5) Uani 1 1 d . . . . .
C1 C 0.34888(12) 1.24200(19) 0.10682(7) 0.0257(6) Uani 1 1 d . . . . .
C2 C 0.29470(13) 1.2621(2) 0.10248(7) 0.0299(6) Uani 1 1 d . . . . .
H4 H 0.275728 1.300928 0.114007 0.036 Uiso 1 1 calc R U . . .
C3 C 0.27517(13) 1.2156(2) 0.07893(7) 0.0289(6) Uani 1 1 d . . . . .
H5 H 0.239687 1.213561 0.071836 0.035 Uiso 1 1 calc R U . . .
C4 C 0.31755(12) 1.17053(18) 0.06675(7) 0.0247(6) Uani 1 1 d . . . . .
C5 C 0.31734(12) 1.13190(19) 0.03818(7) 0.0262(6) Uani 1 1 d . . . . .
C6 C 0.36436(13) 1.12446(19) 0.02386(7) 0.0268(6) Uani 1 1 d . . . . .
N2 N 0.41284(10) 1.13580(16) 0.03843(5) 0.0250(5) Uani 1 1 d . . . . .
C7 C 0.37176(14) 1.1216(2) -0.00792(7) 0.0325(7) Uani 1 1 d . . . . .
H6 H 0.345669 1.109274 -0.023108 0.039 Uiso 1 1 calc R U . . .
C8 C 0.42270(14) 1.1395(2) -0.01245(7) 0.0314(7) Uani 1 1 d . . . . .
H7 H 0.437918 1.147772 -0.031306 0.038 Uiso 1 1 calc R U . . .
C9 C 0.44920(13) 1.14357(19) 0.01665(7) 0.0265(6) Uani 1 1 d . . . . .
C10 C 0.50308(13) 1.13458(19) 0.02203(7) 0.0265(6) Uani 1 1 d . . . . .
C11 C 0.52162(12) 1.0989(2) 0.04906(7) 0.0279(6) Uani 1 1 d . . . . .
N3 N 0.49128(10) 1.08968(16) 0.07385(5) 0.0238(5) Uani 1 1 d . . . . .
C12 C 0.56944(13) 1.0536(2) 0.05468(7) 0.0325(7) Uani 1 1 d . . . . .
H8 H 0.598294 1.052465 0.041999 0.039 Uiso 1 1 calc R U . . .
C13 C 0.56624(13) 1.0128(2) 0.08133(8) 0.0338(7) Uani 1 1 d . . . . .
H9 H 0.591013 0.974046 0.089799 0.041 Uiso 1 1 calc R U . . .
C14 C 0.50891(12) 1.03422(19) 0.12500(7) 0.0249(6) Uani 1 1 d . . . . .
C15 C 0.47562(11) 1.09322(18) 0.13747(6) 0.0232(6) Uani 1 1 d . . . . .
N4 N 0.44178(10) 1.14483(16) 0.12055(5) 0.0235(5) Uani 1 1 d . . . . .
C16 C 0.47714(12) 1.12148(19) 0.16798(6) 0.0253(6) Uani 1 1 d . . . . .
H10 H 0.495513 1.095477 0.184498 0.030 Uiso 1 1 calc R U . . .
C17 C 0.44759(12) 1.1921(2) 0.16909(7) 0.0268(6) Uani 1 1 d . . . . .
H11 H 0.443849 1.226914 0.186217 0.032 Uiso 1 1 calc R U . . .
C18 C 0.42304(12) 1.20517(18) 0.13999(7) 0.0240(6) Uani 1 1 d . . . . .
C19 C 0.38043(12) 1.25816(19) 0.13271(7) 0.0260(6) Uani 1 1 d . . . . .
C20 C 0.26627(12) 1.11189(19) 0.02255(7) 0.0266(6) Uani 1 1 d . . . . .
C21 C 0.23159(13) 1.0568(2) 0.03595(7) 0.0310(7) Uani 1 1 d . . . . .
H12 H 0.241156 1.031900 0.054796 0.037 Uiso 1 1 calc R U . . .
C22 C 0.18316(13) 1.0380(2) 0.02203(7) 0.0315(7) Uani 1 1 d . . . . .
H13 H 0.160491 1.000011 0.031526 0.038 Uiso 1 1 calc R U . . .
C23 C 0.16731(12) 1.07362(19) -0.00540(7) 0.0282(6) Uani 1 1 d . . . . .
C24 C 0.20234(13) 1.1288(2) -0.01869(7) 0.0310(7) Uani 1 1 d . . . . .
H14 H 0.192590 1.153915 -0.037472 0.037 Uiso 1 1 calc R U . . .
C25 C 0.25078(13) 1.1478(2) -0.00523(7) 0.0294(6) Uani 1 1 d . . . . .
H15 H 0.273582 1.185229 -0.014882 0.035 Uiso 1 1 calc R U . . .
C26 C 0.11357(14) 1.0572(2) -0.02097(8) 0.0375(8) Uani 1 1 d . . . . .
C27 C 0.08181(17) 0.9917(3) -0.00408(13) 0.0652(14) Uani 1 1 d . . . . .
H16 H 0.047273 0.985358 -0.014156 0.098 Uiso 1 1 calc R U . . .
H17 H 0.077824 1.010621 0.016659 0.098 Uiso 1 1 calc R U . . .
H18 H 0.100085 0.937552 -0.003960 0.098 Uiso 1 1 calc R U . . .
C28 C 0.08268(18) 1.1399(3) -0.02128(12) 0.0612(13) Uani 1 1 d . . . . .
H19 H 0.101817 1.182992 -0.032079 0.092 Uiso 1 1 calc R U . . .
H20 H 0.078105 1.158560 -0.000574 0.092 Uiso 1 1 calc R U . . .
H21 H 0.048378 1.131067 -0.031392 0.092 Uiso 1 1 calc R U . . .
C29 C 0.1205(2) 1.0261(4) -0.05316(12) 0.0726(16) Uani 1 1 d . . . . .
H22 H 0.137165 1.070275 -0.064761 0.109 Uiso 1 1 calc R U . . .
H23 H 0.086225 1.012708 -0.062613 0.109 Uiso 1 1 calc R U . . .
H24 H 0.142427 0.975617 -0.052702 0.109 Uiso 1 1 calc R U . . .
C30 C 0.53769(13) 1.1507(2) -0.00353(7) 0.0290(6) Uani 1 1 d . . . . .
C31 C 0.53961(14) 1.2314(2) -0.01573(7) 0.0327(7) Uani 1 1 d . . . . .
H25 H 0.519722 1.275380 -0.007393 0.039 Uiso 1 1 calc R U . . .
C32 C 0.57049(14) 1.2481(2) -0.04008(8) 0.0334(7) Uani 1 1 d . . . . .
H26 H 0.571052 1.303402 -0.048201 0.040 Uiso 1 1 calc R U . . .
C33 C 0.60052(13) 1.1853(2) -0.05272(7) 0.0293(6) Uani 1 1 d . . . . .
C34 C 0.59811(14) 1.1049(2) -0.04029(7) 0.0334(7) Uani 1 1 d . . . . .
H27 H 0.618239 1.061058 -0.048513 0.040 Uiso 1 1 calc R U . . .
C35 C 0.56703(14) 1.0870(2) -0.01616(7) 0.0340(7) Uani 1 1 d . . . . .
H28 H 0.565856 1.031427 -0.008333 0.041 Uiso 1 1 calc R U . . .
C36 C 0.63455(13) 1.2011(2) -0.07959(7) 0.0311(7) Uani 1 1 d . . . . .
C37 C 0.63087(17) 1.2924(2) -0.09046(8) 0.0414(8) Uani 1 1 d . . . . .
H29 H 0.594211 1.306882 -0.095003 0.062 Uiso 1 1 calc R U . . .
H30 H 0.650745 1.298842 -0.108632 0.062 Uiso 1 1 calc R U . . .
H31 H 0.645310 1.329855 -0.074703 0.062 Uiso 1 1 calc R U . . .
C38 C 0.61647(15) 1.1432(2) -0.10580(7) 0.0360(7) Uani 1 1 d . . . . .
H32 H 0.620984 1.084267 -0.099719 0.054 Uiso 1 1 calc R U . . .
H33 H 0.637379 1.154580 -0.123264 0.054 Uiso 1 1 calc R U . . .
H34 H 0.579547 1.153909 -0.111095 0.054 Uiso 1 1 calc R U . . .
C39 C 0.69203(15) 1.1815(3) -0.07071(9) 0.0436(9) Uani 1 1 d . . . . .
H35 H 0.704134 1.219272 -0.054459 0.065 Uiso 1 1 calc R U . . .
H36 H 0.713485 1.189636 -0.088164 0.065 Uiso 1 1 calc R U . . .
H37 H 0.695025 1.122972 -0.063853 0.065 Uiso 1 1 calc R U . . .
C40 C 0.54160(11) 0.9760(2) 0.14429(7) 0.0253(6) Uani 1 1 d . . . . .
C41 C 0.53868(13) 0.8897(2) 0.13950(8) 0.0325(7) Uani 1 1 d . . . . .
H38 H 0.514100 0.868180 0.124863 0.039 Uiso 1 1 calc R U . . .
C42 C 0.57105(12) 0.8343(2) 0.15573(8) 0.0319(7) Uani 1 1 d . . . . .
H39 H 0.567681 0.775546 0.152212 0.038 Uiso 1 1 calc R U . . .
C43 C 0.60839(11) 0.8631(2) 0.17709(7) 0.0270(6) Uani 1 1 d . . . . .
C44 C 0.61016(12) 0.9498(2) 0.18238(7) 0.0310(7) Uani 1 1 d . . . . .
H40 H 0.634071 0.971149 0.197410 0.037 Uiso 1 1 calc R U . . .
C45 C 0.57794(12) 1.0055(2) 0.16630(7) 0.0293(6) Uani 1 1 d . . . . .
H41 H 0.580525 1.064122 0.170237 0.035 Uiso 1 1 calc R U . . .
C46 C 0.64833(12) 0.8041(2) 0.19301(7) 0.0307(7) Uani 1 1 d . . . . .
C47 C 0.70194(13) 0.8190(2) 0.17972(9) 0.0385(8) Uani 1 1 d . . . . .
H42 H 0.710683 0.879032 0.181025 0.058 Uiso 1 1 calc R U . . .
H43 H 0.700740 0.801345 0.158610 0.058 Uiso 1 1 calc R U . . .
H44 H 0.728563 0.786310 0.191058 0.058 Uiso 1 1 calc R U . . .
C48 C 0.63408(15) 0.7107(2) 0.18815(9) 0.0412(8) Uani 1 1 d . . . . .
H45 H 0.658759 0.675373 0.199894 0.062 Uiso 1 1 calc R U . . .
H46 H 0.635793 0.696829 0.166763 0.062 Uiso 1 1 calc R U . . .
H47 H 0.598602 0.700651 0.194687 0.062 Uiso 1 1 calc R U . . .
C49 C 0.65234(16) 0.8213(3) 0.22687(9) 0.0459(9) Uani 1 1 d . . . . .
H48 H 0.661896 0.880285 0.230385 0.069 Uiso 1 1 calc R U . . .
H49 H 0.679090 0.784678 0.236346 0.069 Uiso 1 1 calc R U . . .
H50 H 0.618584 0.809816 0.235561 0.069 Uiso 1 1 calc R U . . .
C50 C 0.36354(12) 1.3226(2) 0.15469(7) 0.0276(6) Uani 1 1 d . . . . .
C51 C 0.35288(12) 1.3018(2) 0.18436(7) 0.0275(6) Uani 1 1 d . . . . .
H51 H 0.355294 1.244707 0.190676 0.033 Uiso 1 1 calc R U . . .
C52 C 0.33877(13) 1.3633(2) 0.20479(8) 0.0332(7) Uani 1 1 d . . . . .
H52 H 0.331888 1.347508 0.224819 0.040 Uiso 1 1 calc R U . . .
C53 C 0.33458(14) 1.4478(2) 0.19633(9) 0.0366(8) Uani 1 1 d . . . . .
C54 C 0.34387(17) 1.4676(2) 0.16664(9) 0.0467(10) Uani 1 1 d . . . . .
H53 H 0.340422 1.524421 0.160211 0.056 Uiso 1 1 calc R U . . .
C55 C 0.35820(16) 1.4063(2) 0.14585(8) 0.0409(8) Uani 1 1 d . . . . .
H54 H 0.364261 1.421986 0.125707 0.049 Uiso 1 1 calc R U . . .
C56 C 0.32098(15) 1.5137(2) 0.22001(10) 0.0485(10) Uani 1 1 d D U . . .
C57 C 0.3635(2) 1.5072(5) 0.24674(16) 0.082(2) Uani 0.820(9) 1 d D U P A 1
H55 H 0.398332 1.515012 0.238924 0.123 Uiso 0.820(9) 1 calc R U P A 1
H56 H 0.361438 1.451710 0.256208 0.123 Uiso 0.820(9) 1 calc R U P A 1
H57 H 0.357094 1.550994 0.261652 0.123 Uiso 0.820(9) 1 calc R U P A 1
C58 C 0.2690(2) 1.4928(4) 0.23340(15) 0.0520(15) Uani 0.820(9) 1 d D U P A 1
H58 H 0.262690 1.531628 0.249952 0.078 Uiso 0.820(9) 1 calc R U P A 1
H59 H 0.269877 1.434869 0.241019 0.078 Uiso 0.820(9) 1 calc R U P A 1
H60 H 0.240896 1.498292 0.217873 0.078 Uiso 0.820(9) 1 calc R U P A 1
C59 C 0.3212(4) 1.6019(3) 0.20850(18) 0.087(3) Uani 0.820(9) 1 d D U P A 1
H61 H 0.356374 1.616278 0.202341 0.131 Uiso 0.820(9) 1 calc R U P A 1
H62 H 0.311045 1.640404 0.224404 0.131 Uiso 0.820(9) 1 calc R U P A 1
H63 H 0.296449 1.606851 0.191189 0.131 Uiso 0.820(9) 1 calc R U P A 1
C60 C 0.3639(9) 1.5790(15) 0.2204(7) 0.058(7) Uani 0.180(9) 1 d D U P A 2
H64 H 0.397740 1.551431 0.224397 0.087 Uiso 0.180(9) 1 calc R U P A 2
H65 H 0.357995 1.620467 0.236154 0.087 Uiso 0.180(9) 1 calc R U P A 2
H66 H 0.363912 1.607305 0.200819 0.087 Uiso 0.180(9) 1 calc R U P A 2
C61 C 0.2701(10) 1.558(2) 0.2079(7) 0.081(8) Uani 0.180(9) 1 d D U P A 2
H67 H 0.263114 1.607123 0.220614 0.122 Uiso 0.180(9) 1 calc R U P A 2
H68 H 0.240775 1.518920 0.208362 0.122 Uiso 0.180(9) 1 calc R U P A 2
H69 H 0.274560 1.577096 0.187219 0.122 Uiso 0.180(9) 1 calc R U P A 2
C62 C 0.3001(19) 1.4807(18) 0.2491(6) 0.084(9) Uani 0.180(9) 1 d D U P A 2
H70 H 0.287187 1.527865 0.260848 0.125 Uiso 0.180(9) 1 calc R U P A 2
H71 H 0.328109 1.451800 0.260655 0.125 Uiso 0.180(9) 1 calc R U P A 2
H72 H 0.271477 1.441215 0.244493 0.125 Uiso 0.180(9) 1 calc R U P A 2
N5 N 0.500000 0.5544(2) 0.250000 0.0245(7) Uani 1 2 d S T P . .
C63 C 0.50981(14) 0.50289(19) 0.22571(7) 0.0317(7) Uani 1 1 d . . . . .
C64 C 0.5073(2) 0.4173(2) 0.23557(9) 0.0650(15) Uani 1 1 d . . . . .
H73 H 0.514620 0.368956 0.223911 0.078 Uiso 1 1 calc R U . . .
C65 C 0.51067(12) 0.53189(19) 0.19601(7) 0.0260(6) Uani 1 1 d . . . . .
C66 C 0.48989(11) 0.61123(19) 0.18886(7) 0.0243(6) Uani 1 1 d . . . . .
N6 N 0.47819(9) 0.67092(15) 0.21032(6) 0.0227(5) Uani 1 1 d . . . . .
C67 C 0.46567(13) 0.6358(2) 0.16065(7) 0.0330(7) Uani 1 1 d . . . . .
H74 H 0.469176 0.608113 0.141927 0.040 Uiso 1 1 calc R U . . .
C68 C 0.43654(13) 0.7063(2) 0.16550(7) 0.0325(7) Uani 1 1 d . . . . .
H75 H 0.414043 0.734004 0.151142 0.039 Uiso 1 1 calc R U . . .
C69 C 0.44622(11) 0.73049(19) 0.19615(7) 0.0243(6) Uani 1 1 d . . . . .
C70 C 0.43550(11) 0.80947(18) 0.20850(7) 0.0249(6) Uani 1 1 d . . . . .
C71 C 0.46675(12) 0.83891(19) 0.23278(7) 0.0275(6) Uani 1 1 d . . . . .
N7 N 0.500000 0.7874(2) 0.250000 0.0233(7) Uani 1 2 d S T P . .
C72 C 0.47819(15) 0.9247(2) 0.24053(10) 0.0429(9) Uani 1 1 d . . . . .
H76 H 0.459033 0.972842 0.233763 0.051 Uiso 1 1 calc R U . . .
C73 C 0.52857(12) 0.47867(19) 0.17088(7) 0.0263(6) Uani 1 1 d . . . . .
C74 C 0.5081(2) 0.4012(3) 0.16316(10) 0.0566(12) Uani 1 1 d . . . . .
H77 H 0.480203 0.378782 0.174051 0.068 Uiso 1 1 calc R U . . .
C75 C 0.5279(2) 0.3553(3) 0.13943(10) 0.0567(12) Uani 1 1 d . . . . .
H78 H 0.513166 0.301856 0.134643 0.068 Uiso 1 1 calc R U . . .
C76 C 0.56799(13) 0.3848(2) 0.12273(7) 0.0292(6) Uani 1 1 d . . . . .
C77 C 0.58622(14) 0.4651(2) 0.12946(9) 0.0399(8) Uani 1 1 d . . . . .
H79 H 0.612431 0.489091 0.117681 0.048 Uiso 1 1 calc R U . . .
C78 C 0.56697(14) 0.5112(2) 0.15307(9) 0.0372(8) Uani 1 1 d . . . . .
H80 H 0.580323 0.565975 0.157134 0.045 Uiso 1 1 calc R U . . .
C79 C 0.58911(15) 0.3332(2) 0.09666(8) 0.0404(8) Uani 1 1 d . . . . .
C80 C 0.64486(19) 0.3608(3) 0.08948(12) 0.0632(14) Uani 1 1 d . . . . .
H81 H 0.644153 0.419124 0.082253 0.095 Uiso 1 1 calc R U . . .
H82 H 0.658251 0.324057 0.073906 0.095 Uiso 1 1 calc R U . . .
H83 H 0.667608 0.356922 0.107702 0.095 Uiso 1 1 calc R U . . .
C81 C 0.5526(2) 0.3450(4) 0.06885(11) 0.0791(17) Uani 1 1 d . . . . .
H84 H 0.516729 0.331701 0.073937 0.119 Uiso 1 1 calc R U . . .
H85 H 0.563356 0.307292 0.052814 0.119 Uiso 1 1 calc R U . . .
H86 H 0.554410 0.403465 0.061974 0.119 Uiso 1 1 calc R U . . .
C82 C 0.5906(2) 0.2393(3) 0.10476(12) 0.0623(13) Uani 1 1 d . . . . .
H87 H 0.613288 0.230901 0.122814 0.093 Uiso 1 1 calc R U . . .
H88 H 0.604269 0.207224 0.088025 0.093 Uiso 1 1 calc R U . . .
H89 H 0.555237 0.219904 0.108618 0.093 Uiso 1 1 calc R U . . .
C83 C 0.39433(11) 0.86294(18) 0.19362(7) 0.0246(6) Uani 1 1 d . . . . .
C84 C 0.40447(12) 0.9402(2) 0.18042(8) 0.0311(7) Uani 1 1 d . . . . .
H90 H 0.439448 0.959598 0.179738 0.037 Uiso 1 1 calc R U . . .
C85 C 0.36390(12) 0.9893(2) 0.16818(8) 0.0310(7) Uani 1 1 d . . . . .
H91 H 0.371849 1.041648 0.159120 0.037 Uiso 1 1 calc R U . . .
C86 C 0.31171(11) 0.96371(19) 0.16885(6) 0.0242(6) Uani 1 1 d . . . . .
C87 C 0.30248(12) 0.8847(2) 0.18095(8) 0.0307(7) Uani 1 1 d . . . . .
H92 H 0.267667 0.864183 0.180915 0.037 Uiso 1 1 calc R U . . .
C88 C 0.34257(12) 0.8350(2) 0.19307(8) 0.0302(7) Uani 1 1 d . . . . .
H93 H 0.334784 0.781219 0.201097 0.036 Uiso 1 1 calc R U . . .
C89 C 0.26746(12) 1.0193(2) 0.15554(7) 0.0286(6) Uani 1 1 d . . . . .
C90 C 0.27537(16) 1.1107(2) 0.16582(11) 0.0482(10) Uani 1 1 d . . . . .
H94 H 0.247466 1.145929 0.156800 0.072 Uiso 1 1 calc R U . . .
H95 H 0.309252 1.131075 0.159452 0.072 Uiso 1 1 calc R U . . .
H96 H 0.274467 1.113599 0.187787 0.072 Uiso 1 1 calc R U . . .
C91 C 0.26811(17) 1.0161(3) 0.12117(8) 0.0486(10) Uani 1 1 d . . . . .
H97 H 0.262522 0.958073 0.114336 0.073 Uiso 1 1 calc R U . . .
H98 H 0.301961 1.036198 0.114662 0.073 Uiso 1 1 calc R U . . .
H99 H 0.240259 1.052140 0.112527 0.073 Uiso 1 1 calc R U . . .
C92 C 0.21379(14) 0.9909(3) 0.16526(10) 0.0484(10) Uani 1 1 d . . . . .
H100 H 0.187068 1.030013 0.157267 0.073 Uiso 1 1 calc R U . . .
H101 H 0.213475 0.990229 0.187266 0.073 Uiso 1 1 calc R U . . .
H102 H 0.206421 0.934228 0.157476 0.073 Uiso 1 1 calc R U . . .
C93 C 0.2261(2) 0.5941(4) 0.11534(12) 0.0678(13) Uani 1 1 d D U . . .
Cl1 Cl 0.23903(8) 0.69094(12) 0.13440(4) 0.0992(5) Uani 1 1 d . . . . .
C94 C 0.2406(3) 0.5867(4) 0.08626(15) 0.0869(19) Uani 1 1 d D U . . .
H103 H 0.256876 0.631845 0.076260 0.104 Uiso 1 1 calc R U . . .
C95 C 0.2304(3) 0.5095(4) 0.07185(17) 0.0896(19) Uani 1 1 d D U . . .
H104 H 0.240452 0.501633 0.051744 0.107 Uiso 1 1 calc R U . . .
C96 C 0.2066(2) 0.4461(3) 0.08615(14) 0.0684(14) Uani 1 1 d D U . . .
H105 H 0.199930 0.394019 0.076193 0.082 Uiso 1 1 calc R U . . .
C97 C 0.1921(3) 0.4576(4) 0.11512(15) 0.0855(18) Uani 1 1 d D U . . .
H106 H 0.175664 0.412855 0.125258 0.103 Uiso 1 1 calc R U . . .
C98 C 0.2011(2) 0.5340(5) 0.13000(15) 0.0864(19) Uani 1 1 d D U . . .
H107 H 0.189832 0.542824 0.149804 0.104 Uiso 1 1 calc R U . . .
P3 P 0.61480(4) 0.70359(7) 0.08269(2) 0.0407(2) Uani 1 1 d . . . . .
F1 F 0.57827(11) 0.67587(17) 0.10930(6) 0.0602(7) Uani 1 1 d . . . . .
F2 F 0.65660(12) 0.7404(2) 0.10701(6) 0.0729(9) Uani 1 1 d . . . . .
F3 F 0.65175(9) 0.73117(17) 0.05608(5) 0.0527(6) Uani 1 1 d . . . . .
F4 F 0.57344(12) 0.6703(3) 0.05834(7) 0.0887(11) Uani 1 1 d . . . . .
F5 F 0.64382(15) 0.61562(19) 0.08464(8) 0.0833(10) Uani 1 1 d . . . . .
F6 F 0.58753(13) 0.79372(19) 0.08111(7) 0.0754(9) Uani 1 1 d . . . . .
C99 C 0.3663(3) 1.1584(5) 0.26043(18) 0.0437(17) Uani 0.5 1 d D U P B -1
Cl2 Cl 0.36574(11) 1.07892(16) 0.23355(5) 0.0645(6) Uani 0.5 1 d . . P B -1
C100 C 0.3199(4) 1.1938(7) 0.2680(3) 0.074(3) Uani 0.5 1 d D U P B -1
H108 H 0.287960 1.175011 0.258685 0.089 Uiso 0.5 1 calc R U P B -1
C101 C 0.3199(5) 1.2575(9) 0.2895(3) 0.099(4) Uani 0.5 1 d D U P B -1
H109 H 0.287866 1.282416 0.294835 0.119 Uiso 0.5 1 calc R U P B -1
C102 C 0.3659(6) 1.2842(8) 0.3029(3) 0.084(4) Uani 0.5 1 d D U P B -1
H110 H 0.365963 1.327732 0.317507 0.101 Uiso 0.5 1 calc R U P B -1
C103 C 0.4116(6) 1.2483(7) 0.2953(3) 0.076(3) Uani 0.5 1 d D U P B -1
H111 H 0.443500 1.266371 0.304867 0.091 Uiso 0.5 1 calc R U P B -1
C104 C 0.4119(4) 1.1867(6) 0.2741(2) 0.054(2) Uani 0.5 1 d D U P B -1
H112 H 0.444194 1.163046 0.268608 0.065 Uiso 0.5 1 calc R U P B -1
P4 P 0.57557(11) 1.17381(13) 0.24148(5) 0.0462(5) Uani 0.5 1 d . . P C -1
F7 F 0.5420(3) 1.2346(3) 0.26184(11) 0.0665(16) Uani 0.5 1 d . . P C -1
F8 F 0.6242(3) 1.2334(5) 0.24671(16) 0.092(2) Uani 0.5 1 d . . P C -1
F9 F 0.5929(3) 1.1220(4) 0.27084(11) 0.080(2) Uani 0.5 1 d . . P C -1
F10 F 0.6085(3) 1.1123(4) 0.22153(14) 0.088(2) Uani 0.5 1 d . . P C -1
F11 F 0.5563(3) 1.2256(3) 0.21246(13) 0.0681(18) Uani 0.5 1 d . . P C -1
F12 F 0.5259(3) 1.1124(4) 0.23654(13) 0.0775(18) Uani 0.5 1 d . . P C -1
C105 C 0.51877(12) 1.03861(19) 0.09434(7) 0.0263(6) Uani 1 1 d . . . . .
 
loop_
 _atom_site_aniso_label
 _atom_site_aniso_U_11
 _atom_site_aniso_U_22
 _atom_site_aniso_U_33
 _atom_site_aniso_U_23
 _atom_site_aniso_U_13
 _atom_site_aniso_U_12
P1 0.0282(4) 0.0233(4) 0.0146(3) -0.0016(3) -0.0005(3) 0.0012(3)
P2 0.0235(5) 0.0173(5) 0.0199(5) 0.000 -0.0025(4) 0.000
N1 0.0297(12) 0.0257(12) 0.0154(11) -0.0027(9) -0.0001(9) 0.0023(10)
C1 0.0343(15) 0.0243(14) 0.0187(14) -0.0010(11) 0.0030(11) 0.0022(12)
C2 0.0346(16) 0.0325(16) 0.0226(15) -0.0002(12) 0.0023(12) 0.0060(13)
C3 0.0316(15) 0.0325(16) 0.0225(15) 0.0023(12) -0.0016(12) 0.0038(13)
C4 0.0317(15) 0.0234(14) 0.0189(14) 0.0031(11) -0.0012(11) 0.0002(11)
C5 0.0346(16) 0.0236(14) 0.0199(14) 0.0009(11) -0.0043(11) 0.0017(12)
C6 0.0368(16) 0.0238(14) 0.0195(14) -0.0020(11) -0.0043(12) 0.0019(12)
N2 0.0331(13) 0.0260(12) 0.0158(12) -0.0016(9) -0.0004(10) 0.0019(10)
C7 0.0420(18) 0.0355(17) 0.0194(15) -0.0029(12) -0.0041(12) 0.0064(14)
C8 0.0445(18) 0.0321(16) 0.0175(14) -0.0021(12) 0.0016(12) 0.0055(14)
C9 0.0406(17) 0.0223(14) 0.0168(14) -0.0016(11) 0.0037(12) 0.0023(12)
C10 0.0389(16) 0.0242(14) 0.0167(13) -0.0024(11) 0.0028(12) 0.0004(12)
C11 0.0338(16) 0.0289(15) 0.0210(15) -0.0046(12) 0.0024(12) -0.0006(12)
N3 0.0308(12) 0.0279(12) 0.0125(11) -0.0017(9) -0.0009(9) 0.0020(10)
C12 0.0330(16) 0.0411(18) 0.0236(16) -0.0057(13) 0.0024(12) 0.0051(14)
C13 0.0358(17) 0.0394(18) 0.0260(16) -0.0044(14) -0.0005(13) 0.0093(14)
C14 0.0284(14) 0.0272(14) 0.0187(14) -0.0004(11) -0.0015(11) -0.0020(12)
C15 0.0262(14) 0.0254(14) 0.0179(14) 0.0014(11) -0.0008(10) -0.0048(11)
N4 0.0270(12) 0.0255(12) 0.0180(12) -0.0024(9) -0.0003(9) 0.0006(10)
C16 0.0295(14) 0.0305(15) 0.0159(13) 0.0015(11) 0.0004(11) -0.0055(12)
C17 0.0312(15) 0.0307(15) 0.0187(14) -0.0052(12) 0.0023(11) -0.0058(12)
C18 0.0294(14) 0.0235(14) 0.0193(14) -0.0026(11) 0.0030(11) -0.0042(11)
C19 0.0311(15) 0.0252(14) 0.0218(15) -0.0025(11) 0.0030(11) -0.0016(12)
C20 0.0362(16) 0.0254(14) 0.0176(14) -0.0026(11) -0.0040(11) 0.0021(12)
C21 0.0409(17) 0.0319(16) 0.0198(15) 0.0039(12) -0.0044(12) -0.0003(13)
C22 0.0379(17) 0.0311(16) 0.0254(16) 0.0013(13) 0.0001(13) -0.0027(13)
C23 0.0352(16) 0.0261(15) 0.0227(15) -0.0061(12) -0.0058(12) 0.0040(12)
C24 0.0412(17) 0.0278(15) 0.0234(15) 0.0027(12) -0.0072(13) 0.0032(13)
C25 0.0387(16) 0.0268(15) 0.0223(15) 0.0005(12) -0.0040(12) -0.0006(13)
C26 0.0371(18) 0.0382(18) 0.0361(19) -0.0067(15) -0.0098(14) 0.0033(14)
C27 0.042(2) 0.071(3) 0.081(4) 0.016(3) -0.019(2) -0.017(2)
C28 0.052(2) 0.057(3) 0.072(3) -0.013(2) -0.025(2) 0.018(2)
C29 0.059(3) 0.105(4) 0.054(3) -0.039(3) -0.010(2) -0.014(3)
C30 0.0388(17) 0.0301(15) 0.0182(14) -0.0023(12) 0.0044(12) 0.0001(13)
C31 0.0437(18) 0.0320(16) 0.0229(15) -0.0037(13) 0.0068(13) 0.0083(14)
C32 0.0483(19) 0.0263(15) 0.0262(16) 0.0030(12) 0.0075(14) 0.0031(14)
C33 0.0383(17) 0.0292(15) 0.0206(15) -0.0008(12) 0.0024(12) -0.0002(13)
C34 0.0493(19) 0.0301(16) 0.0216(15) -0.0028(13) 0.0104(13) 0.0073(14)
C35 0.052(2) 0.0266(15) 0.0238(16) -0.0005(12) 0.0090(14) 0.0024(14)
C36 0.0408(17) 0.0353(17) 0.0177(14) -0.0010(12) 0.0059(12) 0.0007(14)
C37 0.060(2) 0.0365(19) 0.0281(18) 0.0021(14) 0.0128(16) -0.0037(16)
C38 0.0474(19) 0.0401(18) 0.0208(15) -0.0003(14) 0.0054(13) -0.0013(15)
C39 0.043(2) 0.058(2) 0.0301(18) -0.0010(17) 0.0024(15) -0.0015(17)
C40 0.0261(14) 0.0313(15) 0.0183(14) 0.0012(12) -0.0004(11) 0.0022(12)
C41 0.0305(15) 0.0329(17) 0.0333(17) -0.0042(14) -0.0084(13) 0.0017(13)
C42 0.0299(15) 0.0291(16) 0.0362(18) -0.0008(13) -0.0046(13) 0.0007(13)
C43 0.0243(14) 0.0325(16) 0.0243(15) 0.0037(12) 0.0014(11) 0.0015(12)
C44 0.0310(15) 0.0354(17) 0.0259(16) -0.0013(13) -0.0067(12) -0.0012(13)
C45 0.0341(16) 0.0286(15) 0.0247(15) -0.0019(12) -0.0034(12) -0.0007(13)
C46 0.0274(15) 0.0356(17) 0.0286(16) 0.0072(13) -0.0017(12) 0.0017(13)
C47 0.0267(16) 0.0390(19) 0.050(2) 0.0046(16) 0.0005(14) 0.0024(14)
C48 0.0393(18) 0.0353(18) 0.049(2) 0.0137(16) -0.0049(16) -0.0007(15)
C49 0.046(2) 0.058(2) 0.033(2) 0.0096(17) -0.0057(15) 0.0049(18)
C50 0.0316(15) 0.0292(15) 0.0219(15) -0.0068(12) 0.0014(11) -0.0015(12)
C51 0.0327(15) 0.0302(15) 0.0198(14) -0.0046(12) 0.0020(11) -0.0035(12)
C52 0.0320(16) 0.0394(18) 0.0286(17) -0.0104(14) 0.0060(13) -0.0057(14)
C53 0.0372(17) 0.0338(17) 0.040(2) -0.0146(15) 0.0109(14) -0.0092(14)
C54 0.068(3) 0.0269(17) 0.046(2) -0.0068(16) 0.0218(19) -0.0016(17)
C55 0.063(2) 0.0320(17) 0.0294(18) -0.0013(14) 0.0153(16) 0.0021(16)
C56 0.050(2) 0.041(2) 0.057(2) -0.0288(18) 0.0222(18) -0.0152(17)
C57 0.060(3) 0.107(6) 0.079(5) -0.066(4) -0.005(3) -0.006(3)
C58 0.051(3) 0.048(3) 0.059(4) -0.023(3) 0.023(3) -0.007(2)
C59 0.145(8) 0.033(3) 0.089(5) -0.026(3) 0.068(5) -0.016(3)
C60 0.056(10) 0.046(11) 0.073(15) -0.045(10) 0.011(10) -0.016(9)
C61 0.071(11) 0.093(19) 0.080(16) -0.063(12) -0.003(11) 0.013(11)
C62 0.12(2) 0.055(15) 0.079(14) -0.028(11) 0.052(14) -0.008(15)
N5 0.0326(18) 0.0186(16) 0.0222(18) 0.000 0.0027(14) 0.000
C63 0.0524(19) 0.0213(14) 0.0217(16) -0.0018(12) 0.0056(13) 0.0023(13)
C64 0.149(5) 0.0203(17) 0.027(2) -0.0020(15) 0.025(2) 0.002(2)
C65 0.0326(15) 0.0223(14) 0.0233(15) -0.0017(11) 0.0023(12) -0.0028(12)
C66 0.0265(14) 0.0262(14) 0.0203(14) -0.0004(11) 0.0011(11) -0.0014(11)
N6 0.0247(12) 0.0187(11) 0.0245(12) 0.0007(9) -0.0022(9) -0.0001(9)
C67 0.0397(17) 0.0355(17) 0.0236(16) -0.0034(13) -0.0025(13) 0.0044(14)
C68 0.0379(17) 0.0346(17) 0.0244(16) 0.0015(13) -0.0055(13) 0.0036(14)
C69 0.0249(13) 0.0259(14) 0.0219(14) 0.0028(11) -0.0028(11) 0.0000(11)
C70 0.0251(14) 0.0221(14) 0.0271(15) 0.0040(11) -0.0042(11) -0.0008(11)
C71 0.0267(14) 0.0208(14) 0.0343(17) 0.0014(12) -0.0085(12) 0.0018(11)
N7 0.0246(16) 0.0189(16) 0.0259(18) 0.000 -0.0065(13) 0.000
C72 0.050(2) 0.0201(15) 0.056(2) 0.0017(15) -0.0276(18) 0.0018(14)
C73 0.0322(15) 0.0247(14) 0.0220(15) -0.0004(11) 0.0006(11) -0.0006(12)
C74 0.083(3) 0.041(2) 0.050(2) -0.0171(18) 0.038(2) -0.030(2)
C75 0.085(3) 0.038(2) 0.049(2) -0.0178(18) 0.029(2) -0.031(2)
C76 0.0347(16) 0.0327(16) 0.0201(15) -0.0042(12) -0.0005(12) -0.0029(13)
C77 0.0381(18) 0.0393(19) 0.044(2) -0.0100(16) 0.0143(15) -0.0115(15)
C78 0.0402(18) 0.0303(17) 0.042(2) -0.0089(15) 0.0094(15) -0.0093(14)
C79 0.047(2) 0.045(2) 0.0294(18) -0.0166(15) 0.0056(15) -0.0070(16)
C80 0.062(3) 0.066(3) 0.065(3) -0.031(2) 0.032(2) -0.014(2)
C81 0.091(4) 0.115(5) 0.030(2) -0.026(3) -0.009(2) 0.009(3)
C82 0.073(3) 0.045(2) 0.071(3) -0.024(2) 0.021(2) -0.006(2)
C83 0.0253(14) 0.0236(14) 0.0245(14) 0.0009(11) -0.0039(11) 0.0002(11)
C84 0.0246(14) 0.0292(16) 0.0389(18) 0.0092(13) -0.0041(12) -0.0028(12)
C85 0.0295(15) 0.0247(15) 0.0385(18) 0.0090(13) -0.0015(13) -0.0004(12)
C86 0.0265(14) 0.0287(15) 0.0170(13) -0.0001(11) -0.0034(11) 0.0037(12)
C87 0.0239(14) 0.0341(16) 0.0336(17) 0.0064(13) -0.0048(12) -0.0040(12)
C88 0.0302(15) 0.0253(15) 0.0344(17) 0.0078(13) -0.0055(13) -0.0049(12)
C89 0.0289(15) 0.0311(16) 0.0252(15) 0.0034(12) -0.0052(12) 0.0062(12)
C90 0.046(2) 0.0351(19) 0.063(3) -0.0032(18) -0.0079(18) 0.0131(16)
C91 0.055(2) 0.061(3) 0.0295(19) 0.0048(17) -0.0079(16) 0.025(2)
C92 0.0299(18) 0.056(2) 0.059(3) 0.009(2) -0.0004(16) 0.0100(17)
C93 0.067(3) 0.077(3) 0.061(3) 0.007(3) 0.012(2) -0.004(3)
Cl1 0.1192(14) 0.1002(12) 0.0802(11) -0.0145(9) 0.0267(10) -0.0130(10)
C94 0.100(4) 0.083(4) 0.081(4) -0.006(3) 0.034(3) -0.025(3)
C95 0.086(4) 0.093(5) 0.092(5) -0.016(4) 0.028(3) -0.011(4)
C96 0.056(3) 0.062(3) 0.086(4) 0.005(3) -0.010(3) 0.004(2)
C97 0.088(4) 0.086(4) 0.080(4) 0.026(3) -0.020(3) -0.012(3)
C98 0.068(3) 0.120(5) 0.072(4) 0.023(4) 0.004(3) -0.019(3)
P3 0.0443(5) 0.0465(5) 0.0316(5) 0.0028(4) 0.0045(4) 0.0042(4)
F1 0.0729(17) 0.0596(15) 0.0501(15) -0.0018(12) 0.0262(13) -0.0087(13)
F2 0.0728(18) 0.110(2) 0.0355(14) 0.0020(14) -0.0049(12) -0.0223(17)
F3 0.0508(13) 0.0708(16) 0.0371(12) 0.0153(11) 0.0075(10) 0.0105(12)
F4 0.0646(18) 0.145(3) 0.0566(18) -0.031(2) 0.0049(14) -0.032(2)
F5 0.118(3) 0.0550(16) 0.081(2) 0.0201(15) 0.046(2) 0.0309(17)
F6 0.103(2) 0.0706(19) 0.0540(17) 0.0146(14) 0.0254(15) 0.0375(17)
C99 0.057(5) 0.038(4) 0.037(4) 0.002(3) 0.007(3) 0.001(3)
Cl2 0.0900(17) 0.0596(13) 0.0431(12) -0.0152(10) -0.0055(11) 0.0161(13)
C100 0.061(6) 0.083(7) 0.081(7) -0.031(6) 0.030(5) -0.005(5)
C101 0.104(9) 0.092(9) 0.103(10) -0.039(8) 0.041(8) 0.005(8)
C102 0.140(11) 0.065(7) 0.049(6) -0.016(5) 0.011(7) -0.001(7)
C103 0.108(10) 0.057(7) 0.060(7) 0.001(6) -0.014(7) -0.017(7)
C104 0.066(6) 0.062(6) 0.035(5) -0.002(5) 0.005(4) 0.005(5)
P4 0.0834(17) 0.0303(10) 0.0236(10) -0.0040(8) -0.0098(10) 0.0022(10)
F7 0.115(5) 0.046(3) 0.038(3) 0.000(2) -0.006(3) 0.031(3)
F8 0.100(5) 0.105(5) 0.072(4) -0.033(4) -0.012(4) -0.029(4)
F9 0.145(6) 0.062(3) 0.031(3) -0.002(2) -0.019(3) 0.056(4)
F10 0.141(6) 0.077(4) 0.047(3) -0.029(3) -0.002(4) 0.033(4)
F11 0.133(6) 0.038(3) 0.031(3) 0.008(2) -0.019(3) -0.008(3)
F12 0.130(6) 0.049(3) 0.052(3) 0.007(2) -0.010(3) -0.027(3)
C105 0.0315(15) 0.0281(15) 0.0191(14) -0.0019(11) -0.0014(11) 0.0036(12)
 
_geom_special_details
;
 All esds (except the esd in the dihedral angle between two l.s. planes)
 are estimated using the full covariance matrix.  The cell esds are taken
 into account individually in the estimation of esds in distances, angles
 and torsion angles; correlations between esds in cell parameters are only
 used when they are defined by crystal symmetry.  An approximate (isotropic)
 treatment of cell esds is used for estimating esds involving l.s. planes.
;
 
loop_
 _geom_bond_atom_site_label_1
 _geom_bond_atom_site_label_2
 _geom_bond_distance
 _geom_bond_site_symmetry_2
 _geom_bond_publ_flag
P1 N1 1.839(3) . ?
P1 N2 1.845(3) . ?
P1 N3 1.851(3) . ?
P1 N4 1.856(3) . ?
P2 N6 1.829(2) 2_655 ?
P2 N6 1.829(2) . ?
P2 N5 1.847(4) . ?
P2 N7 1.853(4) . ?
N1 C4 1.387(4) . ?
N1 C1 1.390(4) . ?
C1 C19 1.402(4) . ?
C1 C2 1.430(4) . ?
C2 C3 1.359(5) . ?
C3 C4 1.428(4) . ?
C4 C5 1.412(4) . ?
C5 C6 1.393(5) . ?
C5 C20 1.490(4) . ?
C6 N2 1.388(4) . ?
C6 C7 1.436(4) . ?
N2 C9 1.379(4) . ?
C7 C8 1.360(5) . ?
C8 C9 1.437(4) . ?
C9 C10 1.398(5) . ?
C10 C11 1.395(4) . ?
C10 C30 1.495(4) . ?
C11 N3 1.385(4) . ?
C11 C12 1.433(5) . ?
N3 C105 1.389(4) . ?
C12 C13 1.358(5) . ?
C13 C105 1.430(4) . ?
C14 C15 1.399(4) . ?
C14 C105 1.400(4) . ?
C14 C40 1.494(4) . ?
C15 N4 1.391(4) . ?
C15 C16 1.429(4) . ?
N4 C18 1.391(4) . ?
C16 C17 1.356(4) . ?
C17 C18 1.430(4) . ?
C18 C19 1.406(4) . ?
C19 C50 1.493(4) . ?
C20 C21 1.399(5) . ?
C20 C25 1.403(4) . ?
C21 C22 1.395(5) . ?
C22 C23 1.390(4) . ?
C23 C24 1.404(5) . ?
C23 C26 1.537(4) . ?
C24 C25 1.388(5) . ?
C26 C29 1.533(6) . ?
C26 C28 1.535(5) . ?
C26 C27 1.537(6) . ?
C30 C31 1.394(5) . ?
C30 C35 1.394(5) . ?
C31 C32 1.395(5) . ?
C32 C33 1.394(5) . ?
C33 C34 1.394(5) . ?
C33 C36 1.532(4) . ?
C34 C35 1.395(5) . ?
C36 C37 1.529(5) . ?
C36 C39 1.540(5) . ?
C36 C38 1.541(5) . ?
C40 C41 1.389(4) . ?
C40 C45 1.402(4) . ?
C41 C42 1.390(5) . ?
C42 C43 1.396(4) . ?
C43 C44 1.397(5) . ?
C43 C46 1.539(4) . ?
C44 C45 1.388(4) . ?
C46 C49 1.530(5) . ?
C46 C47 1.538(5) . ?
C46 C48 1.540(5) . ?
C50 C55 1.393(5) . ?
C50 C51 1.400(4) . ?
C51 C52 1.394(4) . ?
C52 C53 1.397(5) . ?
C53 C54 1.389(5) . ?
C53 C56 1.536(5) . ?
C54 C55 1.403(5) . ?
C56 C59 1.492(7) . ?
C56 C60 1.512(14) . ?
C56 C62 1.515(15) . ?
C56 C58 1.520(6) . ?
C56 C61 1.559(15) . ?
C56 C57 1.581(7) . ?
N5 C63 1.388(4) 2_655 ?
N5 C63 1.388(4) . ?
C63 C65 1.401(4) . ?
C63 C64 1.431(5) . ?
C64 C64 1.354(8) 2_655 ?
C65 C66 1.399(4) . ?
C65 C73 1.490(4) . ?
C66 N6 1.388(4) . ?
C66 C67 1.430(4) . ?
N6 C69 1.385(4) . ?
C67 C68 1.369(5) . ?
C68 C69 1.429(4) . ?
C69 C70 1.402(4) . ?
C70 C71 1.397(4) . ?
C70 C83 1.487(4) . ?
C71 N7 1.388(3) . ?
C71 C72 1.434(4) . ?
C72 C72 1.371(7) 2_655 ?
C73 C74 1.375(5) . ?
C73 C78 1.390(5) . ?
C74 C75 1.398(5) . ?
C75 C76 1.377(5) . ?
C76 C77 1.386(5) . ?
C76 C79 1.539(5) . ?
C77 C78 1.389(5) . ?
C79 C81 1.530(6) . ?
C79 C82 1.534(6) . ?
C79 C80 1.542(6) . ?
C83 C84 1.390(4) . ?
C83 C88 1.398(4) . ?
C84 C85 1.392(4) . ?
C85 C86 1.400(4) . ?
C86 C87 1.390(4) . ?
C86 C89 1.536(4) . ?
C87 C88 1.387(4) . ?
C89 C92 1.528(5) . ?
C89 C91 1.531(5) . ?
C89 C90 1.533(5) . ?
C93 C98 1.336(7) . ?
C93 C94 1.368(7) . ?
C93 Cl1 1.782(6) . ?
C94 C95 1.404(8) . ?
C95 C96 1.352(8) . ?
C96 C97 1.370(8) . ?
C97 C98 1.396(9) . ?
P3 F4 1.574(3) . ?
P3 F5 1.584(3) . ?
P3 F6 1.593(3) . ?
P3 F2 1.600(3) . ?
P3 F1 1.603(3) . ?
P3 F3 1.609(2) . ?
C99 C104 1.370(11) . ?
C99 C100 1.371(11) . ?
C99 Cl2 1.739(8) . ?
C100 C101 1.392(12) . ?
C101 C102 1.365(14) . ?
C102 C103 1.358(14) . ?
C103 C104 1.361(13) . ?
P4 F8 1.575(7) . ?
P4 F10 1.587(6) . ?
P4 F11 1.591(6) . ?
P4 F9 1.591(5) . ?
P4 F7 1.601(6) . ?
P4 F12 1.611(7) . ?
 
loop_
 _geom_angle_atom_site_label_1
 _geom_angle_atom_site_label_2
 _geom_angle_atom_site_label_3
 _geom_angle
 _geom_angle_site_symmetry_1
 _geom_angle_site_symmetry_3
 _geom_angle_publ_flag
N1 P1 N2 89.38(11) . . ?
N1 P1 N3 178.50(12) . . ?
N2 P1 N3 89.63(11) . . ?
N1 P1 N4 90.53(11) . . ?
N2 P1 N4 179.08(12) . . ?
N3 P1 N4 90.48(11) . . ?
N6 P2 N6 179.79(16) 2_655 . ?
N6 P2 N5 90.10(8) 2_655 . ?
N6 P2 N5 90.11(8) . . ?
N6 P2 N7 89.90(8) 2_655 . ?
N6 P2 N7 89.89(8) . . ?
N5 P2 N7 180.0 . . ?
C4 N1 C1 107.1(2) . . ?
C4 N1 P1 126.0(2) . . ?
C1 N1 P1 126.8(2) . . ?
N1 C1 C19 123.7(3) . . ?
N1 C1 C2 108.5(3) . . ?
C19 C1 C2 126.3(3) . . ?
C3 C2 C1 107.8(3) . . ?
C2 C3 C4 107.7(3) . . ?
N1 C4 C5 123.9(3) . . ?
N1 C4 C3 108.7(3) . . ?
C5 C4 C3 126.0(3) . . ?
C6 C5 C4 118.7(3) . . ?
C6 C5 C20 121.9(3) . . ?
C4 C5 C20 118.8(3) . . ?
N2 C6 C5 123.4(3) . . ?
N2 C6 C7 108.1(3) . . ?
C5 C6 C7 127.4(3) . . ?
C9 N2 C6 107.6(3) . . ?
C9 N2 P1 125.5(2) . . ?
C6 N2 P1 126.9(2) . . ?
C8 C7 C6 108.0(3) . . ?
C7 C8 C9 107.1(3) . . ?
N2 C9 C10 124.3(3) . . ?
N2 C9 C8 108.8(3) . . ?
C10 C9 C8 125.0(3) . . ?
C11 C10 C9 119.1(3) . . ?
C11 C10 C30 122.3(3) . . ?
C9 C10 C30 117.8(3) . . ?
N3 C11 C10 123.2(3) . . ?
N3 C11 C12 108.3(3) . . ?
C10 C11 C12 127.7(3) . . ?
C11 N3 C105 107.3(2) . . ?
C11 N3 P1 126.5(2) . . ?
C105 N3 P1 126.1(2) . . ?
C13 C12 C11 107.9(3) . . ?
C12 C13 C105 107.5(3) . . ?
C15 C14 C105 119.5(3) . . ?
C15 C14 C40 121.6(3) . . ?
C105 C14 C40 118.0(3) . . ?
N4 C15 C14 123.8(3) . . ?
N4 C15 C16 108.6(3) . . ?
C14 C15 C16 126.6(3) . . ?
C15 N4 C18 107.1(2) . . ?
C15 N4 P1 127.0(2) . . ?
C18 N4 P1 125.8(2) . . ?
C17 C16 C15 107.6(3) . . ?
C16 C17 C18 108.1(3) . . ?
N4 C18 C19 123.7(3) . . ?
N4 C18 C17 108.3(3) . . ?
C19 C18 C17 127.0(3) . . ?
C1 C19 C18 119.6(3) . . ?
C1 C19 C50 119.4(3) . . ?
C18 C19 C50 120.3(3) . . ?
C21 C20 C25 118.0(3) . . ?
C21 C20 C5 119.7(3) . . ?
C25 C20 C5 122.3(3) . . ?
C22 C21 C20 120.9(3) . . ?
C23 C22 C21 121.5(3) . . ?
C22 C23 C24 117.2(3) . . ?
C22 C23 C26 123.3(3) . . ?
C24 C23 C26 119.5(3) . . ?
C25 C24 C23 122.0(3) . . ?
C24 C25 C20 120.4(3) . . ?
C29 C26 C28 110.3(4) . . ?
C29 C26 C27 109.0(4) . . ?
C28 C26 C27 107.4(4) . . ?
C29 C26 C23 109.8(3) . . ?
C28 C26 C23 108.1(3) . . ?
C27 C26 C23 112.2(3) . . ?
C31 C30 C35 118.8(3) . . ?
C31 C30 C10 119.1(3) . . ?
C35 C30 C10 122.1(3) . . ?
C30 C31 C32 120.6(3) . . ?
C33 C32 C31 121.3(3) . . ?
C34 C33 C32 117.4(3) . . ?
C34 C33 C36 119.8(3) . . ?
C32 C33 C36 122.8(3) . . ?
C33 C34 C35 122.0(3) . . ?
C30 C35 C34 119.9(3) . . ?
C37 C36 C33 111.9(3) . . ?
C37 C36 C39 108.6(3) . . ?
C33 C36 C39 109.7(3) . . ?
C37 C36 C38 108.3(3) . . ?
C33 C36 C38 109.3(3) . . ?
C39 C36 C38 109.0(3) . . ?
C41 C40 C45 117.8(3) . . ?
C41 C40 C14 119.8(3) . . ?
C45 C40 C14 122.3(3) . . ?
C40 C41 C42 121.2(3) . . ?
C41 C42 C43 121.5(3) . . ?
C42 C43 C44 117.0(3) . . ?
C42 C43 C46 122.4(3) . . ?
C44 C43 C46 120.5(3) . . ?
C45 C44 C43 121.8(3) . . ?
C44 C45 C40 120.7(3) . . ?
C49 C46 C47 109.2(3) . . ?
C49 C46 C43 111.1(3) . . ?
C47 C46 C43 108.4(3) . . ?
C49 C46 C48 108.4(3) . . ?
C47 C46 C48 107.8(3) . . ?
C43 C46 C48 111.9(3) . . ?
C55 C50 C51 118.1(3) . . ?
C55 C50 C19 119.8(3) . . ?
C51 C50 C19 122.1(3) . . ?
C52 C51 C50 121.1(3) . . ?
C51 C52 C53 121.1(3) . . ?
C54 C53 C52 117.4(3) . . ?
C54 C53 C56 123.5(3) . . ?
C52 C53 C56 119.1(3) . . ?
C53 C54 C55 122.1(4) . . ?
C50 C55 C54 120.1(3) . . ?
C60 C56 C62 121(2) . . ?
C59 C56 C58 110.9(5) . . ?
C59 C56 C53 113.6(4) . . ?
C60 C56 C53 106.7(9) . . ?
C62 C56 C53 116.7(11) . . ?
C58 C56 C53 110.5(3) . . ?
C60 C56 C61 106.8(19) . . ?
C62 C56 C61 97(2) . . ?
C53 C56 C61 106.6(10) . . ?
C59 C56 C57 107.8(6) . . ?
C58 C56 C57 106.1(5) . . ?
C53 C56 C57 107.6(4) . . ?
C63 N5 C63 107.7(3) 2_655 . ?
C63 N5 P2 126.15(17) 2_655 . ?
C63 N5 P2 126.15(17) . . ?
N5 C63 C65 123.5(3) . . ?
N5 C63 C64 108.0(3) . . ?
C65 C63 C64 127.2(3) . . ?
C64 C64 C63 108.0(2) 2_655 . ?
C66 C65 C63 119.3(3) . . ?
C66 C65 C73 117.8(3) . . ?
C63 C65 C73 122.7(3) . . ?
N6 C66 C65 123.4(3) . . ?
N6 C66 C67 108.6(3) . . ?
C65 C66 C67 126.2(3) . . ?
C69 N6 C66 107.2(2) . . ?
C69 N6 P2 126.2(2) . . ?
C66 N6 P2 126.7(2) . . ?
C68 C67 C66 107.7(3) . . ?
C67 C68 C69 107.3(3) . . ?
N6 C69 C70 123.7(3) . . ?
N6 C69 C68 109.0(3) . . ?
C70 C69 C68 125.9(3) . . ?
C71 C70 C69 119.2(3) . . ?
C71 C70 C83 121.7(3) . . ?
C69 C70 C83 118.9(3) . . ?
N7 C71 C70 123.2(3) . . ?
N7 C71 C72 108.3(3) . . ?
C70 C71 C72 127.5(3) . . ?
C71 N7 C71 107.7(3) 2_655 . ?
C71 N7 P2 126.14(17) 2_655 . ?
C71 N7 P2 126.14(17) . . ?
C72 C72 C71 107.50(18) 2_655 . ?
C74 C73 C78 117.5(3) . . ?
C74 C73 C65 124.6(3) . . ?
C78 C73 C65 117.8(3) . . ?
C73 C74 C75 120.5(3) . . ?
C76 C75 C74 122.4(3) . . ?
C75 C76 C77 116.7(3) . . ?
C75 C76 C79 121.4(3) . . ?
C77 C76 C79 121.8(3) . . ?
C76 C77 C78 121.4(3) . . ?
C77 C78 C73 121.3(3) . . ?
C81 C79 C82 108.5(4) . . ?
C81 C79 C76 108.8(3) . . ?
C82 C79 C76 110.3(3) . . ?
C81 C79 C80 109.7(4) . . ?
C82 C79 C80 108.2(4) . . ?
C76 C79 C80 111.4(3) . . ?
C84 C83 C88 117.9(3) . . ?
C84 C83 C70 123.4(3) . . ?
C88 C83 C70 118.7(3) . . ?
C83 C84 C85 120.7(3) . . ?
C84 C85 C86 121.8(3) . . ?
C87 C86 C85 116.7(3) . . ?
C87 C86 C89 122.2(3) . . ?
C85 C86 C89 121.0(3) . . ?
C88 C87 C86 122.0(3) . . ?
C87 C88 C83 120.8(3) . . ?
C92 C89 C91 108.8(3) . . ?
C92 C89 C90 107.7(3) . . ?
C91 C89 C90 108.8(3) . . ?
C92 C89 C86 112.3(3) . . ?
C91 C89 C86 109.0(3) . . ?
C90 C89 C86 110.1(3) . . ?
C98 C93 C94 123.9(6) . . ?
C98 C93 Cl1 117.9(5) . . ?
C94 C93 Cl1 118.1(4) . . ?
C93 C94 C95 117.0(6) . . ?
C96 C95 C94 121.0(6) . . ?
C95 C96 C97 119.4(6) . . ?
C96 C97 C98 121.1(6) . . ?
C93 C98 C97 117.5(6) . . ?
F4 P3 F5 92.4(2) . . ?
F4 P3 F6 89.5(2) . . ?
F5 P3 F6 177.9(2) . . ?
F4 P3 F2 178.2(2) . . ?
F5 P3 F2 89.2(2) . . ?
F6 P3 F2 88.92(19) . . ?
F4 P3 F1 91.07(17) . . ?
F5 P3 F1 90.31(16) . . ?
F6 P3 F1 90.58(15) . . ?
F2 P3 F1 89.77(16) . . ?
F4 P3 F3 89.15(16) . . ?
F5 P3 F3 89.44(15) . . ?
F6 P3 F3 89.66(15) . . ?
F2 P3 F3 90.01(15) . . ?
F1 P3 F3 179.67(17) . . ?
C104 C99 C100 119.3(9) . . ?
C104 C99 Cl2 121.6(7) . . ?
C100 C99 Cl2 119.1(7) . . ?
C99 C100 C101 119.6(10) . . ?
C102 C101 C100 119.9(11) . . ?
C103 C102 C101 120.0(11) . . ?
C102 C103 C104 120.4(11) . . ?
C103 C104 C99 120.8(10) . . ?
F8 P4 F10 91.0(4) . . ?
F8 P4 F11 91.4(4) . . ?
F10 P4 F11 91.0(4) . . ?
F8 P4 F9 90.0(4) . . ?
F10 P4 F9 90.3(3) . . ?
F11 P4 F9 178.1(5) . . ?
F8 P4 F7 89.7(4) . . ?
F10 P4 F7 179.1(4) . . ?
F11 P4 F7 89.6(3) . . ?
F9 P4 F7 89.1(3) . . ?
F8 P4 F12 179.3(4) . . ?
F10 P4 F12 89.2(4) . . ?
F11 P4 F12 89.3(3) . . ?
F9 P4 F12 89.3(4) . . ?
F7 P4 F12 90.1(4) . . ?
N3 C105 C14 124.1(3) . . ?
N3 C105 C13 108.5(3) . . ?
C14 C105 C13 125.0(3) . . ?
 
loop_
 _geom_torsion_atom_site_label_1
 _geom_torsion_atom_site_label_2
 _geom_torsion_atom_site_label_3
 _geom_torsion_atom_site_label_4
 _geom_torsion
 _geom_torsion_site_symmetry_1
 _geom_torsion_site_symmetry_2
 _geom_torsion_site_symmetry_3
 _geom_torsion_site_symmetry_4
 _geom_torsion_publ_flag
N2 P1 N1 C4 32.9(3) . . . . ?
N4 P1 N1 C4 -148.0(3) . . . . ?
N2 P1 N1 C1 -150.2(3) . . . . ?
N4 P1 N1 C1 28.9(3) . . . . ?
C4 N1 C1 C19 165.0(3) . . . . ?
P1 N1 C1 C19 -12.4(4) . . . . ?
C4 N1 C1 C2 -1.7(3) . . . . ?
P1 N1 C1 C2 -179.1(2) . . . . ?
N1 C1 C2 C3 3.8(4) . . . . ?
C19 C1 C2 C3 -162.5(3) . . . . ?
C1 C2 C3 C4 -4.2(4) . . . . ?
C1 N1 C4 C5 166.0(3) . . . . ?
P1 N1 C4 C5 -16.6(4) . . . . ?
C1 N1 C4 C3 -0.9(3) . . . . ?
P1 N1 C4 C3 176.5(2) . . . . ?
C2 C3 C4 N1 3.3(4) . . . . ?
C2 C3 C4 C5 -163.3(3) . . . . ?
N1 C4 C5 C6 -13.4(4) . . . . ?
C3 C4 C5 C6 151.2(3) . . . . ?
N1 C4 C5 C20 175.3(3) . . . . ?
C3 C4 C5 C20 -20.0(5) . . . . ?
C4 C5 C6 N2 14.6(4) . . . . ?
C20 C5 C6 N2 -174.5(3) . . . . ?
C4 C5 C6 C7 -151.8(3) . . . . ?
C20 C5 C6 C7 19.2(5) . . . . ?
C5 C6 N2 C9 -166.1(3) . . . . ?
C7 C6 N2 C9 2.6(3) . . . . ?
C5 C6 N2 P1 14.3(4) . . . . ?
C7 C6 N2 P1 -177.1(2) . . . . ?
N1 P1 N2 C9 148.3(3) . . . . ?
N3 P1 N2 C9 -32.9(3) . . . . ?
N1 P1 N2 C6 -32.1(3) . . . . ?
N3 P1 N2 C6 146.7(3) . . . . ?
N2 C6 C7 C8 -6.1(4) . . . . ?
C5 C6 C7 C8 161.9(3) . . . . ?
C6 C7 C8 C9 7.0(4) . . . . ?
C6 N2 C9 C10 -163.1(3) . . . . ?
P1 N2 C9 C10 16.6(4) . . . . ?
C6 N2 C9 C8 1.7(3) . . . . ?
P1 N2 C9 C8 -178.6(2) . . . . ?
C7 C8 C9 N2 -5.5(4) . . . . ?
C7 C8 C9 C10 159.1(3) . . . . ?
N2 C9 C10 C11 14.0(5) . . . . ?
C8 C9 C10 C11 -148.4(3) . . . . ?
N2 C9 C10 C30 -175.9(3) . . . . ?
C8 C9 C10 C30 21.7(5) . . . . ?
C9 C10 C11 N3 -15.7(5) . . . . ?
C30 C10 C11 N3 174.6(3) . . . . ?
C9 C10 C11 C12 152.7(3) . . . . ?
C30 C10 C11 C12 -17.0(5) . . . . ?
C10 C11 N3 C105 169.2(3) . . . . ?
C12 C11 N3 C105 -1.1(3) . . . . ?
C10 C11 N3 P1 -12.9(4) . . . . ?
C12 C11 N3 P1 176.7(2) . . . . ?
N2 P1 N3 C11 31.4(3) . . . . ?
N4 P1 N3 C11 -147.7(3) . . . . ?
N2 P1 N3 C105 -151.1(3) . . . . ?
N4 P1 N3 C105 29.8(3) . . . . ?
N3 C11 C12 C13 4.5(4) . . . . ?
C10 C11 C12 C13 -165.3(3) . . . . ?
C11 C12 C13 C105 -5.9(4) . . . . ?
C105 C14 C15 N4 15.5(4) . . . . ?
C40 C14 C15 N4 -175.4(3) . . . . ?
C105 C14 C15 C16 -152.2(3) . . . . ?
C40 C14 C15 C16 16.9(5) . . . . ?
C14 C15 N4 C18 -168.7(3) . . . . ?
C16 C15 N4 C18 0.9(3) . . . . ?
C14 C15 N4 P1 7.8(4) . . . . ?
C16 C15 N4 P1 177.4(2) . . . . ?
N1 P1 N4 C15 153.4(2) . . . . ?
N3 P1 N4 C15 -25.4(3) . . . . ?
N1 P1 N4 C18 -30.7(3) . . . . ?
N3 P1 N4 C18 150.5(2) . . . . ?
N4 C15 C16 C17 -4.0(3) . . . . ?
C14 C15 C16 C17 165.2(3) . . . . ?
C15 C16 C17 C18 5.4(3) . . . . ?
C15 N4 C18 C19 -167.0(3) . . . . ?
P1 N4 C18 C19 16.4(4) . . . . ?
C15 N4 C18 C17 2.4(3) . . . . ?
P1 N4 C18 C17 -174.2(2) . . . . ?
C16 C17 C18 N4 -4.9(3) . . . . ?
C16 C17 C18 C19 164.0(3) . . . . ?
N1 C1 C19 C18 -13.3(5) . . . . ?
C2 C1 C19 C18 151.0(3) . . . . ?
N1 C1 C19 C50 176.4(3) . . . . ?
C2 C1 C19 C50 -19.3(5) . . . . ?
N4 C18 C19 C1 11.1(5) . . . . ?
C17 C18 C19 C1 -156.3(3) . . . . ?
N4 C18 C19 C50 -178.7(3) . . . . ?
C17 C18 C19 C50 14.0(5) . . . . ?
C6 C5 C20 C21 128.5(3) . . . . ?
C4 C5 C20 C21 -60.6(4) . . . . ?
C6 C5 C20 C25 -52.8(4) . . . . ?
C4 C5 C20 C25 118.2(3) . . . . ?
C25 C20 C21 C22 0.2(5) . . . . ?
C5 C20 C21 C22 179.0(3) . . . . ?
C20 C21 C22 C23 -0.6(5) . . . . ?
C21 C22 C23 C24 0.6(5) . . . . ?
C21 C22 C23 C26 -177.7(3) . . . . ?
C22 C23 C24 C25 -0.2(5) . . . . ?
C26 C23 C24 C25 178.2(3) . . . . ?
C23 C24 C25 C20 -0.2(5) . . . . ?
C21 C20 C25 C24 0.2(5) . . . . ?
C5 C20 C25 C24 -178.6(3) . . . . ?
C22 C23 C26 C29 -126.1(4) . . . . ?
C24 C23 C26 C29 55.6(5) . . . . ?
C22 C23 C26 C28 113.5(4) . . . . ?
C24 C23 C26 C28 -64.8(4) . . . . ?
C22 C23 C26 C27 -4.7(5) . . . . ?
C24 C23 C26 C27 177.0(4) . . . . ?
C11 C10 C30 C31 -126.0(3) . . . . ?
C9 C10 C30 C31 64.2(4) . . . . ?
C11 C10 C30 C35 55.9(5) . . . . ?
C9 C10 C30 C35 -113.9(4) . . . . ?
C35 C30 C31 C32 -0.2(5) . . . . ?
C10 C30 C31 C32 -178.4(3) . . . . ?
C30 C31 C32 C33 -0.6(5) . . . . ?
C31 C32 C33 C34 0.6(5) . . . . ?
C31 C32 C33 C36 179.5(3) . . . . ?
C32 C33 C34 C35 0.0(5) . . . . ?
C36 C33 C34 C35 -178.9(3) . . . . ?
C31 C30 C35 C34 0.9(5) . . . . ?
C10 C30 C35 C34 179.0(3) . . . . ?
C33 C34 C35 C30 -0.8(6) . . . . ?
C34 C33 C36 C37 178.5(3) . . . . ?
C32 C33 C36 C37 -0.4(5) . . . . ?
C34 C33 C36 C39 -60.9(4) . . . . ?
C32 C33 C36 C39 120.2(4) . . . . ?
C34 C33 C36 C38 58.5(4) . . . . ?
C32 C33 C36 C38 -120.4(4) . . . . ?
C15 C14 C40 C41 125.8(3) . . . . ?
C105 C14 C40 C41 -65.0(4) . . . . ?
C15 C14 C40 C45 -58.0(4) . . . . ?
C105 C14 C40 C45 111.2(3) . . . . ?
C45 C40 C41 C42 -0.7(5) . . . . ?
C14 C40 C41 C42 175.7(3) . . . . ?
C40 C41 C42 C43 -1.2(5) . . . . ?
C41 C42 C43 C44 2.8(5) . . . . ?
C41 C42 C43 C46 -173.7(3) . . . . ?
C42 C43 C44 C45 -2.8(5) . . . . ?
C46 C43 C44 C45 173.8(3) . . . . ?
C43 C44 C45 C40 1.0(5) . . . . ?
C41 C40 C45 C44 0.8(5) . . . . ?
C14 C40 C45 C44 -175.6(3) . . . . ?
C42 C43 C46 C49 -134.3(3) . . . . ?
C44 C43 C46 C49 49.3(4) . . . . ?
C42 C43 C46 C47 105.7(4) . . . . ?
C44 C43 C46 C47 -70.7(4) . . . . ?
C42 C43 C46 C48 -13.0(4) . . . . ?
C44 C43 C46 C48 170.6(3) . . . . ?
C1 C19 C50 C55 -62.6(4) . . . . ?
C18 C19 C50 C55 127.1(4) . . . . ?
C1 C19 C50 C51 117.6(3) . . . . ?
C18 C19 C50 C51 -52.6(4) . . . . ?
C55 C50 C51 C52 -1.8(5) . . . . ?
C19 C50 C51 C52 177.9(3) . . . . ?
C50 C51 C52 C53 0.3(5) . . . . ?
C51 C52 C53 C54 1.4(5) . . . . ?
C51 C52 C53 C56 -177.7(3) . . . . ?
C52 C53 C54 C55 -1.5(6) . . . . ?
C56 C53 C54 C55 177.5(4) . . . . ?
C51 C50 C55 C54 1.7(6) . . . . ?
C19 C50 C55 C54 -178.1(4) . . . . ?
C53 C54 C55 C50 0.0(7) . . . . ?
C54 C53 C56 C59 -2.8(7) . . . . ?
C52 C53 C56 C59 176.1(5) . . . . ?
C54 C53 C56 C60 -54.9(15) . . . . ?
C52 C53 C56 C60 124.1(15) . . . . ?
C54 C53 C56 C62 166(2) . . . . ?
C52 C53 C56 C62 -15(2) . . . . ?
C54 C53 C56 C58 122.5(5) . . . . ?
C52 C53 C56 C58 -58.5(5) . . . . ?
C54 C53 C56 C61 58.9(17) . . . . ?
C52 C53 C56 C61 -122.1(16) . . . . ?
C54 C53 C56 C57 -122.1(5) . . . . ?
C52 C53 C56 C57 56.9(5) . . . . ?
N6 P2 N5 C63 30.7(2) 2_655 . . 2_655 ?
N6 P2 N5 C63 -149.3(2) . . . 2_655 ?
N6 P2 N5 C63 -149.3(2) 2_655 . . . ?
N6 P2 N5 C63 30.7(2) . . . . ?
C63 N5 C63 C65 166.4(4) 2_655 . . . ?
P2 N5 C63 C65 -13.6(4) . . . . ?
C63 N5 C63 C64 -1.5(3) 2_655 . . . ?
P2 N5 C63 C64 178.5(3) . . . . ?
N5 C63 C64 C64 4.2(8) . . . 2_655 ?
C65 C63 C64 C64 -163.1(6) . . . 2_655 ?
N5 C63 C65 C66 -14.5(5) . . . . ?
C64 C63 C65 C66 151.0(4) . . . . ?
N5 C63 C65 C73 171.1(3) . . . . ?
C64 C63 C65 C73 -23.3(6) . . . . ?
C63 C65 C66 N6 14.0(5) . . . . ?
C73 C65 C66 N6 -171.3(3) . . . . ?
C63 C65 C66 C67 -149.3(3) . . . . ?
C73 C65 C66 C67 25.4(5) . . . . ?
C65 C66 N6 C69 -164.3(3) . . . . ?
C67 C66 N6 C69 1.5(3) . . . . ?
C65 C66 N6 P2 15.0(4) . . . . ?
C67 C66 N6 P2 -179.2(2) . . . . ?
N5 P2 N6 C69 147.7(2) . . . . ?
N7 P2 N6 C69 -32.3(2) . . . . ?
N5 P2 N6 C66 -31.4(2) . . . . ?
N7 P2 N6 C66 148.6(2) . . . . ?
N6 C66 C67 C68 -4.3(4) . . . . ?
C65 C66 C67 C68 161.0(3) . . . . ?
C66 C67 C68 C69 5.2(4) . . . . ?
C66 N6 C69 C70 -165.5(3) . . . . ?
P2 N6 C69 C70 15.2(4) . . . . ?
C66 N6 C69 C68 1.7(3) . . . . ?
P2 N6 C69 C68 -177.6(2) . . . . ?
C67 C68 C69 N6 -4.4(4) . . . . ?
C67 C68 C69 C70 162.5(3) . . . . ?
N6 C69 C70 C71 15.1(5) . . . . ?
C68 C69 C70 C71 -150.0(3) . . . . ?
N6 C69 C70 C83 -170.6(3) . . . . ?
C68 C69 C70 C83 24.4(5) . . . . ?
C69 C70 C71 N7 -15.6(5) . . . . ?
C83 C70 C71 N7 170.1(3) . . . . ?
C69 C70 C71 C72 151.3(4) . . . . ?
C83 C70 C71 C72 -23.0(5) . . . . ?
C70 C71 N7 C71 166.5(4) . . . 2_655 ?
C72 C71 N7 C71 -2.6(2) . . . 2_655 ?
C70 C71 N7 P2 -13.5(4) . . . . ?
C72 C71 N7 P2 177.4(2) . . . . ?
N6 P2 N7 C71 31.65(19) 2_655 . . 2_655 ?
N6 P2 N7 C71 -148.35(19) . . . 2_655 ?
N6 P2 N7 C71 -148.36(19) 2_655 . . . ?
N6 P2 N7 C71 31.64(19) . . . . ?
N7 C71 C72 C72 7.0(6) . . . 2_655 ?
C70 C71 C72 C72 -161.5(4) . . . 2_655 ?
C66 C65 C73 C74 -118.4(4) . . . . ?
C63 C65 C73 C74 56.1(5) . . . . ?
C66 C65 C73 C78 58.4(4) . . . . ?
C63 C65 C73 C78 -127.1(4) . . . . ?
C78 C73 C74 C75 4.0(7) . . . . ?
C65 C73 C74 C75 -179.2(4) . . . . ?
C73 C74 C75 C76 -0.4(8) . . . . ?
C74 C75 C76 C77 -3.5(7) . . . . ?
C74 C75 C76 C79 -179.9(5) . . . . ?
C75 C76 C77 C78 3.7(6) . . . . ?
C79 C76 C77 C78 -179.9(4) . . . . ?
C76 C77 C78 C73 -0.1(6) . . . . ?
C74 C73 C78 C77 -3.8(6) . . . . ?
C65 C73 C78 C77 179.2(3) . . . . ?
C75 C76 C79 C81 80.5(5) . . . . ?
C77 C76 C79 C81 -95.8(5) . . . . ?
C75 C76 C79 C82 -38.4(5) . . . . ?
C77 C76 C79 C82 145.3(4) . . . . ?
C75 C76 C79 C80 -158.5(4) . . . . ?
C77 C76 C79 C80 25.2(5) . . . . ?
C71 C70 C83 C84 58.8(5) . . . . ?
C69 C70 C83 C84 -115.5(4) . . . . ?
C71 C70 C83 C88 -120.5(4) . . . . ?
C69 C70 C83 C88 65.2(4) . . . . ?
C88 C83 C84 C85 2.6(5) . . . . ?
C70 C83 C84 C85 -176.7(3) . . . . ?
C83 C84 C85 C86 0.5(5) . . . . ?
C84 C85 C86 C87 -3.2(5) . . . . ?
C84 C85 C86 C89 179.3(3) . . . . ?
C85 C86 C87 C88 2.9(5) . . . . ?
C89 C86 C87 C88 -179.7(3) . . . . ?
C86 C87 C88 C83 0.2(5) . . . . ?
C84 C83 C88 C87 -2.9(5) . . . . ?
C70 C83 C88 C87 176.4(3) . . . . ?
C87 C86 C89 C92 16.7(4) . . . . ?
C85 C86 C89 C92 -166.0(3) . . . . ?
C87 C86 C89 C91 -104.0(4) . . . . ?
C85 C86 C89 C91 73.4(4) . . . . ?
C87 C86 C89 C90 136.7(3) . . . . ?
C85 C86 C89 C90 -45.9(4) . . . . ?
C98 C93 C94 C95 -3.0(11) . . . . ?
Cl1 C93 C94 C95 179.4(5) . . . . ?
C93 C94 C95 C96 1.0(11) . . . . ?
C94 C95 C96 C97 0.1(10) . . . . ?
C95 C96 C97 C98 0.7(9) . . . . ?
C94 C93 C98 C97 3.8(10) . . . . ?
Cl1 C93 C98 C97 -178.6(5) . . . . ?
C96 C97 C98 C93 -2.5(9) . . . . ?
C104 C99 C100 C101 -0.3(18) . . . . ?
Cl2 C99 C100 C101 -180.0(11) . . . . ?
C99 C100 C101 C102 0(2) . . . . ?
C100 C101 C102 C103 0(2) . . . . ?
C101 C102 C103 C104 1(2) . . . . ?
C102 C103 C104 C99 -1.4(18) . . . . ?
C100 C99 C104 C103 1.1(16) . . . . ?
Cl2 C99 C104 C103 -179.3(9) . . . . ?
C11 N3 C105 C14 160.7(3) . . . . ?
P1 N3 C105 C14 -17.2(4) . . . . ?
C11 N3 C105 C13 -2.5(3) . . . . ?
P1 N3 C105 C13 179.6(2) . . . . ?
C15 C14 C105 N3 -10.8(5) . . . . ?
C40 C14 C105 N3 179.7(3) . . . . ?
C15 C14 C105 C13 149.6(3) . . . . ?
C40 C14 C105 C13 -19.8(5) . . . . ?
C12 C13 C105 N3 5.3(4) . . . . ?
C12 C13 C105 C14 -157.7(3) . . . . ?
 
_refine_diff_density_max    2.230
_refine_diff_density_min   -1.386
_refine_diff_density_rms    0.079

_shelx_res_file
;
TITL
    si047d_sq.res
    created by SHELXL-2018/3 at 14:34:28 on 14-Sep-2022
REM  Yadorkari-X generated
CELL 0.71073 25.6310 15.8857 44.5088 90.0000 92.5148 90.0000
ZERR 12.0 0.0004 0.0003 0.0008 0.0000 0.0016 0.0000
LATT 7
SYMM -X, +Y, 1/2-Z
REM  SPGR C2/c monoclinic
SFAC C H N F P Cl
UNIT 792 804 48 72 24 12
SIZE 0.10 0.05 0.03
TEMP -153.0
L.S. 20
FMAP 2
PLAN -20
ACTA
CONF
LIST 4
OMIT -10.000000 53.000000
OMIT   -3    3   33
OMIT    0    2   22
OMIT    1    1   38
OMIT    1    1   22
OMIT    3    5   30
OMIT   -3    3   27
OMIT    1    1   42
OMIT    2   10   53
OMIT    4    0    2
OMIT    3    1   36
OMIT    0    2   41
OMIT    0    2   27
OMIT   -4    4    9
OMIT    6    2   28
OMIT    1    3   28
OMIT   -2    2   28
OMIT   -1    1   31
OMIT   -7    1   16
OMIT   -1    1   40
OMIT   -6    2    5

ABIN
dfix 1.44 0.005 P1 H1 P1 H2 P2 H3
sadi C56 C57 C56 C58 C56 C59 C56 C60 C56 C61 C56 C62
simu C56 C57 C58 C59 C60 C61 C62
rigu C56 C57 C58 C59 C60 C61 C62
isor 0.02  0.04  C60
dfix 1.40 C99 C100 C100 C101 C101 C102
dfix 1.40 C102 C103 C103 C104 C104 C99
simu C99 C100 C101 C102 C103 C104
dfix 1.40 C93 C94 C94 C95 C95 C96
dfix 1.40 C96 C97 C97 C98 C98 C93
simu C93 C94 C95 C96 C97 C98

WGHT    0.099600   86.985703
FVAR       0.34274   0.81975
P1    5    0.427094    1.139413    0.079400    11.00000    0.02818    0.02327 =
         0.01461   -0.00160   -0.00048    0.00117
H1    2   10.403049   11.055270   10.080928    11.00000   -1.20000
H2    2   10.449053   11.222525   10.076585    11.00000   -1.20000
P2    5    0.500000    0.670712    0.250000    10.50000    0.02345    0.01732 =
         0.01988    0.00000   -0.00245    0.00000
H3    2   10.553555   10.669971   10.241426    11.00000   -1.20000
N1    3    0.362502    1.186693    0.084278    11.00000    0.02971    0.02567 =
         0.01543   -0.00274   -0.00012    0.00228
C1    1    0.348880    1.242000    0.106820    11.00000    0.03425    0.02432 =
         0.01872   -0.00097    0.00296    0.00223
C2    1    0.294700    1.262069    0.102482    11.00000    0.03462    0.03250 =
         0.02258   -0.00016    0.00230    0.00601
AFIX  43
H4    2    0.275728    1.300928    0.114007    11.00000   -1.20000
AFIX   0
C3    1    0.275168    1.215632    0.078925    11.00000    0.03160    0.03246 =
         0.02247    0.00228   -0.00160    0.00380
AFIX  43
H5    2    0.239687    1.213561    0.071836    11.00000   -1.20000
AFIX   0
C4    1    0.317545    1.170534    0.066751    11.00000    0.03174    0.02340 =
         0.01885    0.00305   -0.00123    0.00021
C5    1    0.317338    1.131898    0.038181    11.00000    0.03456    0.02358 =
         0.01988    0.00093   -0.00429    0.00170
C6    1    0.364360    1.124462    0.023859    11.00000    0.03675    0.02379 =
         0.01947   -0.00202   -0.00430    0.00192
N2    3    0.412843    1.135803    0.038434    11.00000    0.03311    0.02596 =
         0.01575   -0.00158   -0.00037    0.00192
C7    1    0.371761    1.121559   -0.007922    11.00000    0.04197    0.03546 =
         0.01945   -0.00294   -0.00412    0.00641
AFIX  43
H6    2    0.345669    1.109274   -0.023108    11.00000   -1.20000
AFIX   0
C8    1    0.422703    1.139494   -0.012449    11.00000    0.04452    0.03215 =
         0.01751   -0.00210    0.00164    0.00551
AFIX  43
H7    2    0.437918    1.147772   -0.031306    11.00000   -1.20000
AFIX   0
C9    1    0.449197    1.143572    0.016652    11.00000    0.04064    0.02230 =
         0.01679   -0.00155    0.00372    0.00227
C10   1    0.503076    1.134584    0.022030    11.00000    0.03887    0.02420 =
         0.01668   -0.00237    0.00275    0.00044
C11   1    0.521623    1.098862    0.049059    11.00000    0.03383    0.02886 =
         0.02100   -0.00464    0.00239   -0.00062
N3    3    0.491280    1.089678    0.073854    11.00000    0.03084    0.02786 =
         0.01251   -0.00166   -0.00090    0.00195
C12   1    0.569442    1.053639    0.054681    11.00000    0.03304    0.04106 =
         0.02363   -0.00566    0.00242    0.00514
AFIX  43
H8    2    0.598294    1.052465    0.041999    11.00000   -1.20000
AFIX   0
C13   1    0.566238    1.012763    0.081334    11.00000    0.03581    0.03938 =
         0.02601   -0.00435   -0.00053    0.00925
AFIX  43
H9    2    0.591013    0.974046    0.089799    11.00000   -1.20000
AFIX   0
C14   1    0.508907    1.034224    0.124998    11.00000    0.02840    0.02724 =
         0.01871   -0.00037   -0.00150   -0.00204
C15   1    0.475621    1.093218    0.137469    11.00000    0.02625    0.02537 =
         0.01793    0.00141   -0.00083   -0.00479
N4    3    0.441784    1.144832    0.120549    11.00000    0.02703    0.02549 =
         0.01795   -0.00240   -0.00025    0.00057
C16   1    0.477135    1.121478    0.167981    11.00000    0.02954    0.03053 =
         0.01590    0.00148    0.00036   -0.00549
AFIX  43
H10   2    0.495513    1.095477    0.184498    11.00000   -1.20000
AFIX   0
C17   1    0.447589    1.192124    0.169085    11.00000    0.03122    0.03071 =
         0.01870   -0.00516    0.00235   -0.00584
AFIX  43
H11   2    0.443849    1.226914    0.186217    11.00000   -1.20000
AFIX   0
C18   1    0.423041    1.205170    0.139991    11.00000    0.02944    0.02354 =
         0.01933   -0.00262    0.00303   -0.00424
C19   1    0.380425    1.258158    0.132714    11.00000    0.03112    0.02518 =
         0.02182   -0.00249    0.00296   -0.00159
C20   1    0.266265    1.111893    0.022550    11.00000    0.03620    0.02540 =
         0.01760   -0.00264   -0.00402    0.00206
C21   1    0.231589    1.056835    0.035951    11.00000    0.04086    0.03186 =
         0.01975    0.00385   -0.00437   -0.00027
AFIX  43
H12   2    0.241156    1.031900    0.054796    11.00000   -1.20000
AFIX   0
C22   1    0.183162    1.038031    0.022033    11.00000    0.03785    0.03110 =
         0.02541    0.00134    0.00006   -0.00266
AFIX  43
H13   2    0.160491    1.000011    0.031526    11.00000   -1.20000
AFIX   0
C23   1    0.167310    1.073618   -0.005395    11.00000    0.03518    0.02610 =
         0.02269   -0.00611   -0.00576    0.00398
C24   1    0.202345    1.128792   -0.018687    11.00000    0.04118    0.02776 =
         0.02345    0.00268   -0.00718    0.00319
AFIX  43
H14   2    0.192590    1.153915   -0.037472    11.00000   -1.20000
AFIX   0
C25   1    0.250782    1.147755   -0.005230    11.00000    0.03871    0.02676 =
         0.02228    0.00050   -0.00397   -0.00059
AFIX  43
H15   2    0.273582    1.185229   -0.014882    11.00000   -1.20000
AFIX   0
C26   1    0.113573    1.057162   -0.020972    11.00000    0.03714    0.03824 =
         0.03606   -0.00668   -0.00977    0.00333
C27   1    0.081812    0.991748   -0.004077    11.00000    0.04150    0.07094 =
         0.08111    0.01648   -0.01919   -0.01684
AFIX 137
H16   2    0.047273    0.985358   -0.014156    11.00000   -1.50000
H17   2    0.077824    1.010621    0.016659    11.00000   -1.50000
H18   2    0.100085    0.937552   -0.003960    11.00000   -1.50000
AFIX   0
C28   1    0.082677    1.139922   -0.021282    11.00000    0.05201    0.05690 =
         0.07242   -0.01315   -0.02472    0.01815
AFIX 137
H19   2    0.101817    1.182992   -0.032079    11.00000   -1.50000
H20   2    0.078105    1.158560   -0.000574    11.00000   -1.50000
H21   2    0.048378    1.131067   -0.031392    11.00000   -1.50000
AFIX   0
C29   1    0.120469    1.026144   -0.053164    11.00000    0.05851    0.10457 =
         0.05359   -0.03926   -0.00970   -0.01371
AFIX 137
H22   2    0.137165    1.070275   -0.064761    11.00000   -1.50000
H23   2    0.086225    1.012708   -0.062613    11.00000   -1.50000
H24   2    0.142427    0.975617   -0.052702    11.00000   -1.50000
AFIX   0
C30   1    0.537690    1.150709   -0.003534    11.00000    0.03881    0.03011 =
         0.01820   -0.00226    0.00436    0.00009
C31   1    0.539610    1.231390   -0.015731    11.00000    0.04373    0.03203 =
         0.02293   -0.00366    0.00685    0.00831
AFIX  43
H25   2    0.519722    1.275380   -0.007393    11.00000   -1.20000
AFIX   0
C32   1    0.570485    1.248122   -0.040080    11.00000    0.04835    0.02626 =
         0.02621    0.00297    0.00754    0.00306
AFIX  43
H26   2    0.571052    1.303402   -0.048201    11.00000   -1.20000
AFIX   0
C33   1    0.600516    1.185300   -0.052721    11.00000    0.03831    0.02919 =
         0.02063   -0.00082    0.00237   -0.00016
C34   1    0.598106    1.104935   -0.040294    11.00000    0.04931    0.03013 =
         0.02164   -0.00283    0.01041    0.00731
AFIX  43
H27   2    0.618239    1.061058   -0.048513    11.00000   -1.20000
AFIX   0
C35   1    0.567028    1.086999   -0.016159    11.00000    0.05241    0.02658 =
         0.02377   -0.00053    0.00902    0.00238
AFIX  43
H28   2    0.565856    1.031427   -0.008333    11.00000   -1.20000
AFIX   0
C36   1    0.634551    1.201141   -0.079591    11.00000    0.04082    0.03526 =
         0.01772   -0.00097    0.00588    0.00074
C37   1    0.630874    1.292374   -0.090458    11.00000    0.06036    0.03652 =
         0.02815    0.00211    0.01285   -0.00366
AFIX 137
H29   2    0.594211    1.306882   -0.095003    11.00000   -1.50000
H30   2    0.650745    1.298842   -0.108632    11.00000   -1.50000
H31   2    0.645310    1.329855   -0.074703    11.00000   -1.50000
AFIX   0
C38   1    0.616469    1.143198   -0.105804    11.00000    0.04745    0.04007 =
         0.02077   -0.00034    0.00542   -0.00126
AFIX 137
H32   2    0.620984    1.084267   -0.099719    11.00000   -1.50000
H33   2    0.637379    1.154580   -0.123264    11.00000   -1.50000
H34   2    0.579547    1.153909   -0.111095    11.00000   -1.50000
AFIX   0
C39   1    0.692026    1.181466   -0.070709    11.00000    0.04279    0.05798 =
         0.03008   -0.00102    0.00243   -0.00149
AFIX 137
H35   2    0.704134    1.219272   -0.054459    11.00000   -1.50000
H36   2    0.713485    1.189636   -0.088164    11.00000   -1.50000
H37   2    0.695025    1.122972   -0.063853    11.00000   -1.50000
AFIX   0
C40   1    0.541602    0.976020    0.144287    11.00000    0.02610    0.03131 =
         0.01828    0.00116   -0.00044    0.00225
C41   1    0.538677    0.889737    0.139500    11.00000    0.03050    0.03292 =
         0.03327   -0.00416   -0.00836    0.00167
AFIX  43
H38   2    0.514100    0.868180    0.124863    11.00000   -1.20000
AFIX   0
C42   1    0.571046    0.834319    0.155730    11.00000    0.02990    0.02912 =
         0.03623   -0.00076   -0.00458    0.00073
AFIX  43
H39   2    0.567681    0.775546    0.152212    11.00000   -1.20000
AFIX   0
C43   1    0.608389    0.863131    0.177085    11.00000    0.02431    0.03250 =
         0.02428    0.00366    0.00137    0.00147
C44   1    0.610156    0.949767    0.182383    11.00000    0.03102    0.03541 =
         0.02589   -0.00130   -0.00674   -0.00121
AFIX  43
H40   2    0.634071    0.971149    0.197410    11.00000   -1.20000
AFIX   0
C45   1    0.577937    1.005461    0.166297    11.00000    0.03408    0.02859 =
         0.02467   -0.00194   -0.00336   -0.00069
AFIX  43
H41   2    0.580525    1.064122    0.170237    11.00000   -1.20000
AFIX   0
C46   1    0.648334    0.804070    0.193013    11.00000    0.02741    0.03564 =
         0.02865    0.00724   -0.00174    0.00173
C47   1    0.701944    0.819048    0.179721    11.00000    0.02672    0.03899 =
         0.04981    0.00460    0.00053    0.00241
AFIX 137
H42   2    0.710683    0.879032    0.181025    11.00000   -1.50000
H43   2    0.700740    0.801345    0.158610    11.00000   -1.50000
H44   2    0.728563    0.786310    0.191058    11.00000   -1.50000
AFIX   0
C48   1    0.634076    0.710748    0.188147    11.00000    0.03930    0.03526 =
         0.04857    0.01372   -0.00490   -0.00071
AFIX 137
H45   2    0.658759    0.675373    0.199894    11.00000   -1.50000
H46   2    0.635793    0.696829    0.166763    11.00000   -1.50000
H47   2    0.598602    0.700651    0.194687    11.00000   -1.50000
AFIX   0
C49   1    0.652336    0.821257    0.226871    11.00000    0.04598    0.05808 =
         0.03312    0.00956   -0.00570    0.00494
AFIX 137
H48   2    0.661896    0.880285    0.230385    11.00000   -1.50000
H49   2    0.679090    0.784678    0.236346    11.00000   -1.50000
H50   2    0.618584    0.809816    0.235561    11.00000   -1.50000
AFIX   0
C50   1    0.363539    1.322553    0.154693    11.00000    0.03156    0.02924 =
         0.02192   -0.00684    0.00142   -0.00150
C51   1    0.352876    1.301750    0.184360    11.00000    0.03266    0.03021 =
         0.01976   -0.00464    0.00196   -0.00346
AFIX  43
H51   2    0.355294    1.244707    0.190676    11.00000   -1.20000
AFIX   0
C52   1    0.338771    1.363291    0.204790    11.00000    0.03201    0.03938 =
         0.02863   -0.01044    0.00605   -0.00574
AFIX  43
H52   2    0.331888    1.347508    0.224819    11.00000   -1.20000
AFIX   0
C53   1    0.334578    1.447807    0.196326    11.00000    0.03722    0.03375 =
         0.03971   -0.01463    0.01094   -0.00925
C54   1    0.343872    1.467593    0.166643    11.00000    0.06841    0.02692 =
         0.04636   -0.00677    0.02178   -0.00164
AFIX  43
H53   2    0.340422    1.524421    0.160211    11.00000   -1.20000
AFIX   0
C55   1    0.358196    1.406310    0.145853    11.00000    0.06259    0.03200 =
         0.02940   -0.00129    0.01531    0.00209
AFIX  43
H54   2    0.364261    1.421986    0.125707    11.00000   -1.20000
AFIX   0
C56   1    0.320978    1.513667    0.220006    11.00000    0.04985    0.04069 =
         0.05680   -0.02882    0.02220   -0.01520
PART 1
C57   1    0.363503    1.507234    0.246739    21.00000    0.06009    0.10660 =
         0.07875   -0.06614   -0.00525   -0.00641
AFIX 137
H55   2    0.398332    1.515012    0.238924    21.00000   -1.50000
H56   2    0.361438    1.451710    0.256208    21.00000   -1.50000
H57   2    0.357094    1.550994    0.261652    21.00000   -1.50000
AFIX   0
C58   1    0.268992    1.492757    0.233403    21.00000    0.05080    0.04784 =
         0.05923   -0.02296    0.02285   -0.00714
AFIX 137
H58   2    0.262690    1.531628    0.249952    21.00000   -1.50000
H59   2    0.269877    1.434869    0.241019    21.00000   -1.50000
H60   2    0.240896    1.498292    0.217873    21.00000   -1.50000
AFIX   0
C59   1    0.321233    1.601866    0.208498    21.00000    0.14490    0.03269 =
         0.08929   -0.02644    0.06832   -0.01554
AFIX 137
H61   2    0.356374    1.616278    0.202341    21.00000   -1.50000
H62   2    0.311045    1.640404    0.224404    21.00000   -1.50000
H63   2    0.296449    1.606851    0.191189    21.00000   -1.50000
PART 2
AFIX   0
C60   1    0.363936    1.578963    0.220377   -21.00000    0.05579    0.04565 =
         0.07255   -0.04540    0.01146   -0.01573
AFIX 137
H64   2    0.397740    1.551431    0.224397   -21.00000   -1.50000
H65   2    0.357995    1.620467    0.236154   -21.00000   -1.50000
H66   2    0.363912    1.607305    0.200819   -21.00000   -1.50000
AFIX   0
C61   1    0.270139    1.558348    0.207929   -21.00000    0.07057    0.09314 =
         0.08004   -0.06252   -0.00341    0.01264
AFIX 137
H67   2    0.263114    1.607123    0.220614   -21.00000   -1.50000
H68   2    0.240775    1.518920    0.208362   -21.00000   -1.50000
H69   2    0.274560    1.577096    0.187219   -21.00000   -1.50000
AFIX   0
C62   1    0.300095    1.480730    0.249065   -21.00000    0.12062    0.05546 =
         0.07892   -0.02797    0.05221   -0.00787
AFIX 137
H70   2    0.287187    1.527865    0.260848   -21.00000   -1.50000
H71   2    0.328109    1.451800    0.260655   -21.00000   -1.50000
H72   2    0.271477    1.441215    0.244493   -21.00000   -1.50000
PART 0
AFIX   0
N5    3    0.500000    0.554436    0.250000    10.50000    0.03262    0.01864 =
         0.02225    0.00000    0.00273    0.00000
C63   1    0.509814    0.502889    0.225706    11.00000    0.05235    0.02130 =
         0.02171   -0.00184    0.00559    0.00232
C64   1    0.507308    0.417290    0.235570    11.00000    0.14910    0.02035 =
         0.02749   -0.00202    0.02505    0.00176
AFIX  43
H73   2    0.514620    0.368956    0.223911    11.00000   -1.20000
AFIX   0
C65   1    0.510673    0.531890    0.196006    11.00000    0.03255    0.02233 =
         0.02327   -0.00172    0.00229   -0.00279
C66   1    0.489890    0.611226    0.188863    11.00000    0.02652    0.02619 =
         0.02026   -0.00040    0.00114   -0.00143
N6    3    0.478189    0.670924    0.210316    11.00000    0.02473    0.01867 =
         0.02450    0.00070   -0.00219   -0.00014
C67   1    0.465672    0.635772    0.160655    11.00000    0.03974    0.03548 =
         0.02359   -0.00336   -0.00245    0.00438
AFIX  43
H74   2    0.469176    0.608113    0.141927    11.00000   -1.20000
AFIX   0
C68   1    0.436538    0.706286    0.165502    11.00000    0.03794    0.03457 =
         0.02440    0.00152   -0.00551    0.00360
AFIX  43
H75   2    0.414043    0.734004    0.151142    11.00000   -1.20000
AFIX   0
C69   1    0.446219    0.730493    0.196151    11.00000    0.02488    0.02587 =
         0.02189    0.00283   -0.00278   -0.00004
C70   1    0.435498    0.809469    0.208503    11.00000    0.02514    0.02205 =
         0.02714    0.00400   -0.00424   -0.00076
C71   1    0.466752    0.838907    0.232777    11.00000    0.02668    0.02077 =
         0.03430    0.00136   -0.00846    0.00180
N7    3    0.500000    0.787385    0.250000    10.50000    0.02455    0.01893 =
         0.02589    0.00000   -0.00652    0.00000
C72   1    0.478190    0.924746    0.240527    11.00000    0.04965    0.02008 =
         0.05620    0.00175   -0.02762    0.00177
AFIX  43
H76   2    0.459033    0.972842    0.233763    11.00000   -1.20000
AFIX   0
C73   1    0.528565    0.478667    0.170884    11.00000    0.03220    0.02465 =
         0.02199   -0.00041    0.00057   -0.00059
C74   1    0.508064    0.401244    0.163163    11.00000    0.08263    0.04052 =
         0.04971   -0.01710    0.03809   -0.02953
AFIX  43
H77   2    0.480203    0.378782    0.174051    11.00000   -1.20000
AFIX   0
C75   1    0.527888    0.355338    0.139427    11.00000    0.08530    0.03802 =
         0.04911   -0.01783    0.02933   -0.03091
AFIX  43
H78   2    0.513166    0.301856    0.134643    11.00000   -1.20000
AFIX   0
C76   1    0.567991    0.384849    0.122725    11.00000    0.03474    0.03272 =
         0.02012   -0.00419   -0.00047   -0.00291
C77   1    0.586220    0.465095    0.129462    11.00000    0.03809    0.03927 =
         0.04350   -0.01002    0.01430   -0.01146
AFIX  43
H79   2    0.612431    0.489091    0.117681    11.00000   -1.20000
AFIX   0
C78   1    0.566974    0.511162    0.153073    11.00000    0.04020    0.03034 =
         0.04177   -0.00892    0.00937   -0.00928
AFIX  43
H80   2    0.580323    0.565975    0.157134    11.00000   -1.20000
AFIX   0
C79   1    0.589109    0.333184    0.096662    11.00000    0.04714    0.04493 =
         0.02936   -0.01665    0.00556   -0.00699
C80   1    0.644859    0.360841    0.089476    11.00000    0.06165    0.06584 =
         0.06455   -0.03145    0.03182   -0.01401
AFIX 137
H81   2    0.644153    0.419124    0.082253    11.00000   -1.50000
H82   2    0.658251    0.324057    0.073906    11.00000   -1.50000
H83   2    0.667608    0.356922    0.107702    11.00000   -1.50000
AFIX   0
C81   1    0.552622    0.344970    0.068847    11.00000    0.09091    0.11518 =
         0.03003   -0.02618   -0.00921    0.00908
AFIX 137
H84   2    0.516729    0.331701    0.073937    11.00000   -1.50000
H85   2    0.563356    0.307292    0.052814    11.00000   -1.50000
H86   2    0.554410    0.403465    0.061974    11.00000   -1.50000
AFIX   0
C82   1    0.590611    0.239329    0.104761    11.00000    0.07270    0.04515 =
         0.07059   -0.02412    0.02129   -0.00628
AFIX 137
H87   2    0.613288    0.230901    0.122814    11.00000   -1.50000
H88   2    0.604269    0.207224    0.088025    11.00000   -1.50000
H89   2    0.555237    0.219904    0.108618    11.00000   -1.50000
AFIX   0
C83   1    0.394325    0.862940    0.193619    11.00000    0.02531    0.02364 =
         0.02452    0.00089   -0.00392    0.00020
C84   1    0.404470    0.940152    0.180418    11.00000    0.02465    0.02924 =
         0.03890    0.00924   -0.00414   -0.00277
AFIX  43
H90   2    0.439448    0.959598    0.179738    11.00000   -1.20000
AFIX   0
C85   1    0.363895    0.989310    0.168176    11.00000    0.02952    0.02471 =
         0.03850    0.00903   -0.00149   -0.00040
AFIX  43
H91   2    0.371849    1.041648    0.159120    11.00000   -1.20000
AFIX   0
C86   1    0.311707    0.963713    0.168848    11.00000    0.02655    0.02872 =
         0.01704   -0.00013   -0.00338    0.00368
C87   1    0.302483    0.884709    0.180950    11.00000    0.02390    0.03405 =
         0.03362    0.00635   -0.00481   -0.00403
AFIX  43
H92   2    0.267667    0.864183    0.180915    11.00000   -1.20000
AFIX   0
C88   1    0.342574    0.834957    0.193070    11.00000    0.03025    0.02534 =
         0.03437    0.00784   -0.00553   -0.00490
AFIX  43
H93   2    0.334784    0.781219    0.201097    11.00000   -1.20000
AFIX   0
C89   1    0.267455    1.019323    0.155535    11.00000    0.02892    0.03106 =
         0.02517    0.00342   -0.00517    0.00622
C90   1    0.275374    1.110727    0.165822    11.00000    0.04600    0.03515 =
         0.06255   -0.00317   -0.00790    0.01306
AFIX 137
H94   2    0.247466    1.145929    0.156800    11.00000   -1.50000
H95   2    0.309252    1.131075    0.159452    11.00000   -1.50000
H96   2    0.274467    1.113599    0.187787    11.00000   -1.50000
AFIX   0
C91   1    0.268108    1.016148    0.121173    11.00000    0.05492    0.06057 =
         0.02951    0.00481   -0.00794    0.02508
AFIX 137
H97   2    0.262522    0.958073    0.114336    11.00000   -1.50000
H98   2    0.301961    1.036198    0.114662    11.00000   -1.50000
H99   2    0.240259    1.052140    0.112527    11.00000   -1.50000
AFIX   0
C92   1    0.213793    0.990899    0.165258    11.00000    0.02986    0.05615 =
         0.05890    0.00907   -0.00036    0.00996
AFIX 137
H100  2    0.187068    1.030013    0.157267    11.00000   -1.50000
H101  2    0.213475    0.990229    0.187266    11.00000   -1.50000
H102  2    0.206421    0.934228    0.157476    11.00000   -1.50000
AFIX   0
C93   1    0.226058    0.594064    0.115338    11.00000    0.06668    0.07666 =
         0.06091    0.00681    0.01250   -0.00374
CL1   6    0.239031    0.690943    0.134396    11.00000    0.11918    0.10021 =
         0.08021   -0.01448    0.02673   -0.01304
C94   1    0.240608    0.586703    0.086260    11.00000    0.09969    0.08282 =
         0.08088   -0.00618    0.03359   -0.02507
AFIX  43
H103  2    0.256876    0.631845    0.076260    11.00000   -1.20000
AFIX   0
C95   1    0.230429    0.509468    0.071850    11.00000    0.08586    0.09263 =
         0.09233   -0.01636    0.02784   -0.01093
AFIX  43
H104  2    0.240452    0.501633    0.051744    11.00000   -1.20000
AFIX   0
C96   1    0.206581    0.446073    0.086146    11.00000    0.05624    0.06202 =
         0.08584    0.00546   -0.01039    0.00436
AFIX  43
H105  2    0.199930    0.394019    0.076193    11.00000   -1.20000
AFIX   0
C97   1    0.192094    0.457577    0.115116    11.00000    0.08750    0.08647 =
         0.08037    0.02633   -0.02038   -0.01172
AFIX  43
H106  2    0.175664    0.412855    0.125258    11.00000   -1.20000
AFIX   0
C98   1    0.201073    0.533952    0.129996    11.00000    0.06794    0.11973 =
         0.07170    0.02262    0.00403   -0.01867
AFIX  43
H107  2    0.189832    0.542824    0.149804    11.00000   -1.20000
AFIX   0
P3    5    0.614799    0.703592    0.082691    11.00000    0.04428    0.04653 =
         0.03156    0.00279    0.00448    0.00424
F1    4    0.578272    0.675872    0.109302    11.00000    0.07287    0.05959 =
         0.05008   -0.00183    0.02616   -0.00874
F2    4    0.656600    0.740365    0.107007    11.00000    0.07282    0.10989 =
         0.03550    0.00198   -0.00491   -0.02233
F3    4    0.651754    0.731170    0.056081    11.00000    0.05077    0.07083 =
         0.03705    0.01532    0.00750    0.01054
F4    4    0.573437    0.670262    0.058343    11.00000    0.06462    0.14522 =
         0.05658   -0.03070    0.00486   -0.03221
F5    4    0.643820    0.615618    0.084636    11.00000    0.11758    0.05496 =
         0.08117    0.02009    0.04604    0.03086
F6    4    0.587529    0.793722    0.081110    11.00000    0.10345    0.07061 =
         0.05405    0.01463    0.02536    0.03750
PART -1
C99   1    0.366273    1.158401    0.260431    10.50000    0.05657    0.03826 =
         0.03664    0.00194    0.00687    0.00106
CL2   6    0.365740    1.078917    0.233550    10.50000    0.08999    0.05957 =
         0.04314   -0.01523   -0.00555    0.01614
C100  1    0.319899    1.193828    0.268027    10.50000    0.06118    0.08276 =
         0.08113   -0.03146    0.02978   -0.00545
AFIX  43
H108  2    0.287960    1.175011    0.258685    10.50000   -1.20000
AFIX   0
C101  1    0.319863    1.257518    0.289501    10.50000    0.10440    0.09246 =
         0.10270   -0.03940    0.04128    0.00483
AFIX  43
H109  2    0.287866    1.282416    0.294835    10.50000   -1.20000
AFIX   0
C102  1    0.365897    1.284155    0.302888    10.50000    0.14044    0.06452 =
         0.04879   -0.01613    0.01080   -0.00068
AFIX  43
H110  2    0.365963    1.327732    0.317507    10.50000   -1.20000
AFIX   0
C103  1    0.411578    1.248326    0.295296    10.50000    0.10847    0.05743 =
         0.05959    0.00088   -0.01360   -0.01735
AFIX  43
H111  2    0.443500    1.266371    0.304867    10.50000   -1.20000
AFIX   0
C104  1    0.411906    1.186709    0.274053    10.50000    0.06642    0.06191 =
         0.03453   -0.00217    0.00473    0.00471
AFIX  43
H112  2    0.444194    1.163046    0.268608    10.50000   -1.20000
AFIX   0
P4    5    0.575569    1.173814    0.241476    10.50000    0.08343    0.03032 =
         0.02364   -0.00400   -0.00976    0.00223
F7    4    0.542023    1.234648    0.261843    10.50000    0.11493    0.04582 =
         0.03799    0.00034   -0.00611    0.03080
F8    4    0.624196    1.233432    0.246712    10.50000    0.09959    0.10457 =
         0.07194   -0.03285   -0.01164   -0.02932
F9    4    0.592875    1.121971    0.270841    10.50000    0.14509    0.06225 =
         0.03060   -0.00215   -0.01948    0.05610
F10   4    0.608461    1.112291    0.221527    10.50000    0.14056    0.07733 =
         0.04669   -0.02902   -0.00237    0.03325
F11   4    0.556299    1.225570    0.212459    10.50000    0.13337    0.03811 =
         0.03085    0.00791   -0.01937   -0.00754
F12   4    0.525949    1.112354    0.236543    10.50000    0.13028    0.04914 =
         0.05170    0.00657   -0.01034   -0.02736
PART 0
C105  1    0.518773    1.038615    0.094338    11.00000    0.03148    0.02805 =
         0.01913   -0.00186   -0.00143    0.00356

HKLF 4 1 1 0 0 0 1 0 0 0 1


REM
REM wR2 = 0.2303, GooF = S = 1.074, Restrained GooF = 1.074 for all data
REM R1 = 0.0867 for 16817 Fo > 4sig(Fo) and 0.0916 for all 18610 data
REM 1181 parameters refined using 216 restraints

END

WGHT      0.0996     86.9703

REM Highest difference peak  2.230,  deepest hole -1.386,  1-sigma level  0.079
Q1    1   0.1916  0.7182  0.1778  11.00000  0.05    0.64
Q2    1   0.2146  0.6056  0.1439  11.00000  0.05    0.54
Q3    1   0.2179  0.6928  0.1571  11.00000  0.05    0.50
Q4    1   0.6068  0.5995  0.0732  11.00000  0.05    0.46
Q5    1   0.1909  0.6406  0.1567  11.00000  0.05    0.45
Q6    1   0.5674  0.7432  0.0706  11.00000  0.05    0.45
Q7    1   0.6538  0.6772  0.1031  11.00000  0.05    0.41
Q8    1   0.2186  0.4992  0.1069  11.00000  0.05    0.41
Q9    1   0.5123  1.0345  0.1093  11.00000  0.05    0.38
Q10   1   0.2101  0.5920  0.0596  11.00000  0.05    0.37
Q11   1   0.4402  1.1422 -0.0007  11.00000  0.05    0.35
Q12   1   0.4950  0.6760  0.2267  11.00000  0.05    0.34
Q13   1   0.3891  1.1608  0.0839  11.00000  0.05    0.33
Q14   1   0.5137  0.5178  0.2088  11.00000  0.05    0.33
Q15   1   0.5381  1.1245  0.2668  11.00000  0.05    0.32
Q16   1   0.5127  0.3961  0.1440  11.00000  0.05    0.32
Q17   1   0.4291  1.1432  0.1022  11.00000  0.05    0.32
Q18   1   0.2476  0.4797  0.1072  11.00000  0.05    0.32
Q19   1   0.5380  0.4965  0.1613  11.00000  0.05    0.32
Q20   1   0.4828  0.6395  0.2018  11.00000  0.05    0.31
;
_shelx_res_checksum   10225

_shelx_hkl_file
;
   0   0  -8 296.949 9.21768   2
   0   0  -9 5.18875 3.21003   2
   0   0 -10 3994.23 110.784   2
   0   0 -11 297.017 10.2500   2
   0   0 -12 80412.1 2212.58   2
   0   0 -13 901.794 27.0109   2
   0   0 -14 117.127 5.99661   2
   0   0 -15 40.9594 4.76608   2
   0   0 -16 1691.39 48.0510   2
   0   0 -17 115.644 6.65310   2
   0   0 -18 7033.41 194.986   2
   0   0 -19 162.841 8.32245   2
   0   0 -20 4584.98 127.859   2
   0   0 -21 203.987 9.35671   2
   0   0 -22 84.0100 6.35049   2
   0   0 -23 79.9095 6.73534   2
   0   0 -24 3302.92 92.9031   2
   0   0 -25 110.662 7.44929   2
   0   0 -26 810.812 24.9324   2
   0   0 -27 157.578 9.79738   1
   0   0 -27 186.184 9.18157   2
   0   0 -28 3495.99 105.441   1
   0   0 -28 3935.23 105.080   2
   0   0 -29 338.167 12.9535   1
   0   0 -29 192.273 10.7799   2
   0   0 -30 880.856 30.0243   1
   0   0 -30 1022.56 29.4641   2
   0   0 -31 335.239 15.4281   1
   0   0 -31 423.796 15.2227   2
   0   0 -32 6792.97 193.089   1
   0   0 -32 6980.77 192.322   2
   0   0 -33 1210.83 26.9283   1
   0   0 -33 508.757 22.6124   2
   0   0 -34 1084.19 35.0070   1
   0   0 -34 1133.10 33.8120   2
   0   0 -35 269.919 14.8893   1
   0   0 -35 386.538 14.5937   2
   0   0 -36 3743.99 107.626   1
   0   0 -36 3787.89 106.584   2
   0   0 -37 656.667 22.1227   1
   0   0 -37 495.611 19.2672   2
   0   0 -38 1504.15 46.3261   1
   0   0 -38 1517.99 44.9566   2
   0   0 -39 318.374 14.1057   1
   0   0 -39 93.8435 9.82124   2
   0   0 -40 252.083 14.5242   1
   0   0 -40 216.499 11.8159   2
   0   0 -41 66.4493 11.6037   1
   0   0 -41 81.2832 9.26707   2
   0   0 -42 347.298 16.4426   1
   0   0 -42 334.655 14.6239   2
   0   0 -43 174.800 13.7234   1
   0   0 -43 145.638 11.1507   2
   0   0 -44 701.228 26.3407   1
   0   0 -44 724.287 24.1598   2
   0   0 -45 89.2529 12.0954   1
   0   0 -45 72.5996 9.54224   2
   0   0  46 72.2791 13.0197   1
   0   0 -46 94.0909 12.7379   1
   0   0 -46 101.724 9.55579   2
   0   0 -47 468.489 19.5796   1
   0   0 -47 535.692 16.3415   2
   0   0  48 2101.64 62.5420   1
   0   0 -48 1997.29 61.7848   1
   0   0 -48 2012.44 59.5995   2
   0   0  49 318.278 19.0366   1
   0   0 -49 184.278 13.2197   2
   0   0  50 423.037 20.3464   1
   0   0 -50 418.729 17.0001   2
   0   0 -50 424.484 20.2119   1
   0   0 -51 221.199 12.3198   3
   0   0  51 236.193 17.2155   1
   0   0 -51 206.666 12.0091   2
   0   0 -52 531.813 20.0280   3
   0   0  52 578.883 24.2966   1
   0   0 -52 541.519 20.0319   2
   0   0 -52 524.997 22.9642   1
   0   0 -53 25.3377 9.15276   3
   0   0 -53 41.2801 9.98616   2
   0   0 -54 22.0042 8.86429   3
   0   0  54 37.2736 14.3375   1
   0   0 -54 15.6396 13.1749   1
   0   0 -54 23.6486 9.13016   2
   0   0 -55 16.1285 8.94531   3
   0   0  55 18.0072 14.7220   1
   0   0 -55 9.20955 13.0499   1
   0   0 -55 7.89686 9.42196   2
   0   0 -56 38.4937 9.34215   3
   0   0  56 28.8713 14.2812   1
   0   0 -56 44.9187 14.4080   1
   0   0 -56 29.5780 9.79257   2
   0   0 -57 10.4226 8.91146   3
   0   0  57 20.9114 15.0544   1
   0   0 -57 10.0172 13.9303   1
   0   0 -57 18.9729 10.0513   2
   0   0 -58 27.4927 14.2499   1
   0   0 -58 45.6441 10.3570   2
   0   0 -58 32.0652 9.11415   3
   0   0 -59 6.11630 10.2990   2
   0   0 -59 13.5554 9.30013   3
   0   0 -60 20.6115 10.0003   2
   0   0 -60 24.3272 9.36904   3
   0   0 -61 58.3640 11.1206   2
   0   0 -61 30.1237 8.45870   3
   0   0 -62 132.837 12.1630   2
   0   0 -63 26.5623 10.2799   2
   0  -2   4-3.86058 1.89928   1
   0  -2  -4 43.1314 2.21070   1
   0  -2  -5 28933.4 785.477   1
   0  -2   5 28065.0 785.597   1
   0  -2  -6 27857.3 757.912   1
   0  -2   6 27143.7 758.049   1
   0  -2  -7 11486.8 308.383   1
   0  -2   7 10833.0 308.511   1
   0  -2  -8 1807.98 52.0572   1
   0  -2   8 1664.41 52.1432   1
   0   2   9 1048.84 29.4683   2
   0  -2  -9 1042.42 30.0906   1
   0  -2   9 1079.16 30.2850   1
   0   2  10 22535.1 592.331   2
   0  -2 -10 21311.0 592.795   1
   0  -2 -11 4140.59 116.913   1
   0  -2 -11 4134.13 116.280   2
   0  -2  11 3952.07 117.033   1
   0  -2 -12 177.817 6.94431   1
   0   2  12 186.462 5.94309   2
   0  -2 -12 165.513 5.63474   2
   0  -2  12 126.267 7.06632   1
   0  -2 -13 135.702 5.93956   1
   0   2  13 136.576 4.97845   2
   0  -2 -13 125.282 4.62983   2
   0  -2  13 100.699 6.00086   1
   0   2  14 925.519 25.6082   2
   0  -2 -14 879.357 25.3597   2
   0  -2 -14 872.944 26.1606   1
   0  -2 -15 1415.49 39.4356   2
   0  -2 -15 1379.02 40.1783   1
   0  -2 -16 907.939 25.9961   2
   0  -2 -16 916.805 26.9400   1
   0  -2 -17 614.430 18.8828   2
   0  -2 -17 720.079 20.1340   1
   0  -2 -18 4290.01 120.021   2
   0  -2 -18 4400.13 120.888   1
   0  -2 -19 1139.01 28.6756   2
   0  -2 -19 1688.71 30.7954   1
   0  -2 -20 5807.81 160.802   2
   0  -2 -20 6046.70 161.770   1
   0   2  20 5548.44 161.871   1
   0  -2 -21 5241.89 130.302   2
   0   2 -21 4165.39 131.259   2
   0  -2 -21 4871.36 131.251   1
   0   2  21 4084.63 131.222   1
   0  -2 -22 2666.02 24.7015   2
   0  -2 -22 2462.25 27.1897   1
   0   2 -23 13869.4 373.021   2
   0  -2 -23 13269.2 371.627   2
   0  -2 -23 13259.7 372.580   1
   0   2  23 13728.2 373.035   1
   0  -2 -24 4334.33 41.3829   2
   0  -2 -24 3376.44 43.3344   1
   0  -2 -25 212.395 7.80181   2
   0   2 -25 146.813 9.51863   2
   0  -2 -25 229.308 10.1286   1
   0   2  25 153.325 10.0774   1
   0  -2 -26 42.6954 4.71707   2
   0   2 -26 13.6482 7.07250   2
   0  -2 -26 35.8246 6.78983   1
   0   2  26 10.9476 7.46696   1
   0  -2 -27 405.091 9.44330   2
   0  -2 -27 444.324 11.6856   1
   0  -2 -28 2223.66 63.3921   2
   0   2 -28 2323.14 65.0048   2
   0  -2 -28 2183.41 64.6423   1
   0   2  28 2272.33 65.2624   1
   0  -2 -29 586.027 12.6017   2
   0  -2 -29 572.486 14.6079   1
   0   2 -30 314.768 14.5660   2
   0  -2 -30 438.299 13.0601   2
   0  -2 -30 392.417 14.9468   1
   0   2  30 301.533 15.3818   1
   0   2 -31 670.608 25.5471   2
   0  -2 -31 802.720 25.7992   1
   0   2  31 718.438 26.4187   1
   0   2 -32 905.706 34.9202   2
   0  -2 -32 1312.56 33.9832   2
   0  -2 -32 1274.22 35.7578   1
   0   2  32 1029.57 35.9167   1
   0   2 -33 1450.45 46.7422   2
   0   2  33 1391.97 47.2117   1
   0  -2 -34 2230.72 42.6095   2
   0  -2 -34 2046.21 44.3862   1
   0   2 -35 4867.81 136.661   2
   0  -2 -35 4786.15 135.123   2
   0  -2 -35 4748.57 136.588   1
   0   2  35 5015.67 137.463   1
   0   2 -36 504.673 26.0281   2
   0   2  36 540.873 27.5569   1
   0   2 -37 168.183 16.0564   2
   0   2  37 135.206 16.5655   1
   0  -2 -38 2142.99 60.1362   2
   0   2 -38 2029.86 61.6266   2
   0  -2 -38 2071.14 61.8566   1
   0   2  38 2099.95 62.6215   1
   0   2 -39 724.424 29.4781   2
   0  -2 -39 983.733 28.0752   2
   0  -2 -39 1117.38 30.6880   1
   0   2  39 776.758 30.9536   1
   0   2 -40 687.451 24.9223   2
   0  -2 -40 739.314 23.0212   2
   0  -2 -40 754.940 25.6438   1
   0   2  40 681.444 26.0111   1
   0  -2 -41 666.892 15.3438   2
   0  -2 -41 619.673 19.0184   1
   0  -2 -42 1363.06 43.3223   1
   0   2  42 1482.79 44.3443   1
   0   2 -42 1444.75 42.8554   2
   0  -2 -42 1314.27 40.8394   2
   0  -2 -43 68.9643 8.01741   3
   0   2  43 48.7758 12.4275   1
   0   2 -43 55.8096 11.1675   2
   0  -2 -44 124.601 12.7775   1
   0  -2 -44 155.673 8.83705   3
   0   2  44 94.1069 13.4775   1
   0   2 -44 82.0482 11.3288   2
   0  -2 -44 175.915 9.65524   2
   0  -2 -45 261.463 15.2213   1
   0  -2 -45 233.520 11.0943   3
   0   2  45 258.806 16.3382   1
   0   2 -45 268.871 14.2964   2
   0  -2 -45 265.543 11.7347   2
   0  -2 -46 269.559 15.5234   1
   0  -2 -46 282.139 11.1439   3
   0   2  46 60.1417 14.4375   1
   0   2 -46 56.4832 12.4664   2
   0  -2 -46 381.671 12.2457   2
   0  -2 -47 681.215 25.4087   1
   0  -2 -47 624.975 21.6160   3
   0   2  47 770.235 27.0168   1
   0   2 -47 660.887 24.2023   2
   0  -2 -47 670.802 22.2114   2
   0  -2 -48 70.8761 8.02720   3
   0   2  48 78.6552 13.2547   1
   0   2 -48 58.4604 11.2797   2
   0  -2 -48 89.5875 8.70310   2
   0  -2 -49 16.6697 11.6372   1
   0  -2 -49 7.07387 6.72699   3
   0   2  49 14.1244 13.1827   1
   0   2 -49 4.54340 9.92870   2
   0  -2 -49 15.3823 7.62613   2
   0  -2 -50 19.8805 11.9414   1
   0  -2 -50 12.8744 6.74434   3
   0   2  50 19.8641 12.5151   1
   0   2 -50 11.3784 10.4173   2
   0  -2 -50 11.4380 7.76651   2
   0  -2 -51 24.4460 6.84918   3
   0   2  51 19.5846 13.7444   1
   0  -2 -51 18.7828 12.0678   1
   0   2 -51 16.3222 10.3294   2
   0  -2 -51 29.1010 7.94926   2
   0  -2 -52 118.092 8.50992   3
   0   2  52 46.2710 14.6400   1
   0  -2 -52 96.8707 13.4289   1
   0  -2 -52 151.944 9.71340   2
   0   2 -52 64.8796 11.3797   2
   0  -2 -53 283.361 16.9085   1
   0  -2 -53 289.879 12.5056   3
   0   2  53 269.290 18.9135   1
   0   2 -53 265.761 15.6625   2
   0  -2 -53 337.715 13.5319   2
   0  -2 -54 272.830 12.1895   3
   0   2  54 358.857 20.1477   1
   0   2 -54 260.115 15.3399   2
   0  -2 -54 330.458 17.9544   1
   0  -2 -55 196.341 10.6866   3
   0   2  55 251.148 18.5434   1
   0   2 -55 232.768 14.5538   2
   0  -2 -56 59.3667 7.77995   3
   0   2 -56 59.0797 11.2891   3
   0   2 -56 56.2178 12.0554   2
   0  -2 -57 72.7753 7.80416   3
   0   2 -57 69.6320 11.6169   3
   0   2  57 53.4014 15.0490   1
   0  -2 -57 86.9291 14.8678   1
   0   2 -57 67.0184 12.2368   2
   0  -2 -58 78.0018 14.8473   1
   0   2 -58 72.3077 12.6063   2
   0  -2 -58 35.2294 6.08910   3
   0   2 -58 64.9260 11.5550   3
   0   2 -59 32.9645 11.6847   2
   0  -2 -59-4.51015 2.99418   3
   0   2 -59 28.1673 11.0205   3
   0   2 -60 5.06967 11.2194   2
   0   2 -60 1.70777 10.8647   3
   0   2 -61 14.8421 12.0753   2
   0   2 -61 17.6016 11.3262   3
   0   2 -62 14.8970 12.2415   2
   0   2 -62 21.0362 11.1753   3
   0   2 -63-1.37186 11.4537   2
   0   2 -64 13.1361 11.9819   2
   0   2 -65 33.9141 12.7460   2
   0   4   1 3631.17 100.771   1
   0   4  -2 14335.7 403.860   1
   0   4   2 14905.8 403.686   1
   0   4  -3 270.924 9.43452   1
   0   4   3 282.478 9.15587   1
   0  -4  -3 292.898 9.41467   1
   0   4  -4 18566.5 519.112   1
   0  -4   4 19939.7 519.246   1
   0   4   4 18620.0 518.893   1
   0  -4  -4 18457.8 518.962   1
   0   4  -5 1160.16 33.9661   1
   0  -4   5 1185.19 34.0166   1
   0   4   5 1248.20 33.7395   1
   0  -4  -5 1148.88 33.7274   1
   0   4  -6 4442.23 121.005   1
   0  -4   6 4533.06 121.013   1
   0  -4  -6 4207.10 120.673   1
   0   4   6 4296.73 120.671   1
   0  -4  -7 986.728 28.4163   1
   0   4   7 947.434 28.3733   1
   0  -4   7 1020.06 28.7156   1
   0   4  -7 1015.91 28.7630   1
   0   4  -8 652.470 18.4630   1
   0  -4  -8 580.392 18.0783   1
   0   4   8 583.391 18.0269   1
   0  -4   8 626.805 18.3844   1
   0   4  -9 3166.33 89.3768   1
   0  -4  -9 3203.35 89.0674   1
   0   4   9 3211.67 89.0591   1
   0  -4   9 3189.33 89.3475   1
   0   4 -10 80.5142 5.91299   1
   0  -4 -10 105.543 5.21274   1
   0   4  10 112.956 5.53662   1
   0  -4  10 88.1189 5.75379   1
   0   4 -11 2397.64 67.5978   1
   0  -4 -11 2336.24 67.0537   1
   0   4  11 2377.32 67.1792   1
   0  -4  11 2473.45 67.4875   1
   0  -4 -12 102.386 5.89957   1
   0   4  12 119.158 6.06763   1
   0  -4  12 121.903 6.41648   1
   0   4 -12 128.480 6.66846   1
   0   4  13 3662.40 100.343   1
   0  -4 -13 3498.52 100.218   1
   0   4  13 3632.45 99.3065   2
   0  -4  13 3478.51 100.593   1
   0   4 -13 3595.23 100.685   1
   0  -4  14 782.681 24.2707   1
   0   4 -14 781.562 24.4781   1
   0  -4 -14 784.886 23.9097   1
   0   4  14 807.725 24.0857   1
   0   4  14 818.239 22.7650   2
   0  -4  15 1019.14 31.4007   1
   0   4 -15 1088.73 31.7047   1
   0  -4 -15 1028.69 31.0039   1
   0   4  15 1065.36 31.2504   1
   0   4  15 1077.61 29.9165   2
   0   4 -16 32.1348 6.02699   1
   0  -4  16 30.8066 5.50831   1
   0  -4 -16 33.0313 4.99426   1
   0   4  16 38.1292 5.57936   1
   0   4  16 38.2718 3.18270   2
   0   4 -17 709.898 22.0372   1
   0  -4  17 685.646 21.8864   1
   0  -4 -17 657.226 21.1995   1
   0   4  17 699.545 21.6836   1
   0   4  17 703.393 20.0912   2
   0   4 -18 3355.86 96.2236   1
   0  -4  18 3336.44 96.1334   1
   0  -4 -18 3251.19 95.6429   1
   0   4  18 3443.96 95.9869   1
   0   4  18 3527.71 94.7443   2
   0  -4  19 479.584 16.8093   1
   0   4 -19 432.112 16.4887   1
   0  -4 -19 516.823 16.0390   1
   0   4  19 462.507 16.2017   1
   0   4  19 460.538 14.2959   2
   0  -4  20 3227.26 93.5442   1
   0   4 -20 3160.26 93.7577   1
   0   4  20 3530.26 93.6625   1
   0  -4 -20 3146.33 93.1488   1
   0   4  20 3409.50 92.2200   2
   0   4 -21-8.36744 7.55025   1
   0  -4  21 54.0371 7.10454   1
   0  -4 -21 38.8617 6.62430   1
   0   4  21-0.68661 6.51062   1
   0   4 -22 83.5310 8.02089   1
   0  -4  22 152.705 8.80891   1
   0   4  22 90.5812 8.24330   1
   0  -4 -22 148.090 8.14179   1
   0   4 -23 737.595 25.4967   1
   0  -4  23 816.350 25.5446   1
   0  -4 -23 802.514 24.9520   1
   0   4  23 854.778 25.6196   1
   0   4 -24 274.380 17.0816   1
   0   4  24 297.017 17.0673   1
   0  -4  25 3245.26 91.3341   1
   0  -4 -25 3148.23 90.7809   1
   0   4  25 3242.89 91.3352   1
   0  -4 -26 1186.59 34.6025   3
   0  -4  26 1466.47 38.0503   1
   0   4  26 1066.91 37.3394   1
   0  -4 -26 1512.97 37.6309   1
   0  -4  27 1374.36 39.8567   1
   0   4  27 1423.43 40.1174   1
   0   4 -27 1414.35 40.4897   2
   0  -4 -27 1515.00 39.5031   1
   0  -4 -28 215.569 5.94371   3
   0  -4  28 182.577 10.4537   1
   0   4 -28 18.1355 9.62534   2
   0  -4 -28 242.070 10.2602   1
   0   4  28 23.8727 8.87494   1
   0  -4 -29 216.449 7.57405   3
   0  -4  29 292.504 12.3305   1
   0   4  29 247.402 12.4584   1
   0   4 -29 261.921 12.7961   2
   0  -4 -29 265.458 11.2709   1
   0  -4 -30 225.532 7.58496   3
   0   4  30 200.729 11.9841   1
   0  -4  30 256.319 12.1872   1
   0   4 -30 184.486 12.2629   2
   0  -4 -31 237.934 8.10770   3
   0   4  31 217.920 13.0873   1
   0  -4  31 302.174 13.2514   1
   0   4 -31 211.874 12.6480   2
   0  -4 -31 316.200 12.4454   1
   0  -4 -32 331.992 11.0067   3
   0   4  32 212.548 15.2114   1
   0  -4  32 651.670 17.3557   1
   0   4 -32 229.030 14.8661   2
   0  -4 -32 597.702 15.9749   1
   0  -4  33 1372.10 40.4095   1
   0   4  33 1466.22 40.7734   1
   0   4 -33 1363.75 40.5199   2
   0  -4 -33 1423.15 39.7577   1
   0  -4 -34 514.357 15.0173   3
   0  -4  34 677.588 20.2351   1
   0   4  34 270.991 18.6706   1
   0   4 -34 294.503 18.7262   2
   0  -4 -34 749.875 19.6605   1
   0  -4 -35 583.749 18.4354   3
   0   4  35 551.820 22.8671   1
   0  -4  35 803.227 23.7360   1
   0   4 -35 551.124 22.7935   2
   0  -4 -35 828.962 22.7985   1
   0  -4 -36 867.649 26.7875   3
   0   4  36 838.174 31.0407   1
   0  -4  36 1199.60 32.1209   1
   0   4 -36 839.500 30.8367   2
   0  -4 -36 1219.22 31.0924   1
   0  -4  37 1040.72 31.7353   1
   0   4  37 1030.64 32.3072   1
   0   4 -37 1051.11 32.3412   2
   0  -4 -37 1160.80 31.6264   1
   0  -4 -38 213.533 7.79132   3
   0   4  38 29.9212 12.9875   1
   0  -4  38 352.602 15.0688   1
   0   4 -38 29.9535 12.5642   2
   0  -4 -38 442.656 13.8031   1
   0   4  39 670.194 23.1658   1
   0  -4  39 679.393 22.5513   1
   0   4 -39 691.927 22.7020   2
   0  -4 -39 626.374 21.4665   1
   0   4  40 106.849 13.8370   1
   0   4 -40 94.9855 12.7685   2
   0  -4 -41 266.843 10.0620   3
   0  -4  41 403.373 16.8912   1
   0   4  41 322.020 17.1153   1
   0   4 -41 290.598 15.7100   2
   0  -4 -41 369.986 15.7056   1
   0  -4  42 301.253 15.6561   1
   0   4  42 256.306 16.0353   1
   0   4 -42 262.345 14.9000   2
   0  -4 -42 315.006 14.3420   1
   0  -4 -43 167.050 7.00223   3
   0  -4  43 259.391 14.1046   1
   0   4  43 58.8261 13.9728   1
   0   4 -43 50.3875 12.4646   2
   0  -4 -43 279.767 14.0754   1
   0  -4 -44 501.073 16.8620   3
   0   4  44 582.187 23.3725   1
   0  -4  44 762.993 23.9654   1
   0   4 -44 513.734 22.1303   2
   0  -4 -44 678.568 22.0382   1
   0   4  45 753.008 25.5718   1
   0  -4  45 752.106 25.1064   1
   0   4 -45 690.925 24.2652   2
   0  -4 -45 841.951 24.5834   1
   0   4  46 104.618 14.5524   1
   0   4 -46 103.887 13.7324   2
   0  -4  47 279.363 15.9523   1
   0   4  47 285.909 16.2155   1
   0   4 -47 284.900 15.3871   2
   0  -4 -47 299.419 14.8240   1
   0  -4 -48 31.2207 4.71114   3
   0  -4  48 84.8116 13.2979   1
   0   4  48 23.3038 13.1988   1
   0   4 -48 19.1789 11.7544   2
   0  -4 -48 118.959 12.4994   1
   0  -4 -49 209.408 7.55953   3
   0  -4  49 171.473 15.5518   1
   0   4  49 75.1580 15.3641   1
   0   4 -49 84.0006 13.7894   2
   0  -4 -49 205.512 14.6171   1
   0  -4 -50 471.197 15.6742   3
   0  -4  50 575.260 22.8819   1
   0   4  50 572.431 23.9408   1
   0   4 -50 514.506 21.9752   2
   0  -4 -50 625.306 22.4507   1
   0  -4  51 659.319 22.7749   1
   0   4  51 603.521 23.0806   1
   0   4 -51 601.436 21.7097   2
   0  -4 -51 727.772 22.1583   1
   0  -4 -52 62.5069 5.55422   3
   0  -4  52 217.386 15.7884   1
   0   4  52 118.321 15.8836   1
   0   4 -52 118.578 13.7338   2
   0  -4 -52 294.084 14.8703   1
   0  -4 -53 34.2575 4.79881   3
   0   4  53 32.3289 15.2328   1
   0  -4  53 67.9866 14.3053   1
   0   4 -53 29.6411 12.9606   2
   0  -4 -53 86.7007 13.2257   1
   0  -4 -54 65.0389 5.15462   3
   0   4  54 81.3767 15.6899   1
   0  -4  54 105.449 15.3027   1
   0   4 -54 68.1994 13.3035   2
   0  -4 -54 105.209 14.2610   1
   0   4 -55 91.2142 14.1451   2
   0  -4  55 116.768 15.6620   1
   0   4  55 105.301 15.0323   1
   0  -4 -55 102.241 14.4016   1
   0   4  56 18.3074 15.3088   1
   0  -4 -56 42.9307 13.7526   1
   0   4 -56 2.74902 12.7933   2
   0   4 -57 15.5911 12.7989   2
   0  -4 -57 2.53222 0.85341   3
   0   4 -58 4.37358 13.4439   2
   0   4 -59 123.327 15.1787   2
   0   4 -59 143.055 13.8085   3
   0   4 -60 66.4934 13.9523   2
   0   4 -60 61.3443 13.0018   3
   0   4 -61 6.43963 13.5818   2
   0   4 -61 6.27665 13.1155   3
   0   4 -62-2.66800 13.3567   2
   0   4 -62 6.12692 12.5600   3
   0   4 -63-2.58344 13.6418   2
   0   4 -63 20.2519 12.9293   3
   0   6   0 27531.5 758.461   1
   0   6  -1 361.249 12.4841   1
   0   6   1 390.125 12.1411   1
   0   6  -2 1305.96 37.5920   1
   0   6   2 1305.19 37.2695   1
   0   6  -3 2886.46 80.7764   1
   0   6   3 2871.07 80.3909   1
   0   6  -4 67.9305 4.94604   1
   0   6   4 64.0942 4.53560   1
   0   6  -5 152.451 6.71712   1
   0  -6  -5 122.047 6.41863   1
   0   6   5 134.637 5.92392   1
   0   6  -6 757.961 21.8808   1
   0   6   6 731.941 21.4187   1
   0  -6  -6 680.280 21.5488   1
   0  -6   7 5690.02 154.362   1
   0   6  -7 5656.05 154.241   1
   0  -6  -7 5303.18 153.874   1
   0   6   7 5586.33 153.815   1
   0   6  -8 155.009 7.54626   1
   0  -6   8 178.014 7.50312   1
   0   6   8 140.062 6.66019   1
   0  -6  -8 149.446 6.90118   1
   0   6   9 743.926 23.5170   1
   0   6  -9 784.729 24.0712   1
   0  -6   9 745.963 24.0954   1
   0  -6 -10 525.966 17.3254   1
   0   6 -10 608.401 17.9782   1
   0   6  10 524.936 17.1711   1
   0  -6  10 586.420 17.9657   1
   0  -6 -11 1500.59 43.8450   1
   0   6  11 1484.65 42.7370   3
   0   6 -11 1659.91 44.5273   1
   0   6  11 1511.67 43.8473   1
   0  -6  11 1645.78 44.4628   1
   0  -6 -12 7364.14 209.343   1
   0   6  12 7531.80 208.206   3
   0   6 -12 8062.41 210.005   1
   0   6  12 7335.64 209.328   1
   0  -6  12 7721.44 209.915   1
   0  -6 -13 589.481 20.0229   1
   0   6  13 607.778 20.0739   1
   0  -6  13 679.365 20.7917   1
   0   6 -14 2113.86 59.5175   1
   0  -6 -14 2064.11 58.9036   1
   0   6  14 2133.31 58.9953   1
   0  -6  14 1969.00 59.2398   1
   0   6 -15 111.090 7.97516   1
   0  -6 -15 101.529 6.87894   1
   0   6  15 107.395 6.90452   1
   0  -6  15 115.268 7.38816   1
   0   6 -16 12.6205 6.49977   1
   0  -6 -16 17.6617 5.32088   1
   0   6  16 12.9247 5.63968   1
   0  -6  16 15.3875 6.03319   1
   0   6 -17 421.100 15.8111   1
   0  -6 -17 454.784 15.0597   1
   0   6  17 485.051 15.4518   1
   0   6  17 449.882 13.2135   2
   0  -6  17 400.559 15.4301   1
   0   6  18 919.300 28.5263   1
   0   6 -18 968.539 29.2862   1
   0  -6 -18 881.036 28.1747   1
   0   6  18 958.952 26.6485   2
   0  -6  18 927.000 28.8048   1
   0   6  19 941.633 28.2290   1
   0   6 -19 953.169 28.9575   1
   0  -6 -19 891.778 27.8446   1
   0   6  19 925.266 26.2487   2
   0  -6  19 903.053 28.5714   1
   0   6  20 365.353 13.6397   1
   0   6 -20 374.229 14.5192   1
   0  -6 -20 348.315 13.2347   1
   0   6  20 362.506 11.1675   2
   0  -6  20 366.110 13.7010   1
   0  -6 -21 1277.65 36.9276   1
   0   6  21 1236.39 37.1913   1
   0   6  21 1241.15 35.2204   2
   0  -6  21 1195.41 37.4058   1
   0   6 -21 1278.82 37.8966   1
   0  -6 -22 781.818 24.0913   1
   0   6  22 784.616 24.5676   1
   0   6  22 771.521 22.2332   2
   0  -6  22 723.617 24.5155   1
   0   6 -22 754.055 25.0339   1
   0   6  23 1466.17 42.9299   1
   0  -6 -23 1494.62 42.5982   1
   0   6  23 1437.35 40.8748   2
   0  -6  23 1415.88 43.2755   1
   0   6 -23 1424.62 43.4992   1
   0  -6 -24 2174.40 63.3045   1
   0   6  24 2335.81 63.8972   1
   0   6  24 2206.34 61.7447   2
   0  -6  24 2079.59 63.8706   1
   0   6 -24 2234.75 64.3769   1
   0   6  25 934.010 28.6919   1
   0  -6 -25 888.507 27.9599   1
   0  -6  25 903.127 28.7801   1
   0   6 -25 883.725 29.1354   1
   0  -6 -26 206.070 10.4207   1
   0   6  26 171.881 10.6452   1
   0  -6  26 192.073 10.7305   1
   0   6 -26 149.022 11.4333   1
   0  -6 -27 125.390 9.14491   1
   0   6  27 120.523 9.58295   1
   0   6 -27 136.169 10.5625   1
   0  -6  27 151.669 9.76445   1
   0  -6 -28 27.8353 7.37899   1
   0   6  28 9.20739 8.00157   1
   0   6 -28 9.86320 9.06478   1
   0  -6  28 24.0734 8.05666   1
   0  -6 -29 69.2869 8.28479   1
   0   6  29 70.2279 9.11464   1
   0   6 -29 51.4970 9.84403   1
   0  -6  29 62.9641 9.15041   1
   0  -6 -30 34.5390 8.15408   1
   0   6  30 37.9529 9.03916   1
   0  -6  30 35.5086 8.56524   1
   0   6 -30 34.5184 9.33263   1
   0   6 -31-3.03764 10.8276   2
   0   6  31 10.4191 10.0052   1
   0   6 -31-3.63129 10.4392   1
   0   6 -32 1093.59 36.0235   2
   0  -6 -32 1081.88 34.3038   1
   0   6  32 1172.70 35.5057   1
   0   6 -32 1090.70 35.6584   1
   0  -6  32 1093.76 35.0892   1
   0   6 -33 78.7700 11.6793   2
   0   6  33 88.3157 11.3831   1
   0   6 -33 74.2957 11.8427   1
   0   6 -34 10.9605 10.0038   2
   0  -6 -34 127.117 9.89147   1
   0   6  34 8.22734 10.2125   1
   0   6 -34 7.60480 10.8008   1
   0  -6  34 160.309 11.0673   1
   0   6 -35 387.643 18.7782   2
   0  -6 -35 487.973 17.9250   1
   0  -6  35 531.644 18.8462   1
   0   6 -35 400.840 19.5042   1
   0   6  35 421.642 19.0187   1
   0   6 -36 414.589 19.9387   2
   0  -6 -36 636.735 19.6326   1
   0   6  36 427.179 19.9807   1
   0  -6  36 565.842 20.2288   1
   0   6 -36 397.905 20.1780   1
   0   6 -37 405.017 19.3543   2
   0  -6 -37 485.042 17.8747   1
   0  -6  37 465.278 18.9135   1
   0   6  37 410.752 19.0790   1
   0   6 -37 403.152 19.1973   1
   0   6 -38 128.078 13.6832   2
   0  -6 -38 285.975 13.0094   1
   0   6 -38 129.369 14.1260   1
   0   6  38 134.007 13.8716   1
   0  -6  38 244.785 13.8047   1
   0   6 -39 171.233 15.1575   2
   0  -6 -39 376.990 14.8800   1
   0   6 -39 178.407 15.4771   1
   0   6  39 184.302 14.9771   1
   0  -6  39 371.264 15.6493   1
   0   6 -40 469.165 21.0538   2
   0  -6 -40 534.276 19.8269   1
   0   6  40 488.730 20.8171   1
   0   6 -40 477.252 21.2598   1
   0  -6  40 480.778 20.0345   1
   0   6 -41 58.1155 12.7297   2
   0   6 -41 49.3019 12.8097   1
   0   6  41 62.4468 12.7126   1
   0   6 -42 4.66670 12.0152   2
   0   6 -42 9.12360 11.7996   1
   0  -6 -42 46.7871 10.2155   1
   0   6  42 8.94885 12.4366   1
   0  -6  42 60.2702 11.7889   1
   0   6 -43 126.231 13.8886   2
   0   6 -43 98.3569 13.1724   1
   0  -6 -43 84.5359 11.6077   1
   0   6  43 107.661 13.9112   1
   0  -6  43 125.003 13.0692   1
   0   6 -44 17.8409 12.7678   2
   0  -6 -44 50.2319 11.4330   1
   0   6 -44 22.9645 12.0946   1
   0   6  44 21.7774 12.9118   1
   0  -6  44 51.4888 11.0889   1
   0   6 -45 36.8712 13.3054   2
   0  -6 -45 61.4629 11.6339   1
   0   6 -45 35.9714 12.8121   1
   0   6  45 36.6509 13.2148   1
   0  -6  45 62.9995 12.8742   1
   0   6 -46 77.9139 14.4893   2
   0   6 -46 65.9962 13.8649   1
   0  -6 -46 229.049 13.7826   1
   0  -6  46 262.864 15.3250   1
   0   6  46 60.4315 13.8500   1
   0   6 -47 468.753 21.7500   2
   0   6 -47 438.937 21.4217   1
   0  -6 -47 449.856 20.0562   1
   0  -6  47 468.584 21.2337   1
   0   6  47 451.505 21.3138   1
   0   6 -48 120.712 15.2736   2
   0   6 -48 118.337 15.3300   1
   0   6  48 120.546 15.1707   1
   0   6 -49 16.7350 13.4696   2
   0  -6 -49 57.7635 12.7567   1
   0   6 -49 13.0828 14.4067   1
   0  -6  49 50.1156 13.3679   1
   0   6  49 12.2680 13.2040   1
   0   6 -50 48.8367 14.1817   2
   0   6 -50 39.1846 14.8207   1
   0  -6 -50 44.3487 12.1899   1
   0  -6  50 57.3130 13.8599   1
   0   6  50 44.5923 13.9535   1
   0   6 -51 28.8753 14.0603   2
   0  -6 -51 59.6639 13.0459   1
   0   6 -51 23.0803 14.8574   1
   0   6  51 28.8890 14.0625   1
   0  -6  51 46.9669 14.3067   1
   0   6 -52 54.7354 13.9724   2
   0   6 -52 50.0379 15.1613   1
   0  -6 -52 66.2657 12.5908   1
   0  -6  52 63.1078 13.2565   1
   0   6  52 52.4634 14.7682   1
   0   6 -53 24.3807 13.6444   2
   0  -6 -53 76.9701 13.8381   1
   0   6 -53 29.1524 14.5647   1
   0  -6  53 69.7494 14.5989   1
   0   6  53 29.1871 15.3856   1
   0   6 -54 80.2785 15.8983   1
   0  -6 -54 237.745 16.0822   1
   0   6 -54 61.5046 15.0297   2
   0  -6  54 211.704 16.9223   1
   0   6  54 87.9418 16.8308   1
   0   6  55 507.053 24.8037   1
   0   6 -55 481.703 24.0922   1
   0  -6 -55 508.717 22.2886   1
   0   6 -55 496.702 23.3298   2
   0  -6 -56 322.231 18.1677   1
   0   6 -56 159.588 17.1580   2
   0   6 -57 20.8352 14.6468   2
   0   6 -58 109.947 16.1180   2
   0   6 -59 64.5630 15.7850   2
   0   6 -60 8.64639 14.6375   2
   0   6 -62 203.334 17.7983   3
   0   8   0 2601.14 73.3457   1
   0   8   1 3789.26 106.173   1
   0   8  -1 3891.70 106.330   1
   0   8  -1 3711.67 106.483   1
   0   8   2 1414.88 40.0296   1
   0   8  -2 1356.73 40.3884   1
   0   8   3 156.042 7.19982   1
   0   8  -3 146.530 7.80266   1
   0   8   4 25.8193 4.62800   1
   0   8  -4 31.7153 5.64525   1
   0   8   5 2581.32 69.8149   1
   0   8  -5 2345.31 70.1661   1
   0   8   6 6874.79 185.660   1
   0   8  -6 6463.52 186.031   1
   0   8   7 1475.49 41.8057   1
   0  -8  -7 1440.76 42.2287   1
   0   8  -7 1431.79 42.3243   1
   0   8   8 934.345 28.1085   1
   0  -8  -8 961.551 28.6370   1
   0   8  -8 954.768 28.8006   1
   0   8   9 5564.78 153.984   1
   0  -8  -9 5491.56 154.354   1
   0   8  -9 5551.09 154.619   1
   0  -8 -10 304.140 11.2568   1
   0   8  10 287.032 10.8511   1
   0  -8  10 296.900 11.9936   1
   0   8 -10 281.175 11.8176   1
   0  -8 -11 155.888 8.10315   1
   0   8  11 159.191 7.94618   1
   0  -8  11 175.043 8.98276   1
   0   8 -11 162.399 8.78177   1
   0  -8 -12 1041.92 31.4146   1
   0   8 -12 1037.05 31.8061   1
   0   8  12 1064.33 31.2052   1
   0  -8  12 1059.12 31.9457   1
   0  -8 -13 22.5204 5.80997   1
   0   8  13 23.5269 3.25334   3
   0   8 -13 24.2958 6.40287   1
   0   8  13 25.8589 5.59365   1
   0  -8  13 26.9125 6.35020   1
   0  -8 -14 232.757 9.77174   1
   0   8  14 215.744 7.30708   3
   0   8 -14 233.973 10.5604   1
   0   8  14 220.553 9.50721   1
   0  -8  14 242.740 10.3876   1
   0  -8 -15 27.4381 6.26711   1
   0   8  15 23.4396 2.59160   3
   0   8 -15 15.8636 6.75003   1
   0   8  15 22.1891 5.94121   1
   0  -8  15 19.7384 6.61511   1
   0  -8 -16 2182.52 62.9795   1
   0   8  16 2134.30 60.9585   3
   0   8 -16 2429.30 63.8947   1
   0   8  16 2348.73 63.0704   1
   0  -8  16 2388.51 63.8261   1
   0   8 -17 816.781 25.8582   1
   0  -8 -17 802.100 24.9724   1
   0   8  17 820.072 24.9960   1
   0  -8  17 774.558 25.5260   1
   0   8 -18 2196.14 61.8844   1
   0  -8 -18 2108.63 61.0371   1
   0   8  18 2114.76 61.0350   1
   0  -8  18 2099.36 61.6681   1
   0   8 -19 261.713 12.1488   1
   0  -8 -19 240.951 10.9141   1
   0   8  19 259.063 11.1345   1
   0  -8  19 246.296 11.8143   1
   0   8 -20 688.032 21.5551   1
   0  -8 -20 580.380 20.1378   1
   0   8  20 623.914 20.3561   1
   0  -8  20 643.395 21.1341   1
   0   8  20 602.396 17.9366   2
   0   8  21 676.542 21.5442   1
   0   8 -21 686.495 22.6914   1
   0  -8 -21 664.087 21.4394   1
   0   8  21 638.891 18.9814   2
   0  -8  21 646.399 21.9551   1
   0   8  22 538.251 18.1798   1
   0   8 -22 511.561 19.1328   1
   0   8  22 473.801 14.9067   2
   0  -8  22 465.201 18.3423   1
   0   8  23 2627.22 70.2441   1
   0   8 -23 2425.00 70.7705   1
   0  -8 -23 2553.06 69.9582   1
   0   8  23 2369.11 67.6989   2
   0  -8  23 2359.27 70.3125   1
   0   8  24 33.2542 8.23805   1
   0   8 -24 23.9962 9.35951   1
   0  -8 -24 34.8931 8.02598   1
   0   8  24 30.0612 3.72371   2
   0  -8  24 22.6909 8.50260   1
   0   8  25 31.2223 8.40706   1
   0   8 -25 25.1441 8.83418   1
   0  -8 -25 39.4309 8.19775   1
   0   8  25 27.5018 3.76627   2
   0  -8  25 19.7335 8.40072   1
   0   8  26 230.754 11.9228   1
   0   8 -26 236.630 12.7429   1
   0  -8 -26 193.069 11.0770   1
   0   8  26 196.931 7.32753   2
   0  -8  26 215.684 11.7653   1
   0   8 -27 14.9294 9.70405   1
   0  -8 -27 8.18660 8.12012   1
   0   8  27 15.0463 8.67163   1
   0  -8  27 5.00592 8.62813   1
   0   8 -28 33.2118 10.3599   1
   0  -8 -28 82.7670 9.47186   1
   0   8  28 26.9429 9.60149   1
   0  -8  28 85.5765 9.48516   1
   0   8 -29 488.557 20.5515   1
   0  -8 -29 535.210 18.8994   1
   0   8  29 535.910 19.9531   1
   0  -8  29 498.455 19.7380   1
   0   8 -30 243.508 15.6605   1
   0  -8 -30 429.258 15.2708   1
   0   8  30 245.787 14.9040   1
   0  -8  30 386.818 16.0434   1
   0   8 -31 1067.48 35.1077   1
   0  -8 -31 1082.05 33.5602   1
   0   8  31 1090.42 34.4224   1
   0  -8  31 1035.09 34.4055   1
   0   8 -32 412.413 20.7993   1
   0  -8 -32 615.526 19.8911   1
   0   8  32 380.051 19.6830   1
   0  -8  32 712.198 21.4016   1
   0   8  33 843.375 31.3456   1
   0   8 -33 891.167 32.2419   1
   0   8 -33 862.434 32.7778   2
   0   8  34 914.560 32.0276   1
   0   8 -34 913.561 32.8343   1
   0   8 -34 891.810 33.3132   2
   0  -8  34 991.170 32.1450   1
   0   8  35 313.342 17.0507   1
   0   8 -35 342.446 18.0661   1
   0  -8 -35 412.221 15.9993   1
   0   8 -35 314.844 18.0687   2
   0  -8  35 390.524 17.0648   1
   0   8  36 32.0308 11.0356   1
   0   8 -36 49.7735 12.0497   1
   0  -8 -36 144.411 11.0822   1
   0   8 -36 42.3693 12.0371   2
   0  -8  36 149.021 11.7110   1
   0   8 -37 271.921 17.0982   1
   0   8  37 282.195 16.4382   1
   0  -8 -37 379.382 15.5485   1
   0   8 -37 250.528 16.6781   2
   0  -8  37 404.719 16.7978   1
   0   8  38 457.774 20.4935   1
   0   8 -38 434.993 20.9971   1
   0  -8 -38 527.528 19.2414   1
   0   8 -38 426.715 20.5155   2
   0  -8  38 499.280 20.2555   1
   0   8 -39 209.513 15.6151   1
   0   8  39 221.311 15.3325   1
   0   8 -39 216.943 15.9872   2
   0  -8  39 282.214 15.1537   1
   0   8 -40 64.5831 13.3982   1
   0   8  40 67.8086 12.8418   1
   0  -8 -40 118.510 11.4594   1
   0   8 -40 53.6891 13.0645   2
   0  -8  40 123.412 11.8519   1
   0   8 -41 82.1859 14.3138   1
   0   8  41 81.9944 13.2734   1
   0  -8 -41 103.917 11.3854   1
   0   8 -41 70.7805 13.7993   2
   0  -8  41 80.9961 11.9765   1
   0   8 -42 1.97691 13.0959   1
   0   8  42-2.04991 12.2456   1
   0  -8 -42 113.478 11.2994   1
   0   8 -42-12.5441 13.0054   2
   0  -8  42 77.8426 12.1887   1
   0   8  43 187.509 15.8947   1
   0   8 -43 178.278 15.6479   1
   0  -8 -43 253.049 14.0502   1
   0   8 -43 175.481 15.9936   2
   0  -8  43 247.522 15.4444   1
   0   8 -44 240.338 17.4524   1
   0  -8 -44 378.659 16.4134   1
   0   8 -44 224.569 18.0725   2
   0  -8  44 366.591 17.6302   1
   0   8  44 214.293 17.1860   1
   0   8 -45 241.445 17.8436   1
   0  -8 -45 297.787 15.7162   1
   0   8 -45 257.238 18.3372   2
   0  -8  45 271.634 16.4429   1
   0   8  45 233.966 16.8403   1
   0  -8 -46 266.028 14.0670   1
   0   8 -46 24.3827 15.2201   1
   0   8  46 20.7874 14.3950   1
   0   8 -46 22.8207 15.1491   2
   0  -8  46 210.234 14.2738   1
   0   8 -47 402.815 22.1196   1
   0   8  47 414.131 21.7240   1
   0  -8 -47 472.975 19.9821   1
   0   8 -47 407.388 22.1874   2
   0  -8  47 493.228 21.3609   1
   0   8 -48 367.703 22.3408   1
   0   8  48 343.323 22.0540   1
   0  -8 -48 611.988 21.1110   1
   0   8 -48 327.223 21.9755   2
   0  -8  48 580.325 22.5831   1
   0   8 -49 456.012 24.3772   1
   0   8  49 443.180 23.4464   1
   0   8 -49 429.613 24.0378   2
   0   8 -50 375.053 22.2871   1
   0   8  50 343.811 21.2908   1
   0   8 -50 352.488 22.1190   2
   0   8 -51 128.182 17.3457   1
   0   8  51 117.946 16.2931   1
   0   8 -51 121.684 17.0464   2
   0   8 -52 17.7852 15.6966   1
   0   8  52 13.5410 14.8851   1
   0   8 -52 3.19027 15.1946   2
   0  -8  52 57.2622 14.2144   1
   0   8 -53 42.9316 16.5964   1
   0   8  53 46.3800 15.3680   1
   0  -8 -53 50.4251 13.5189   1
   0   8 -53 30.3341 15.5006   2
   0  -8  53 39.4292 14.4826   1
   0   8  54 18.4898 15.2691   1
   0   8 -54 16.7866 15.5224   2
   0   8 -54 6.24590 16.0677   1
   0  -8 -54 25.9400 13.2901   1
   0   8 -55 9.12138 15.4484   2
   0  -8 -55 18.5665 13.5178   1
   0   8 -56 16.1038 15.6562   2
   0  10   0 260.652 10.9623   1
   0  10   0 279.307 10.6351   1
   0  10  -1 674.101 21.7033   1
   0  10   1 686.218 21.8081   1
   0  10  -1 656.790 21.3144   1
   0  10   1 709.082 21.3276   1
   0  10  -2 2560.75 73.8871   1
   0  10   2 2594.25 73.4060   1
   0  10  -2 2620.42 73.6213   1
   0  10  -3 516.906 16.9787   1
   0  10   3 497.112 16.2594   1
   0  10  -3 476.954 16.5612   1
   0  10  -4 1105.84 34.3390   1
   0  10   4 1179.75 33.9086   1
   0  10  -5 314.874 12.5227   1
   0  10   5 329.085 11.8425   1
   0  10  -6 18.7013 6.35412   1
   0  10   6 21.2774 5.47170   1
   0  10  -7 757.447 24.6612   1
   0  10   7 797.708 23.9755   1
   0  10  -8 1639.17 49.9673   1
   0  10   8 1775.11 49.4587   1
   0  10  -9 903.908 28.9106   1
   0  10   9 959.618 28.2048   1
   0  10 -10 2024.65 57.1279   1
   0 -10 -10 1896.33 56.8357   1
   0  10  10 1979.39 56.3037   1
   0 -10 -11 83.7483 7.72045   1
   0  10  11 81.9648 6.81506   1
   0  10 -11 79.7997 7.76424   1
   0  10 -12 1466.04 41.6538   1
   0  10  12 1387.91 40.6547   1
   0 -10 -12 1317.94 41.0599   1
   0  10  13 31.6616 4.72180   3
   0  10 -13 31.5131 7.81915   1
   0  10  13 36.0931 6.97208   1
   0 -10 -13 38.4292 7.74406   1
   0  10  14 2619.31 74.1468   3
   0  10 -14 2695.71 76.2430   1
   0  10  14 2683.11 75.3873   1
   0 -10 -14 2641.51 75.7178   1
   0 -10 -15 1692.55 51.7016   1
   0  10  15 1775.69 49.9966   3
   0  10 -15 1797.41 52.4394   1
   0  10  15 1817.85 51.5093   1
   0 -10  15 1806.95 52.6169   1
   0 -10 -16 712.503 23.1468   1
   0  10  16 700.701 20.7142   3
   0  10 -16 742.227 23.9494   1
   0  10  16 716.691 22.7580   1
   0 -10  16 741.044 24.1167   1
   0 -10 -17 307.000 12.9966   1
   0  10  17 297.190 9.38830   3
   0  10 -17 299.138 13.6721   1
   0  10  17 306.371 12.4469   1
   0 -10  17 309.276 13.5419   1
   0 -10 -18 65.3123 8.41356   1
   0  10  18 59.2428 3.32393   3
   0  10 -18 96.4324 9.58019   1
   0  10  18 70.6293 7.91899   1
   0 -10  18 97.6764 9.31503   1
   0  10 -19 57.1404 9.39392   1
   0 -10 -19 71.5138 8.46963   1
   0  10  19 60.7435 8.15341   1
   0 -10  19 50.8897 9.09748   1
   0  10 -20 1742.04 50.6032   1
   0 -10 -20 1669.49 49.6509   1
   0  10  20 1671.17 49.5048   1
   0 -10  20 1683.75 50.4403   1
   0  10 -21 144.349 11.5365   1
   0 -10 -21 153.279 10.3675   1
   0  10  21 151.067 10.3836   1
   0 -10  21 158.848 11.1066   1
   0  10 -22 1219.54 36.1956   1
   0 -10 -22 1209.78 35.1763   1
   0  10  22 1181.30 34.9342   1
   0  10  22 1082.92 32.1978   2
   0 -10  22 1170.59 35.7686   1
   0  10 -23 45.6509 10.3672   1
   0 -10 -23 41.8982 9.02482   1
   0  10  23 29.2816 8.96153   1
   0  10  23 21.4051 3.88212   2
   0 -10  23 46.7850 9.88522   1
   0  10  24 473.928 17.8691   1
   0  10 -24 553.185 19.7336   1
   0 -10 -24 589.145 18.4412   1
   0  10  24 411.293 13.7117   2
   0 -10  24 520.743 18.9514   1
   0  10  25 1724.93 47.0117   1
   0  10 -25 1814.56 48.4036   1
   0 -10 -25 1707.37 46.7724   1
   0 -10  25 1718.08 47.6760   1
   0  10  26 222.588 12.8634   1
   0  10 -26 211.087 14.0855   1
   0  10  26 179.875 7.31833   2
   0 -10  26 258.942 14.0350   1
   0  10  27 2534.47 65.8386   1
   0  10 -27 2712.11 67.1126   1
   0 -10 -27 2469.51 65.3932   1
   0 -10  27 2509.75 66.5289   1
   0  10 -28 253.644 14.9976   1
   0 -10 -28 271.250 13.8902   1
   0  10  28 248.774 14.0717   1
   0 -10  28 294.087 14.8785   1
   0  10 -29 140.031 12.8040   1
   0 -10 -29 160.183 11.4126   1
   0  10  29 124.894 11.7369   1
   0 -10  29 171.405 12.4339   1
   0  10 -30 321.755 16.5379   1
   0 -10 -30 355.681 15.1821   1
   0  10  30 291.347 15.4954   1
   0 -10  30 333.380 15.7924   1
   0  10 -31 625.448 24.2486   1
   0 -10 -31 641.615 22.3888   1
   0  10  31 618.767 22.9989   1
   0 -10  31 614.195 23.1858   1
   0  10 -32 288.520 16.8853   1
   0 -10 -32 291.341 14.4427   1
   0  10  32 290.832 15.2856   1
   0 -10  32 293.350 15.2208   1
   0  10 -33 12.9246 12.0487   1
   0 -10 -33 34.4395 9.91585   1
   0  10  33 11.3237 10.6703   1
   0 -10  33 35.1410 10.3998   1
   0  10  34 7.05264 10.7285   1
   0  10 -34 10.6817 11.5160   1
   0 -10 -34-1.04976 9.93755   1
   0  10 -34 11.6109 11.9943   2
   0 -10  34 10.0426 10.2002   1
   0  10  35 27.1898 11.7288   1
   0  10 -35 33.7014 13.2849   1
   0 -10 -35 183.394 11.9704   1
   0  10 -35 30.0141 12.9426   2
   0 -10  35 190.941 13.1889   1
   0  10  36 880.715 31.8386   1
   0  10 -36 978.708 33.2170   1
   0 -10 -36 976.502 31.2362   1
   0  10 -36 924.133 33.9039   2
   0 -10  36 954.312 32.2285   1
   0  10  37 668.903 26.4416   1
   0  10 -37 716.346 27.7893   1
   0  10 -37 679.747 28.5271   2
   0 -10  37 711.346 26.2954   1
   0  10  38 17.3909 11.9504   1
   0  10 -38 28.3581 13.3932   1
   0  10 -38 16.9874 14.1161   2
   0  10  39 16.2921 12.0030   1
   0  10 -39 27.9355 13.4463   1
   0 -10 -39 50.5596 11.1884   1
   0  10 -39 21.1710 13.3096   2
   0 -10  39 43.2366 11.6953   1
   0  10  40 69.1628 13.1053   1
   0  10 -40 76.5801 13.7245   1
   0 -10 -40 91.3595 11.6734   1
   0  10 -40 71.3374 14.0691   2
   0 -10  40 84.4816 11.7624   1
   0  10 -41 61.0304 14.7189   1
   0  10  41 57.8296 13.1486   1
   0 -10 -41 180.930 13.0144   1
   0  10 -41 48.9363 13.7712   2
   0 -10  41 154.723 13.5029   1
   0  10  42 323.550 18.2312   1
   0  10 -42 315.416 19.4219   1
   0 -10 -42 334.939 16.6883   1
   0  10 -42 315.225 19.3300   2
   0 -10  42 315.773 17.5231   1
   0  10 -43 86.9249 14.6957   1
   0  10  43 81.5307 13.9628   1
   0  10 -43 77.2878 15.8164   2
   0  10 -44 82.6762 15.1274   1
   0  10  44 82.7782 14.8538   1
   0 -10 -44 120.315 12.9690   1
   0  10 -44 64.3664 15.5663   2
   0 -10  44 103.733 13.1019   1
   0  10 -45 55.6574 15.5872   1
   0  10  45 74.8543 14.3156   1
   0 -10 -45 167.895 13.6336   1
   0  10 -45 63.4699 15.8042   2
   0 -10  45 135.194 14.3712   1
   0  10  46 258.751 17.7350   1
   0  10 -46 247.474 18.7294   1
   0 -10 -46 249.118 15.5937   1
   0  10 -46 247.732 18.9598   2
   0 -10  46 197.267 16.6526   1
   0  10 -47-3.85827 15.3551   1
   0  10  47 7.37611 14.2166   1
   0  10 -47 8.73776 15.1581   2
   0  10 -48 115.345 16.9573   1
   0  10  48 98.9922 15.9614   1
   0 -10 -48 183.961 14.9705   1
   0  10 -48 115.675 16.3736   2
   0 -10  48 170.124 15.9586   1
   0  10 -49 190.806 17.8699   1
   0  10  49 198.819 17.8742   1
   0  10 -49 152.852 17.5439   2
   0 -10  49 202.469 16.9019   1
   0  10 -50 146.954 17.6138   1
   0  10  50 161.749 17.3845   1
   0  10 -50 129.982 17.5387   2
   0 -10  50 182.683 16.3478   1
   0  10  51 76.1791 16.5999   1
   0  10 -51 57.3621 16.3796   2
   0  10 -51 58.6457 16.8303   1
   0  10  52 139.991 17.4166   1
   0  10 -52 134.107 18.7479   2
   0  10 -52 137.725 18.6817   1
   0  10  53 208.935 18.6623   1
   0 -10 -53 282.919 17.7456   1
   0 -10 -54 196.922 16.2132   1
   0  12   0 599.761 20.3800   1
   0  12   0 620.217 19.9760   1
   0  12   1 293.435 12.6053   1
   0  12  -1 318.586 12.8989   1
   0  12   1 318.363 12.1811   1
   0  12  -1 313.582 12.2758   1
   0  12  -2 2037.62 59.7310   1
   0  12   2 2089.27 59.7283   1
   0  12   2 2154.90 59.3117   1
   0  12  -2 1965.99 59.1666   1
   0  12  -3 224.766 11.0467   1
   0  12   3 225.493 10.7453   1
   0  12   3 225.677 10.3177   1
   0  12  -3 222.712 10.7333   1
   0  12  -4 1375.42 42.0477   1
   0  12   4 1417.74 41.3600   1
   0  12  -4 1431.74 41.7873   1
   0  12  -5 89.1665 8.47070   1
   0  12   5 110.418 7.73248   1
   0  12  -5 97.7515 8.23274   1
   0  12  -6 1814.20 53.3690   1
   0  12   6 1857.49 52.6913   1
   0  12  -6 1785.49 53.1642   1
   0  12  -7 557.298 19.3919   1
   0  12   7 547.027 18.3213   1
   0  12  -8 3517.25 99.8076   1
   0  12   8 3508.51 99.0008   1
   0  12  -9 53.4181 8.84375   1
   0  12   9 66.0543 7.67128   1
   0  12 -10 1784.36 53.1094   1
   0  12  10 1811.24 52.1904   1
   0  12 -11 619.365 21.5189   1
   0  12  11 626.425 20.5362   1
   0  12 -12 2.86700 8.04470   1
   0  12  12 6.79903 6.85257   1
   0  12  13 110.584 8.65267   1
   0  12  13 110.532 6.84180   3
   0  12 -13 121.224 9.95711   1
   0  12  14 44.5267 5.65601   3
   0  12 -14 39.5234 9.06471   1
   0  12  14 48.4364 7.57109   1
   0 -12 -14 48.0258 8.67365   1
   0  12  15 394.237 13.2743   3
   0  12 -15 419.029 16.7019   1
   0  12  15 401.098 15.3601   1
   0 -12 -15 417.320 16.2417   1
   0  12  16 81.5517 5.71650   3
   0  12 -16 82.6089 9.99767   1
   0  12  16 91.9644 8.91552   1
   0 -12 -16 93.7244 9.92793   1
   0  12  17 597.505 18.4322   3
   0  12 -17 622.781 22.3599   1
   0  12  17 634.634 21.1109   1
   0 -12 -17 643.175 22.0048   1
   0  12  18 3495.10 99.2086   3
   0  12 -18 3762.83 102.491   1
   0  12  18 3640.24 101.303   1
   0 -12 -18 3623.55 101.817   1
   0  12  19 19.8500 3.94593   3
   0  12 -19 32.6620 10.8155   1
   0  12  19 26.8677 9.10000   1
   0 -12 -19 38.9554 10.5689   1
   0 -12 -20 2732.16 67.4408   1
   0  12 -20 2873.38 68.4136   1
   0  12  20 2688.85 66.9898   1
   0 -12  20 2778.05 68.4268   1
   0  12 -21 54.4190 10.9513   1
   0 -12 -21 69.9856 10.0070   1
   0  12  21 50.1309 9.37474   1
   0 -12  21 67.8481 11.0556   1
   0  12 -22 361.240 16.8099   1
   0 -12 -22 357.334 15.7983   1
   0  12  22 361.458 15.3401   1
   0 -12  22 363.848 16.6433   1
   0  12 -23 742.203 25.8725   1
   0 -12 -23 718.134 24.8951   1
   0  12  23 696.374 24.3802   1
   0 -12  23 722.880 25.6217   1
   0  12 -24 911.826 27.8690   1
   0 -12 -24 861.595 26.6459   1
   0  12  24 861.289 26.2487   1
   0 -12  24 870.472 27.3847   1
   0  12  25 49.0971 9.91811   1
   0  12 -25 48.7591 11.5729   1
   0 -12 -25 61.1586 10.7412   1
   0  12  25 40.9750 4.14484   2
   0 -12  25 57.0770 10.3729   1
   0  12  26 126.789 10.7791   1
   0  12 -26 123.324 12.6172   1
   0 -12 -26 122.477 11.1218   1
   0  12  26 86.7527 4.48556   2
   0 -12  26 120.249 11.6823   1
   0  12  27 91.8354 10.8395   1
   0  12 -27 117.531 12.6929   1
   0 -12 -27 147.299 11.9613   1
   0 -12  27 118.206 11.9865   1
   0  12 -28 1191.69 37.4729   1
   0 -12 -28 1116.14 35.7534   1
   0  12  28 1100.00 35.9021   1
   0 -12  28 1146.88 36.8728   1
   0  12 -29 189.504 14.9186   1
   0 -12 -29 255.248 13.5598   1
   0  12  29 169.705 12.9360   1
   0 -12  29 234.681 14.4573   1
   0  12 -30 1005.94 32.2902   1
   0 -12 -30 865.521 30.1424   1
   0  12  30 901.574 30.6043   1
   0 -12  30 935.343 31.3681   1
   0  12 -31 24.6089 12.5207   1
   0 -12 -31 35.4983 10.6800   1
   0  12  31 9.30949 10.4116   1
   0  12 -32 51.4515 12.4560   1
   0 -12 -32 49.5424 10.6131   1
   0  12  32 55.2671 11.1293   1
   0 -12  32 47.6535 11.1736   1
   0  12 -33 33.8377 12.5510   1
   0 -12 -33 36.5736 10.5040   1
   0  12  33 34.0405 10.9239   1
   0 -12  33 30.9375 10.7019   1
   0  12 -34 12.7764 12.7283   1
   0 -12 -34 4.71613 10.0304   1
   0  12  34 1.99740 10.9133   1
   0 -12  34 8.65946 10.7876   1
   0  12  35 8.85582 11.2720   1
   0  12 -35 9.92645 13.0471   1
   0  12 -35 9.81993 13.7326   2
   0  12  36 629.440 24.1738   1
   0  12 -36 669.260 25.6561   1
   0 -12 -36 622.613 23.3381   1
   0  12 -36 654.167 26.8234   2
   0 -12  36 602.125 24.5025   1
   0  12  37 2.06685 11.6492   1
   0  12 -37 10.2215 13.5590   1
   0  12 -37 2.85020 13.0730   2
   0  12  38 2.55420 11.6611   1
   0  12 -38-4.92730 12.8914   1
   0 -12 -38 2.88138 10.7443   1
   0  12 -38 1.11990 13.2969   2
   0 -12  38-1.49597 11.2991   1
   0  12  39-2.14679 12.6247   1
   0  12 -39-5.76382 13.5501   1
   0 -12 -39-3.33080 10.9137   1
   0  12 -39 2.25627 14.1446   2
   0 -12  39 5.83326 11.0968   1
   0  12  40 11.3609 12.1948   1
   0  12 -40 7.23894 13.9878   1
   0 -12 -40 9.00475 10.8412   1
   0  12 -40 7.49803 13.9939   2
   0 -12  40 11.2166 11.9797   1
   0  12  41-4.51394 12.5708   1
   0  12 -41-6.67695 13.7285   1
   0 -12 -41 1.77660 11.3157   1
   0  12 -41-6.42782 13.2940   2
   0 -12  41 3.67154 12.3585   1
   0  12  42-0.48462 12.9291   1
   0  12 -42 2.15063 14.5686   1
   0  12 -42-0.99933 14.7795   2
   0 -12  42 43.5516 12.3159   1
   0  12  43 172.554 16.0054   1
   0  12 -43 160.894 17.3681   1
   0  12 -43 130.691 17.9477   2
   0 -12  43 203.603 16.2375   1
   0  12 -44 178.682 17.3325   1
   0  12  44 177.218 16.4528   1
   0 -12 -44 237.149 15.2742   1
   0  12 -44 189.389 18.4106   2
   0 -12  44 226.443 16.5893   1
   0  12 -45 39.8107 15.9808   1
   0  12  45 37.1600 14.8277   1
   0 -12 -45 91.4694 14.0136   1
   0  12 -45 45.2424 15.2271   2
   0 -12  45 85.5487 14.8999   1
   0  12 -46 23.5308 17.4554   1
   0  12  46 26.9023 15.4997   1
   0  12 -46 18.1532 16.4635   2
   0  12 -47 996.771 37.0434   1
   0  12  47 1001.36 35.7867   1
   0 -12 -47 1055.56 34.8005   1
   0  12 -47 946.360 37.7360   2
   0 -12  47 951.242 35.4417   1
   0  12  48 270.368 22.2501   1
   0  12 -48 285.792 22.5247   1
   0  12 -48 316.082 23.8557   2
   0  12 -49 268.490 21.2246   1
   0  12  49 268.204 20.5469   1
   0 -12 -50 432.609 20.5701   1
   0  12  50 348.023 21.9437   1
   0 -12 -51 219.240 16.7987   1
   0 -12 -52 32.8047 13.8403   1
   0  14   0 84.7743 8.81560   1
   0  14   0 81.4577 7.72664   1
   0  14  -1 131.942 9.86223   1
   0  14   1 123.864 9.56986   1
   0  14  -1 135.615 9.12785   1
   0  14   1 128.124 8.85994   1
   0  14   2 979.417 30.4093   1
   0  14  -2 945.533 30.4742   1
   0  14  -2 915.456 29.7462   1
   0  14   2 1008.19 29.8227   1
   0  14  -3 652.166 22.2552   1
   0  14   3 654.970 22.0150   1
   0  14   3 619.066 21.0988   1
   0  14  -3 664.683 21.7208   1
   0  14  -4 573.349 20.4589   1
   0  14   4 562.030 20.0096   1
   0  14  -4 544.580 19.6105   1
   0  14   4 626.375 19.6772   1
   0  14  -5 132.653 10.0135   1
   0  14   5 121.581 9.44317   1
   0  14  -5 118.627 9.17852   1
   0  14   5 130.660 8.72485   1
   0  14  -6 22.5394 8.42233   1
   0  14   6 24.8355 7.25829   1
   0  14  -6 25.7196 7.66925   1
   0  14  -7 116.567 10.1521   1
   0  14  -7 125.509 9.56442   1
   0  14   7 121.975 8.98759   1
   0  14  -8 20.3755 9.06686   1
   0  14  -8 25.4127 8.05230   1
   0  14   8 27.3069 7.60096   1
   0  14  -9 943.940 29.9588   1
   0  14  -9 878.945 29.4779   1
   0  14   9 952.031 28.8246   1
   0  14 -10 612.349 21.6298   1
   0  14  10 568.286 19.8883   1
   0  14  11 460.802 16.6694   1
   0  14 -11 422.299 17.8791   1
   0  14  12 1619.64 47.7662   1
   0  14  12 1603.50 47.3717   3
   0  14 -12 1664.10 49.0794   1
   0  14  13 711.135 23.7663   1
   0  14  13 726.298 23.0548   3
   0  14 -13 752.692 25.2904   1
   0  14  14 730.856 24.3668   1
   0  14  14 742.540 23.2737   3
   0  14 -14 774.578 25.8560   1
   0  14  15 858.986 27.1280   1
   0  14  15 836.932 25.6458   3
   0  14 -15 861.898 28.5715   1
   0  14  16 111.657 9.87681   1
   0  14  16 104.210 6.81856   3
   0  14 -16 112.632 11.4246   1
   0  14  17 626.154 21.4042   1
   0  14  17 608.649 19.0518   3
   0  14 -17 644.647 22.7481   1
   0  14  18 262.598 12.5996   1
   0  14  18 234.538 9.10742   3
   0  14 -18 266.065 14.5230   1
   0  14  19 75.2874 9.55075   1
   0  14  19 71.3549 5.25534   3
   0  14 -19 89.1108 11.4778   1
   0  14  20 429.742 13.8613   3
   0  14 -20 538.102 19.8676   1
   0  14  20 487.819 18.1299   1
   0 -14 -20 508.581 19.0649   1
   0  14  21 853.918 23.8172   1
   0  14 -21 941.221 25.9368   1
   0 -14 -21 893.610 25.1134   1
   0  14  22 78.4066 10.0498   1
   0  14 -22 62.8106 11.5559   1
   0 -14 -22 101.004 11.4473   1
   0  14  23 0.15820 8.98704   1
   0  14 -23 6.46326 10.9178   1
   0 -14 -23 20.1091 10.4998   1
   0  14  24 135.430 11.2454   1
   0  14 -24 162.139 13.4666   1
   0 -14 -24 144.445 11.9113   1
   0  14 -25 93.6813 12.6857   1
   0  14  25 76.9036 10.5548   1
   0  14  25 63.5899 4.84337   2
   0  14 -26 1053.10 28.3573   1
   0 -14 -26 957.870 26.8561   1
   0  14  26 943.576 26.1239   1
   0  14  27 46.0418 10.7120   1
   0  14 -27 54.2404 12.4676   1
   0 -14 -27 56.9320 10.7843   1
   0  14 -28 78.2538 13.2414   1
   0  14  28 63.1123 11.1438   1
   0 -14  28 88.3341 12.8363   1
   0  14 -29 815.550 28.6135   1
   0 -14 -29 729.021 26.6972   1
   0  14  29 773.575 26.7112   1
   0 -14  29 777.179 27.9456   1
   0  14 -30 253.789 16.6306   1
   0 -14 -30 286.622 15.0819   1
   0  14  30 223.715 14.7723   1
   0 -14  30 325.867 16.8765   1
   0  14 -31 311.352 17.7779   1
   0 -14 -31 337.594 16.1811   1
   0  14  31 289.776 16.1872   1
   0 -14  31 324.622 17.4486   1
   0  14 -32 460.323 20.8183   1
   0 -14 -32 418.249 18.5348   1
   0  14  32 403.479 18.5212   1
   0 -14  32 448.453 19.8269   1
   0  14 -33 60.3190 13.7830   1
   0 -14 -33 69.8782 11.6034   1
   0  14  33 56.4852 11.7961   1
   0 -14  33 97.4897 13.2162   1
   0  14 -34 20.0608 13.3577   1
   0 -14 -34 32.8067 11.1370   1
   0  14  34 23.5598 11.3674   1
   0 -14  34 39.0470 12.0716   1
   0  14 -35 50.9048 13.8017   1
   0 -14 -35 73.7458 12.2233   1
   0  14  35 59.4004 12.2090   1
   0 -14  35 68.7052 12.8961   1
   0  14 -36 58.9495 14.4568   1
   0 -14 -36 86.9923 12.4083   1
   0  14  36 67.1888 12.7098   1
   0 -14  36 70.6250 13.3242   1
   0  14 -37 146.065 15.5989   1
   0 -14 -37 128.153 13.5687   1
   0  14  37 132.569 14.0842   1
   0 -14  37 153.185 14.6851   1
   0  14 -38 11.5979 14.5086   1
   0 -14 -38 22.0666 11.8171   1
   0  14  38 12.1028 12.8097   1
   0 -14  38 33.3127 13.2223   1
   0  14 -39 6.58005 14.1567   1
   0 -14 -39 16.2787 12.1571   1
   0  14  39 7.99232 13.1315   1
   0 -14  39 22.0457 13.2986   1
   0  14  40 12.1572 13.5041   1
   0  14 -40 9.64476 15.5486   1
   0  14 -40 6.09010 14.2295   2
   0 -14  40 41.1059 13.7662   1
   0  14 -41 231.557 19.1995   1
   0  14  41 217.623 17.1214   1
   0  14 -41 219.535 19.4081   2
   0 -14  41 201.319 17.2251   1
   0  14  42 116.352 15.5103   1
   0  14 -42 128.342 17.4488   1
   0  14 -42 120.845 18.2724   2
   0 -14  42 156.469 15.7696   1
   0  14  43 49.1756 14.9686   1
   0 -14  43 86.0051 14.9073   1
   0  14 -43 51.5683 16.5570   1
   0 -14 -44 141.836 14.5194   1
   0 -14  44 104.655 15.6767   1
   0  14 -44 80.2341 17.6841   1
   0  14  44 92.6048 16.1183   1
   0 -14 -45 181.383 15.5075   1
   0  14 -45 115.651 17.6598   1
   0 -14  45 151.534 16.1323   1
   0  14  45 130.749 16.7124   1
   0  14 -46 117.046 18.1356   1
   0  14  46 104.742 16.6829   1
   0  14  47 201.989 18.4409   1
   0 -14 -47 252.636 17.4393   1
   0  14  48 24.2294 16.1899   1
   0 -14 -48 162.795 15.5725   1
   0 -14 -49 267.548 18.2034   1
   0  16   0 376.131 16.2641   1
   0  16   0 423.221 15.7461   1
   0  16  -1 104.234 10.2317   1
   0  16   1 112.575 10.2270   1
   0  16  -1 107.338 9.19684   1
   0  16   1 107.101 9.23659   1
   0  16  -2 61.9820 9.76039   1
   0  16   2 72.0190 9.84823   1
   0  16   2 76.2068 9.02306   1
   0  16  -2 63.4100 8.52687   1
   0  16  -3 1987.35 59.1860   1
   0  16   3 2028.83 59.1253   1
   0  16  -3 1964.52 58.5637   1
   0  16   3 2045.92 58.4465   1
   0  16  -4 255.725 14.0237   1
   0  16   4 269.133 13.6953   1
   0  16   4 280.388 12.7596   1
   0  16  -4 265.267 13.1149   1
   0  16  -5 761.572 25.9768   1
   0  16   5 764.082 25.5145   1
   0  16   5 784.227 24.8696   1
   0  16  -5 751.458 25.3410   1
   0  16   6 31.0780 8.94733   1
   0  16  -6 25.1831 9.24160   1
   0  16  -6 35.0847 8.61732   1
   0  16   6 36.5397 8.38204   1
   0  16   7 106.801 9.83927   1
   0  16  -7 108.392 10.6405   1
   0  16  -7 104.797 9.86526   1
   0  16   7 105.296 9.16899   1
   0  16  -8 127.378 11.0627   1
   0  16   8 116.374 10.0605   1
   0  16  -8 111.386 9.87431   1
   0  16   8 112.179 9.27988   1
   0  16   9 104.525 8.96134   3
   0  16  -9 104.416 9.99507   1
   0  16   9 109.414 9.15705   1
   0  16  -9 111.383 10.9405   1
   0  16 -10 14.4539 8.95694   1
   0  16  10 11.2051 7.50417   1
   0  16  10 4.13921 7.42623   3
   0  16 -10 11.4842 9.42903   1
   0  16 -11 72.6890 9.91141   1
   0  16  11 65.6666 8.78220   1
   0  16  11 75.6953 8.20169   3
   0  16 -11 74.7569 10.4573   1
   0  16  12 2.18531 7.31723   3
   0  16 -12 8.92142 9.60052   1
   0  16 -12 3.93796 9.14461   1
   0  16  12 4.04539 8.19753   1
   0  16  13 164.790 9.35268   3
   0  16 -13 155.991 12.6224   1
   0  16 -13 144.612 11.6744   1
   0  16  13 169.393 10.7046   1
   0  16  14 398.037 15.0293   3
   0  16 -14 416.779 18.3718   1
   0  16  14 432.552 16.6458   1
   0  16  15 1104.73 33.0753   3
   0  16 -15 1155.64 35.9106   1
   0  16  15 1082.05 34.2651   1
   0  16  16 175.673 9.06238   3
   0  16 -16 203.581 13.8605   1
   0  16  16 201.798 12.1372   1
   0  16  17 72.6216 6.53458   3
   0  16 -17 72.2086 11.5798   1
   0  16  17 71.8268 9.58130   1
   0  16  18 18.4784 5.50449   3
   0  16 -18 16.6271 10.9110   1
   0  16  18 21.9372 8.75853   1
   0  16  19 45.5811 5.40719   3
   0  16 -19 42.6151 11.4093   1
   0  16  19 54.4226 9.53792   1
   0  16  20 183.178 8.05058   3
   0  16 -20 242.096 14.8477   1
   0  16  20 236.727 12.9640   1
   0  16  21 2051.29 52.1935   1
   0  16 -21 2196.82 54.1809   1
   0  16  22 37.7236 10.0397   1
   0  16  22 20.0455 2.42900   3
   0  16 -23 41.7169 12.5437   1
   0  16  23 36.7323 9.85425   1
   0  16 -24 3.99520 12.2538   1
   0  16  24 3.98914 10.2316   1
   0  16 -25 263.570 16.5752   1
   0  16  25 262.929 14.3427   1
   0  16  26 19.8629 10.3189   1
   0  16 -26 21.6396 13.1745   1
   0  16  26 13.1114 3.86288   2
   0  16  26 18.7810 3.42779   2
   0  16 -27 1008.04 33.6220   1
   0 -16 -27 942.649 32.3943   1
   0  16  27 921.856 31.3969   1
   0  16 -28 33.6601 13.2310   1
   0 -16 -28 44.6910 11.7801   1
   0  16  28 42.0803 11.2710   1
   0  16 -29 17.1260 13.1151   1
   0 -16 -29 1.60381 11.5592   1
   0  16  29 8.95865 11.0483   1
   0  16 -30 3.59607 12.7919   1
   0 -16 -30 4.43617 11.5175   1
   0  16  30-0.28322 11.2638   1
   0  16 -31 18.6505 13.3424   1
   0 -16 -31 3.70916 11.4581   1
   0  16 -31 17.7232 14.1434   2
   0  16  31 12.7290 11.2863   1
   0  16 -32 4.93074 13.2492   1
   0 -16 -32 9.67991 11.2939   1
   0  16 -32 5.50797 15.2978   2
   0  16  32 10.1206 11.4388   1
   0  16 -33 15.0341 13.8279   1
   0 -16 -33 10.9841 11.5157   1
   0  16 -33 11.1286 14.6984   2
   0  16  33 14.3222 11.7206   1
   0  16 -34-3.38869 14.6997   1
   0 -16 -34-2.12395 12.0077   1
   0  16 -34 0.87002 15.3721   2
   0  16  34 8.07714 12.3718   1
   0  16 -35 18.7576 14.7662   1
   0 -16 -35 18.1768 13.0445   1
   0  16 -35 19.7022 15.6094   2
   0  16  35 11.0627 12.4684   1
   0  16 -36 31.7752 15.6292   1
   0 -16 -36 70.6021 13.1240   1
   0  16 -36 43.1338 16.4738   2
   0  16  36 24.7535 13.5017   1
   0  16  37 190.711 15.9796   1
   0 -16 -37 221.273 16.1216   1
   0  16 -37 229.704 18.6343   1
   0  16  38 96.9453 14.5328   1
   0 -16 -38 125.434 14.6145   1
   0  16 -38 105.596 16.3498   1
   0  16  39 5.82867 14.2385   1
   0 -16 -39 18.7896 13.3146   1
   0  16 -39 1.86221 15.4940   1
   0 -16 -40-7.25354 12.3792   1
   0  16  40 5.21773 14.1446   1
   0 -16  40-8.32489 14.2844   1
   0  16 -40-0.29245 15.5473   1
   0  16  41-1.77057 14.4062   1
   0 -16  41 34.2766 15.4059   1
   0  16 -41 3.27274 16.1444   1
   0 -16 -42 514.478 22.8013   1
   0  16  42 503.443 23.4178   1
   0  16 -42 550.975 26.4325   1
   0  16  43 60.1753 15.7567   1
   0 -16 -43 159.674 16.1556   1
   0  16  44 69.1967 16.1413   1
   0 -16 -44 97.1321 15.1766   1
   0 -16 -45 65.9507 14.8335   1
   0 -16 -46 114.942 15.3454   1
   0  18   0 420.682 16.2445   1
   0  18   0 383.188 17.1210   1
   0  18  -1 70.6076 9.84368   1
   0  18   1 56.1093 9.57751   1
   0  18  -1 55.8900 10.4769   1
   0  18   1 50.5410 10.6030   1
   0  18  -2 766.003 25.8751   1
   0  18   2 838.409 25.7899   1
   0  18   2 757.399 26.5237   1
   0  18  -2 742.706 26.5416   1
   0  18  -3 194.927 11.7391   1
   0  18   3 190.422 11.5708   1
   0  18  -3 173.525 12.4497   1
   0  18   3 167.234 12.2741   1
   0  18   4 575.966 20.0586   1
   0  18  -4 556.560 20.2489   1
   0  18  -4 541.427 21.2697   1
   0  18   4 544.037 20.7113   1
   0  18   5 59.9664 9.14660   1
   0  18  -5 66.3075 9.65927   1
   0  18   5 64.5046 9.81770   1
   0  18  -5 61.9940 10.7960   1
   0  18   6 29.1113 9.15578   3
   0  18  -6 30.6591 10.0718   1
   0  18  -6 38.4030 9.14669   1
   0  18   6 28.0030 8.54145   1
   0  18   6 31.0675 9.24687   1
   0  18   7 17.0741 8.81504   3
   0  18  -7 17.0825 10.0714   1
   0  18   7 18.2323 8.23592   1
   0  18  -7 22.1611 8.77165   1
   0  18   7 24.8932 9.13923   1
   0  18   8 5.48304 8.64050   3
   0  18  -8 0.85189 10.3189   1
   0  18   8 2.17157 8.45141   1
   0  18  -8 7.12706 8.44775   1
   0  18   8-1.99447 8.87296   1
   0  18  -9 79.1612 9.78456   1
   0  18   9 84.5133 9.55413   3
   0  18  -9 79.5587 11.1710   1
   0  18   9 86.2539 9.29419   1
   0  18   9 86.0433 10.2456   1
   0  18 -10 172.603 11.9027   1
   0  18  10 195.252 11.4544   3
   0  18 -10 189.095 13.4306   1
   0  18  10 179.026 11.6029   1
   0  18  10 185.395 12.2489   1
   0  18 -11 9.52359 9.94249   1
   0  18  11 12.3745 8.27748   3
   0  18 -11 14.4690 10.5264   1
   0  18  11 16.8247 8.84718   1
   0  18  11 16.3396 9.11463   1
   0  18 -12 8.58782 9.81017   1
   0  18  12-1.72365 7.68784   3
   0  18 -12 10.2025 10.9118   1
   0  18  12 4.90296 8.59509   1
   0  18  12-0.93689 8.88393   1
   0  18 -13 41.8142 9.87349   1
   0  18  13 35.8000 8.08508   3
   0  18 -13 35.8964 10.8628   1
   0  18  13 31.7418 9.48109   1
   0  18  13 37.1246 9.97520   1
   0  18  14 295.988 12.7286   3
   0  18 -14 312.079 16.4344   1
   0  18 -14 299.660 15.4250   1
   0  18  14 318.055 14.5287   1
   0  18  15 18.6724 7.10155   3
   0  18 -15 22.3539 11.7164   1
   0  18 -15 25.6276 10.7466   1
   0  18  15 19.3593 9.97474   1
   0  18  16 68.4734 7.31783   3
   0  18 -16 82.4221 11.8671   1
   0  18 -16 62.7483 11.1383   1
   0  18  16 72.2799 10.4014   1
   0  18  17 91.7013 7.66113   3
   0  18 -17 111.050 12.6982   1
   0  18 -17 106.266 12.4365   1
   0  18  17 98.3045 10.8854   1
   0  18  18 63.4099 6.75864   3
   0  18 -18 74.0397 12.7360   1
   0  18 -18 83.6896 12.3290   1
   0  18  18 77.1083 10.9367   1
   0  18  19 38.4536 6.11822   3
   0  18 -19 46.0341 12.8462   1
   0  18  19 44.7747 10.6513   1
   0  18  20 212.642 9.05287   3
   0  18 -20 274.319 16.3791   1
   0  18  20 281.663 13.9738   1
   0  18  21 57.4637 5.22228   3
   0  18  21 83.3147 11.0052   1
   0  18 -21 65.5367 13.4716   1
   0  18  22 46.8743 7.12838   2
   0  18  22 60.0165 11.3208   1
   0  18 -22 57.3329 13.4511   1
   0  18  23 71.2131 7.09856   2
   0  18  23 98.3864 11.6057   1
   0  18 -23 108.713 14.4010   1
   0  18  24 77.5793 6.66572   2
   0  18  24 99.2113 11.6966   1
   0  18 -24 112.722 14.3518   1
   0  18  25 168.148 13.0257   1
   0  18  25 100.935 6.04384   2
   0  18  25 105.776 5.53103   2
   0  18 -25 188.234 15.2351   1
   0  18  26 34.7949 12.0059   1
   0  18 -26 37.4691 13.5059   1
   0  18  27 7.09272 11.4563   1
   0  18 -27 2.21642 13.6022   1
   0  18 -28 47.0048 14.1977   1
   0  18  28 44.1601 12.0409   1
   0  18 -28 32.6525 16.1467   2
   0  18 -29 21.6778 13.8179   1
   0  18  29 8.01087 11.8601   1
   0  18 -29 13.0336 14.8931   2
   0  18 -30 18.6826 14.3428   1
   0  18  30 17.9492 12.0156   1
   0  18 -30 8.71576 15.9679   2
   0  18  31 11.1440 12.6587   1
   0  18 -31 12.0196 14.5633   1
   0  18  32 708.322 27.3917   1
   0  18 -32 795.851 29.7853   1
   0  18  33 53.9988 13.9714   1
   0  18 -33 58.1480 16.0524   1
   0  18  34 4.65020 13.2336   1
   0  18 -34-4.28225 15.1093   1
   0  18  35-9.13642 13.6001   1
   0  18 -35 13.5096 15.2846   1
   0  18  36 12.0418 14.2589   1
   0 -18 -36 48.1337 14.1671   1
   0  18 -36 21.4168 15.5989   1
   0  18  37 124.197 15.3072   1
   0 -18 -37 163.298 15.6325   1
   0  18 -37 140.805 17.4737   1
   0 -18 -38 126.920 14.9513   1
   0  18  38 121.310 14.9150   1
   0 -18 -39 48.3103 14.4595   1
   0  18  39 22.6112 13.9801   1
   0 -18 -40 41.9370 14.5117   1
   0  18  40 22.2592 14.7386   1
   0 -18 -41 7.19467 13.3911   1
   0 -18 -42 32.9707 14.3591   1
   0  20   0 26.2993 10.7523   1
   0  20   0 35.5899 9.81201   1
   0  20   1 30.8380 11.7500   3
   0  20  -1 23.3699 11.1663   1
   0  20   1 36.9372 10.7462   1
   0  20  -1 36.9958 9.59878   1
   0  20   1 38.7320 9.75259   1
   0  20   2 211.645 14.4170   3
   0  20  -2 205.326 14.0844   1
   0  20   2 203.915 13.6838   1
   0  20  -2 205.083 12.7619   1
   0  20   2 220.876 12.5162   1
   0  20   3 243.170 14.6416   3
   0  20   3 232.583 14.1287   1
   0  20  -3 219.725 15.0755   1
   0  20   3 247.316 13.1671   1
   0  20  -3 253.690 13.4816   1
   0  20   4 327.892 15.8963   3
   0  20   4 327.559 14.5665   1
   0  20  -4 292.223 14.6992   1
   0  20   4 303.613 15.5655   1
   0  20  -4 291.481 16.0884   1
   0  20   5 4.49444 10.0419   3
   0  20  -5 16.8092 11.1762   1
   0  20  -5 18.5962 9.74915   1
   0  20   5 8.31525 9.29594   1
   0  20   5 7.95922 9.85891   1
   0  20   6-5.77412 10.1177   3
   0  20  -6 1.18241 11.3039   1
   0  20   6-3.84261 9.05879   1
   0  20  -6 7.91844 10.0381   1
   0  20   6-1.40149 10.2794   1
   0  20   7 74.4140 10.5383   3
   0  20  -7 63.7328 12.2030   1
   0  20   7 65.6824 9.93056   1
   0  20  -7 66.1603 10.6787   1
   0  20   7 59.0449 10.5153   1
   0  20  -8 141.725 11.6712   1
   0  20   8 149.405 11.7520   3
   0  20  -8 131.734 13.0026   1
   0  20   8 146.290 11.2565   1
   0  20   8 127.590 12.2648   1
   0  20  -9 15.1863 9.83472   1
   0  20   9 10.5375 8.92368   3
   0  20  -9 14.1421 11.7212   1
   0  20   9 23.6374 9.69278   1
   0  20   9 20.4807 9.95915   1
   0  20 -10 109.145 11.8382   1
   0  20  10 107.197 10.6304   3
   0  20 -10 103.715 13.1157   1
   0  20  10 97.3635 10.6464   1
   0  20  10 96.2660 11.4056   1
   0  20 -11 4.53605 9.95824   1
   0  20  11 3.35235 8.82177   3
   0  20 -11 3.79070 11.9640   1
   0  20  11 1.74801 9.59623   1
   0  20  11 2.50396 10.1288   1
   0  20 -12 36.2649 10.8197   1
   0  20  12 23.7615 8.55997   3
   0  20 -12 29.3445 11.9781   1
   0  20  12 29.3145 9.89396   1
   0  20  12 25.2535 10.4308   1
   0  20 -13 6.23019 10.3457   1
   0  20  13-1.92179 7.97444   3
   0  20 -13-1.36282 11.3593   1
   0  20  13 3.92738 9.73944   1
   0  20  13-5.38412 10.3845   1
   0  20 -14 34.2384 10.7779   1
   0  20  14 42.5004 8.35228   3
   0  20 -14 42.9818 11.8840   1
   0  20  14 46.1900 10.3517   1
   0  20  14 42.3412 11.0009   1
   0  20 -15 3.36961 11.0482   1
   0  20  15 4.46323 7.61795   3
   0  20 -15 4.82644 11.9058   1
   0  20  15 8.09602 10.2841   1
   0  20  15 5.85421 10.3760   1
   0  20  16 13.2303 10.8178   1
   0  20 -16 21.9428 11.6509   1
   0  20  16 14.1990 7.43002   3
   0  20 -16 25.1960 12.2169   1
   0  20  16 19.7190 10.0425   2
   0  20  16 17.7205 10.3471   1
   0  20  17 0.72821 10.6134   1
   0  20 -17 0.39870 12.1105   1
   0  20  17-2.08096 7.05994   3
   0  20 -17-4.99846 12.2435   1
   0  20  17-1.77989 8.93647   2
   0  20  17 1.22176 10.5188   1
   0  20  18-3.75713 10.7802   1
   0  20 -18 9.65392 12.1042   1
   0  20  18 4.73588 6.62260   3
   0  20 -18-0.11045 12.2673   1
   0  20  18 1.34156 8.95405   2
   0  20  18 0.92759 10.9261   1
   0  20 -19 25.6670 12.5082   1
   0  20  19 11.0822 6.21317   3
   0  20  19 13.8236 8.64232   2
   0  20  19 18.8003 11.1699   1
   0  20 -19 21.5820 13.2807   1
   0  20 -20 24.9970 12.6201   1
   0  20  20 24.6887 8.42949   2
   0  20 -20 37.5220 14.2823   1
   0  20  20 26.5388 11.2964   1
   0  20 -21 212.169 17.5053   1
   0  20 -21 200.545 15.6321   1
   0  20  21 207.556 14.1976   1
   0  20 -22 399.908 20.9278   1
   0  20 -22 402.549 20.3699   1
   0  20  22 396.629 18.4245   1
   0  20 -23 52.8362 14.7857   1
   0  20 -23 58.1116 13.6947   1
   0  20  23 58.7407 12.1018   1
   0  20 -24 15.4685 14.9182   1
   0  20 -24 22.8462 13.6784   1
   0  20  24 11.9397 11.7257   1
   0  20  25 79.1444 13.1363   1
   0  20 -25 77.0668 15.3036   1
   0  20  26 65.4298 12.5997   1
   0  20 -26 65.7086 14.5673   1
   0  20  27 57.4052 12.4409   1
   0  20 -27 59.7742 15.4549   1
   0  20  28 24.9246 12.8262   1
   0  20 -28 32.4769 14.3122   1
   0  20  29 0.09515 13.2349   1
   0  20 -29-5.15056 15.1586   1
   0  20  30 6.18458 12.7193   1
   0  20 -30-4.85455 14.6942   1
   0  20  31 41.3013 13.0663   1
   0  20 -31 55.6966 15.9560   1
   0  20 -32 58.1466 15.8535   1
   0  22   0 95.8338 11.6529   1
   0  22   0 100.935 13.3539   3
   0  22   0 80.8442 12.4362   1
   0  22   1-0.22401 11.9706   3
   0  22  -1 13.7546 12.7573   3
   0  22  -1 6.30340 11.8134   1
   0  22   1 11.0150 10.4724   1
   0  22  -1 18.2578 10.6191   1
   0  22   1 7.58585 11.1199   1
   0  22  -2 72.0614 14.1912   3
   0  22   2 73.6435 12.2735   3
   0  22  -2 56.0571 12.2788   1
   0  22  -2 65.5347 10.9741   1
   0  22   2 66.1193 10.9158   1
   0  22   2 64.4143 12.3379   1
   0  22   3 15.4950 11.4044   3
   0  22  -3 24.8651 13.1042   3
   0  22  -3 10.4882 11.7732   1
   0  22   3 20.9726 10.3575   1
   0  22  -3 25.5381 10.6727   1
   0  22   3 10.6788 11.3762   1
   0  22  -4 60.6004 10.8340   1
   0  22   4 51.4949 10.5188   1
   0  22  -4 68.5356 14.7733   3
   0  22   4 64.9395 11.7063   3
   0  22  -4 47.3865 12.1616   1
   0  22   4 65.8861 13.3943   2
   0  22   4 50.2681 11.4537   1
   0  22  -5 38.1599 10.5460   1
   0  22   5 24.2396 10.1454   1
   0  22  -5 27.0175 14.6365   3
   0  22   5 13.5798 11.1851   3
   0  22  -5 21.5230 11.7327   1
   0  22   5 21.9385 12.0852   2
   0  22   5 17.4876 11.2283   1
   0  22   6 27.7160 10.2331   1
   0  22  -6 25.8793 10.7139   1
   0  22  -6 22.8197 13.7510   3
   0  22   6 27.1038 10.4361   3
   0  22  -6 21.8541 12.2578   1
   0  22   6 30.9248 12.3955   2
   0  22   6 16.5423 11.2907   1
   0  22   7 30.1170 10.5551   1
   0  22  -7 29.1234 10.6308   1
   0  22   7 25.1592 10.3672   3
   0  22  -7 22.8143 13.7828   3
   0  22  -7 24.3769 12.2817   1
   0  22   7 28.8670 12.1963   2
   0  22   7 20.8680 10.5400   1
   0  22   8 37.0322 10.4339   1
   0  22  -8 30.9833 10.7940   1
   0  22   8 26.7590 10.3373   3
   0  22  -8 24.0119 11.9206   1
   0  22   8 25.1075 11.6704   2
   0  22   8 19.0512 10.7505   1
   0  22   9 19.6474 10.4407   1
   0  22  -9 11.8442 10.8559   1
   0  22   9 9.88191 9.39427   3
   0  22  -9 13.0567 12.1711   1
   0  22   9 3.90805 11.3974   2
   0  22   9 5.27600 10.6274   1
   0  22  10 8.39430 10.1929   1
   0  22 -10 12.8267 12.5326   1
   0  22 -10 5.70177 10.7335   1
   0  22  10 5.73376 11.0647   2
   0  22 -10 17.0715 15.9506   2
   0  22  10 8.06856 11.2715   1
   0  22  11 52.0391 11.2175   1
   0  22 -11 59.4454 13.4123   1
   0  22 -11 62.8713 11.8204   1
   0  22 -11 61.6980 16.6733   2
   0  22  11 50.0633 11.2378   1
   0  22  12 14.5060 10.8401   1
   0  22 -12 12.2944 11.6469   1
   0  22 -12 19.7497 16.1503   2
   0  22  12 16.7436 10.8748   1
   0  22 -12 21.5844 13.4615   1
   0  22 -13 2.06389 13.0952   1
   0  22  13 4.42772 10.7895   1
   0  22 -13-0.98702 11.2816   1
   0  22 -14 32.0923 13.4734   1
   0  22  14 24.4940 11.2216   1
   0  22 -14 30.8031 11.5461   1
   0  22 -15 17.5447 12.5990   1
   0  22  15 16.1831 11.4371   1
   0  22 -15 18.4655 12.0846   1
   0  22 -16 7.36758 13.0919   1
   0  22  16 13.8127 11.8274   1
   0  22 -16 13.9540 11.8791   1
   0  22 -17 41.6265 14.3003   1
   0  22 -17 32.2698 12.6311   1
   0  22 -18 4.49698 13.7894   1
   0  22 -18 11.7542 12.5367   1
   0  22 -19 75.6010 14.5639   1
   0  22 -19 72.1646 13.3459   1
   0  22 -20 25.7250 15.0129   1
   0  22 -21-3.22220 14.0429   1
   0  22 -22 43.3374 15.1833   1
   0  22 -23 0.12071 14.5091   1
   0  22 -24 1.09967 14.8562   1
   1   1 -64 22.7095 12.2708   2
   1   1 -63 22.3731 11.5118   2
   1   1 -62 21.0896 10.8886   2
   1   1 -62 24.8516 10.5671   3
   1   1 -61 37.9738 11.5180   2
   1   1 -61 28.8318 10.6302   3
   1  -1 -60 67.2601 9.70956   2
   1   1 -60 59.7911 10.9009   2
   1   1 -60 69.0416 10.8764   3
   1  -1 -59 103.898 10.8117   2
   1   1 -59 96.3042 11.8542   2
   1   1 -59 114.127 11.7856   3
   1  -1 -59 98.5881 9.29730   3
   1  -1 -58 45.6980 8.75118   3
   1   1 -58 33.1540 10.4989   3
   1   1 -58 61.2515 15.3447   1
   1  -1 -58 43.5773 14.5221   1
   1  -1 -58 37.6396 9.86611   2
   1   1 -58 35.0459 11.2124   2
   1  -1 -57 219.390 17.3355   1
   1   1 -57 227.723 17.7506   1
   1   1 -57 217.521 13.1707   3
   1  -1 -57 181.612 11.4140   3
  -1   1  57 214.404 17.6511   1
  -1  -1  57 226.856 17.6357   1
   1   1 -57 227.416 14.1162   2
   1  -1 -57 199.058 12.3705   2
   1  -1 -56 93.6962 9.64887   3
  -1  -1  56 102.932 15.9381   1
  -1   1  56 96.4536 16.1902   1
   1  -1 -56 49.8662 14.3320   1
   1   1 -56 50.5459 14.7376   1
   1  -1 -56 113.864 10.1617   2
   1   1 -56 61.3705 11.0763   2
   1  -1 -55 156.657 15.5903   1
   1   1 -55 168.588 16.0828   1
   1  -1 -55 148.020 10.6840   3
  -1   1  55 189.904 16.9030   1
  -1  -1  55 199.339 17.1856   1
   1   1 -55 176.047 13.0355   2
   1  -1 -55 172.796 11.7116   2
   1  -1 -54 65.2498 8.74111   3
  -1  -1  54 38.9239 14.2627   1
  -1   1  54 29.7209 14.3438   1
   1  -1 -54 63.1512 14.1918   1
   1   1 -54 37.9449 14.0197   1
   1  -1 -54 94.5234 9.62203   2
   1   1 -54 24.2860 10.5726   2
   1  -1 -53 62.0336 8.99455   3
  -1   1  53 94.7717 15.2104   1
  -1  -1  53 85.1620 14.1036   1
   1  -1 -53 94.8460 14.0572   1
   1   1 -53 79.1088 13.9248   1
   1  -1 -53 77.4411 9.43268   2
   1   1 -53 86.7426 10.3705   2
   1  -1 -52 65.3440 9.08312   3
  -1   1  52 118.408 14.1386   1
  -1  -1  52 178.286 14.8663   1
   1  -1 -52 119.336 13.6287   1
   1   1 -52 115.810 14.8629   1
   1  -1 -52 71.7032 9.42257   2
   1   1 -52 60.8864 10.3909   2
   1  -1 -51 442.256 18.0672   3
   1   1 -51 491.587 19.5762   2
   1  -1 -51 473.837 18.3516   2
   1  -1 -51 524.794 22.4910   1
   1   1 -51 539.037 22.4827   1
  -1  -1  51 538.175 22.7363   1
  -1   1  51 578.789 23.3505   1
   1  -1 -50 548.768 19.0311   2
   1   1 -50 492.904 20.2610   2
   1   1 -50 477.956 22.6343   1
   1  -1 -50 571.625 22.9569   1
  -1   1  50 530.154 23.3875   1
   1   1 -49 122.102 11.7799   2
   1   1 -49 101.106 13.9046   1
   1  -1 -49 122.356 13.9134   1
  -1   1  49 126.044 14.5854   1
   1  -1 -48 94.2104 12.7485   1
   1   1 -48 86.1577 13.6273   1
   1  -1 -48 68.1691 9.13093   2
  -1   1  48 111.267 14.5460   1
   1   1 -47 539.803 20.2812   2
   1  -1 -47 516.589 19.2722   2
   1  -1 -47 568.500 22.6210   1
   1   1 -47 541.429 22.6724   1
  -1   1  47 613.228 23.7216   1
   1   1 -46 312.426 14.9796   2
   1  -1 -46 376.359 14.0743   2
   1  -1 -46 366.864 17.4008   1
   1   1 -46 278.393 17.2747   1
  -1   1  46 243.904 17.0992   1
   1  -1 -45 146.045 9.57508   2
   1   1 -45 115.237 10.9340   2
   1  -1 -45 130.713 12.6991   1
   1   1 -45 95.4103 12.4839   1
  -1   1  45 151.109 14.2866   1
   1   1 -44 194.743 12.4508   2
   1  -1 -44 209.791 10.8416   2
   1   1 -44 214.179 14.8653   1
   1  -1 -44 187.672 13.3397   1
  -1   1  44 211.277 14.6508   1
   1   1 -43 32.4038 9.60021   2
   1  -1 -43 82.3319 8.52129   2
   1   1 -43 30.2935 10.7841   1
   1  -1 -43 88.4502 11.8048   1
  -1   1  43 55.2389 11.9736   1
   1  -1 -42 345.379 16.0575   2
   1   1 -42 296.528 16.9278   2
   1  -1 -42 670.596 20.6197   1
   1   1 -42 592.348 20.7062   1
  -1   1  42 609.114 21.7873   1
   1   1 -41 2216.04 64.3209   2
   1  -1 -41 2172.16 63.3668   2
   1   1 -41 2146.81 65.4039   1
   1  -1 -41 2180.76 65.2128   1
  -1   1  41 2292.00 65.9213   1
   1   1 -40 212.158 13.4633   2
   1  -1 -40 207.161 14.4200   1
  -1   1  40 207.968 15.8365   1
   1  -1 -39 65.8195 10.7378   1
   1   1 -39 43.1670 11.6179   1
   1   1 -39 22.3173 9.36413   2
   1  -1 -39 45.5879 7.69842   2
  -1   1  39 50.6329 12.2506   1
   1   1 -38 420.262 16.6802   2
   1  -1 -38 388.402 15.1278   2
   1   1 -38 412.484 17.8325   1
   1  -1 -38 415.962 17.8643   1
  -1   1  38 417.830 18.0545   1
   1   1 -37 271.820 13.8117   2
   1  -1 -37 297.969 12.5038   2
   1  -1 -37 361.426 15.8030   1
   1   1 -37 296.766 15.6625   1
  -1   1  37 305.092 15.5715   1
   1  -1 -36 336.791 12.8394   2
   1   1 -36 229.551 13.5933   2
   1   1 -36 209.957 14.5894   1
   1  -1 -36 474.673 16.1125   1
  -1   1  36 365.866 16.5867   1
   1  -1 -35 1284.07 38.0620   2
   1   1 -35 1319.29 39.0413   2
   1  -1 -35 1302.07 39.6234   1
   1   1 -35 1211.67 39.7425   1
  -1   1  35 1280.17 39.8792   1
   1  -1 -34 434.646 13.4242   2
   1   1 -34 228.594 13.6961   2
   1   1 -34 226.519 14.9601   1
   1  -1 -34 404.170 15.1766   1
  -1   1  34 330.924 15.5515   1
   1  -1 -33 991.507 30.8741   2
   1   1 -33 918.887 31.8112   2
   1  -1 -33 1126.07 32.6845   1
  -1   1  33 1113.15 33.2088   1
   1  -1 -32 3420.48 97.6217   2
   1   1 -32 3651.21 98.6319   2
   1  -1 -32 3437.70 98.7949   1
  -1   1  32 3365.13 98.9541   1
   1  -1 -31 435.802 12.8548   2
   1  -1 -31 445.195 15.0991   1
  -1   1  31 348.720 15.1890   1
   1  -1 -30 361.574 11.0030   2
   1  -1 -30 508.108 14.2315   1
  -1   1  30 194.708 12.8671   1
   1   1 -29 4483.97 121.783   2
   1  -1 -29 4265.28 120.889   2
   1  -1 -29 4246.69 121.894   1
  -1   1  29 4313.92 122.201   1
   1  -1 -28 542.292 18.1737   1
  -1   1  28 590.979 19.4999   1
   1  -1 -27 140.094 7.26342   2
   1   1 -27 96.3467 8.58036   2
  -1   1  27 127.606 9.46901   1
   1  -1 -26 428.142 13.9047   2
   1   1 -26 379.342 14.7715   2
   1  -1 -26 435.315 15.3482   1
  -1   1  26 384.034 15.3998   1
   1   1 -25 153.709 11.2985   2
  -1   1  25 166.931 12.3156   1
   1  -1 -24 3111.97 85.3087   1
   1  -1 -24 3005.72 84.4673   2
   1   1 -24 2906.90 85.1102   2
   1  -1 -23 2482.20 72.0423   2
   1   1 -23 2133.66 72.4819   2
   1  -1 -22 12331.6 338.982   1
   1  -1 -22 12185.3 338.279   2
   1  -1 -21 8615.47 234.894   1
   1  -1 -21 8356.38 234.067   2
   1  -1 -20 3012.53 84.7855   1
   1  -1 -20 2997.13 84.0758   2
   1  -1 -19 220.042 9.26617   1
   1  -1 -19 176.078 7.65213   2
   1  -1 -18 21.4923 5.26710   1
   1  -1 -18 25.4275 3.95896   2
   1  -1 -17 178.042 7.29422   1
   1  -1 -17 103.297 5.81965   2
   1  -1 -16 3491.39 97.9225   1
   1  -1 -16 3506.81 97.3784   2
   1  -1 -15 121.078 6.48401   1
   1  -1 -15 105.319 5.13701   2
   1  -1 -14 1456.34 41.9327   1
   1  -1 -14 1479.58 41.4523   2
   1  -1 -13 30.2745 4.45157   1
   1  -1 -13 21.5301 3.34515   2
   1  -1 -12 106.308 5.95734   1
   1  -1 -12 140.660 5.31033   2
   1  -1 -11 2947.26 84.3707   1
   1  -1 -11 3078.19 83.9707   2
   1  -1 -10 3179.90 88.5330   1
   1  -1  -9 4356.40 120.751   1
   1  -1  -8 4289.47 118.794   1
   1  -1  -7 6008.39 165.957   1
   1  -1  -6 30.2956 2.63244   1
   1   1   7 2490.27 69.0280   2
  -1  -1  -8 4197.25 119.609   2
  -1   1  -8 4515.07 120.177   2
   1   1   8 4376.69 119.684   2
   1   1   9 34691.5 939.171   2
  -1   1  -9 34324.3 939.572   2
  -1  -1  -9 33490.7 939.110   2
  -1  -1 -10 9461.99 275.961   2
   1   1  10 10155.4 276.119   2
  -1  -1 -11 2889.35 84.4284   2
   1   1  11 3075.90 84.6494   2
   1   1  12 2144.40 58.4920   2
  -1  -1 -12 1980.94 58.2393   2
  -1   1 -12 2201.63 58.9494   2
  -1   1 -13 1480.39 41.2942   2
  -1  -1 -13 1382.53 40.5689   2
   1   1  13 1486.30 40.8520   2
   1   1  14 100.579 5.75620   2
  -1  -1 -14 136.385 5.69351   2
  -1   1 -15 8662.87 236.256   2
  -1  -1 -15 8266.66 235.625   2
   1   1  15 8771.30 235.935   2
  -1   1 -16 3331.40 94.1163   2
  -1  -1 -16 3374.97 93.6458   2
  -1   1 -17 136.147 8.57696   2
  -1  -1 -17 338.082 8.82551   2
  -1   1 -18 973.154 29.2493   2
  -1  -1 -18 992.675 28.5178   2
  -1  -1 -19 6015.77 160.407   2
  -1   1 -19 5475.03 160.832   2
  -1   1 -20 8073.85 222.241   2
  -1  -1 -20 8540.79 221.686   2
  -1  -1 -21 3795.04 99.9902   1
  -1  -1 -21 3791.11 99.1771   2
  -1  -1 -22 555.388 15.3895   1
  -1  -1 -22 601.524 14.3108   2
  -1  -1 -23 264.794 10.8836   1
  -1  -1 -23 320.279 9.53669   2
  -1  -1 -24 1904.14 57.1500   1
  -1  -1 -24 2006.03 56.5087   2
  -1   1 -24 2053.14 57.2996   2
  -1  -1 -25 705.867 20.8830   1
  -1  -1 -25 693.251 19.5835   2
  -1  -1 -26 751.988 20.7142   1
  -1  -1 -26 825.504 19.8739   2
  -1  -1 -27 4120.98 117.840   1
  -1   1 -27 4281.13 117.726   2
  -1  -1 -27 4155.64 116.934   2
  -1  -1 -28 902.137 17.8997   1
  -1  -1 -28 599.397 15.1685   2
  -1  -1 -29 82.9007 8.27711   1
  -1   1 -29 67.5082 7.67103   2
  -1  -1 -29 111.751 6.85856   2
  -1  -1 -30 638.837 23.5765   1
  -1   1 -30 542.559 22.8199   2
  -1  -1 -31 3036.62 88.0288   1
  -1   1 -31 2909.53 87.5937   2
  -1  -1 -32 3006.12 83.3955   1
  -1  -1 -32 2908.74 82.1433   2
  -1   1 -32 2803.27 82.8141   2
  -1  -1 -33 446.956 15.5773   1
  -1  -1 -33 356.902 12.3985   2
  -1  -1 -34 57.7511 9.50807   1
  -1  -1 -34 81.0595 7.17087   2
  -1  -1 -35 273.115 13.7735   1
  -1   1 -35 214.311 12.5592   2
  -1  -1 -36 741.017 28.4647   1
  -1   1 -36 673.010 27.5544   2
  -1  -1 -37 2680.72 77.5404   1
  -1  -1 -37 2640.70 76.0877   2
  -1   1 -37 2702.08 76.9692   2
  -1  -1 -38 925.047 24.2043   1
  -1  -1 -38 828.861 21.6544   2
  -1  -1 -39 1559.61 47.5284   1
  -1  -1 -39 1557.33 45.9613   2
  -1   1 -39 1565.88 46.8337   2
  -1   1 -40 212.955 14.0056   2
  -1  -1 -40 341.629 13.6846   2
  -1  -1 -41 82.6098 11.0932   1
  -1   1 -41 45.5325 9.53703   2
  -1  -1 -41 66.1605 8.29390   2
  -1   1 -42 391.627 17.0244   2
  -1  -1 -42 412.474 18.2154   1
  -1  -1 -43 2005.29 58.4804   3
   1   1  43 1920.79 60.8876   1
  -1   1 -43 2005.91 59.4061   2
  -1  -1 -43 2104.77 58.7733   2
  -1  -1 -43 2000.19 60.4127   1
  -1  -1 -44 612.461 23.9728   3
   1   1  44 790.983 28.6443   1
  -1  -1 -44 824.808 25.0058   2
  -1   1 -44 681.150 25.4828   2
  -1  -1 -44 980.319 27.6521   1
  -1  -1 -45 565.281 17.5483   3
   1   1  45 192.035 19.4146   1
  -1  -1 -45 670.373 18.1784   2
  -1   1 -45 340.145 18.0701   2
  -1  -1 -45 476.022 20.0237   1
  -1  -1 -46 1395.80 44.0477   1
  -1  -1 -46 1324.95 41.5485   3
   1   1  46 1472.68 45.4483   1
  -1   1 -46 1453.28 42.8701   2
  -1  -1 -46 1372.98 41.8128   2
  -1  -1 -47 121.686 10.5622   3
  -1   1 -47 119.814 12.0993   2
  -1  -1 -48 286.316 18.8881   1
  -1  -1 -48 564.671 16.8669   3
   1   1  48 171.411 19.3277   1
  -1   1 -48 401.726 17.5351   2
  -1  -1 -48 544.413 17.3502   2
  -1  -1 -49 1402.57 44.6923   1
  -1  -1 -49 1366.45 41.7234   3
   1   1  49 1512.64 45.9059   1
  -1   1 -49 1381.29 42.8259   2
  -1  -1 -49 1366.63 41.9277   2
  -1  -1 -50 242.522 13.2070   3
  -1   1 -50 287.388 14.7806   3
  -1   1 -50 260.694 15.0533   2
  -1  -1 -50 297.870 14.3079   2
  -1   1 -51 73.7321 10.2837   3
  -1  -1 -51 72.5016 8.48022   3
   1   1  51 110.310 15.0120   1
  -1  -1 -51 122.517 13.7389   1
  -1  -1 -51 72.9293 9.44479   2
  -1   1 -51 66.9679 10.8430   2
  -1  -1 -52 43.0593 8.13179   3
  -1   1 -52 47.3445 10.1249   3
   1   1  52 43.9302 14.3813   1
  -1  -1 -52 54.9516 12.7872   1
  -1  -1 -52 43.9865 9.54879   2
  -1   1 -52 53.1862 10.4311   2
  -1   1 -53 40.4130 10.0325   3
  -1  -1 -53 59.3557 8.35444   3
   1   1  53 29.2103 14.4066   1
  -1  -1 -53 39.1853 12.6726   1
  -1  -1 -53 42.6930 9.28855   2
  -1   1 -53 52.4559 10.8794   2
  -1   1 -54 168.144 17.7647   1
  -1  -1 -54 139.498 16.1903   1
  -1   1 -54 310.196 14.7086   3
  -1  -1 -54 392.033 13.6394   3
   1   1  54 153.601 18.2204   1
  -1   1 -54 265.728 14.8941   2
  -1  -1 -54 334.127 14.1748   2
  -1  -1 -55 714.921 27.8414   1
  -1   1 -55 636.683 27.4038   1
  -1  -1 -55 623.076 22.6736   3
  -1   1 -55 694.073 24.5264   3
   1   1  55 788.240 29.0574   1
  -1   1 -55 717.625 24.9554   2
  -1  -1 -55 674.115 23.4881   2
  -1   1 -56 293.482 17.8657   1
  -1  -1 -56 337.019 18.0094   1
  -1   1 -56 87.1905 11.4103   3
  -1  -1 -56 91.4496 9.29844   3
   1   1  56 193.350 17.6449   1
  -1   1 -56 102.215 12.4341   2
  -1  -1 -56 104.260 10.4481   2
  -1  -1 -57 99.5076 15.4000   1
  -1   1 -57 95.5518 15.4674   1
  -1  -1 -57 80.8730 9.87086   2
  -1   1 -57 96.1884 11.7788   2
  -1   1 -57 87.3916 10.6751   3
  -1  -1 -57 73.1817 8.79116   3
  -1   1 -58-0.19289 10.9205   2
  -1   1 -58 10.1223 9.67567   3
  -1  -1 -58-1.44295 7.60081   3
  -1   1 -59 11.0871 10.7350   2
  -1  -1 -59 21.1925 7.34834   3
  -1   1 -59 6.02272 9.83601   3
  -1   1 -60 33.7704 11.0186   2
  -1   1 -60 28.7521 10.1862   3
  -1   1 -61 82.3529 11.7198   2
  -1   1 -61 68.1115 10.7418   3
  -1   1 -62 5.37916 11.4419   2
  -1   1 -63 15.5664 11.7502   2
  -1   1 -64 16.4574 11.8944   2
   1   3 -65 9.70337 12.6037   2
   1   3 -64 165.047 15.4125   2
   1   3 -63 33.5796 13.0974   2
   1   3 -63 60.7349 12.9413   3
   1   3 -62 8.56219 12.6164   2
   1   3 -62 9.97769 12.1067   3
   1   3 -61 25.0569 12.6155   2
   1   3 -61 21.5631 12.1329   3
   1   3 -60 14.3081 12.6085   2
   1   3 -59 67.1003 12.7740   2
   1   3 -58 135.671 13.5517   2
   1  -3 -58 104.291 14.6395   1
  -1   3  57 33.4478 14.6477   1
   1   3 -57 15.0056 12.5272   2
   1  -3 -56 105.043 7.27200   3
  -1   3  56 162.027 17.3216   1
   1   3 -56 137.539 13.4732   2
   1  -3 -56 160.476 14.9543   1
   1  -3 -55 117.647 7.69251   3
  -1   3  55 94.0489 15.2560   1
   1   3 -55 95.8237 12.8088   2
   1  -3 -55 135.302 15.0323   1
   1  -3 -54 35.3946 6.16854   3
  -1   3  54 26.7797 14.9401   1
   1   3 -54 19.7894 12.2713   2
   1  -3 -54 59.4006 13.3131   1
   1  -3 -53 63.4039 6.76647   3
  -1   3  53 94.1422 15.1249   1
   1   3 -53 85.1452 12.1798   2
   1  -3 -53 88.4253 13.7531   1
   1  -3 -52 70.5632 6.66817   3
  -1   3  52 88.4900 14.5693   1
   1   3 -52 84.5537 12.3655   2
   1  -3 -52 103.723 13.6142   1
   1  -3 -51 49.7343 6.44222   3
  -1   3  51 37.8745 14.2907   1
   1   3 -51 37.7365 11.3762   2
   1  -3 -51 67.3341 13.0136   1
   1  -3 -50 66.2146 6.62307   3
  -1   3  50 72.5262 12.8814   1
   1   3 -50 77.0908 12.0636   2
   1  -3 -50 78.1241 13.0426   1
   1  -3 -49 39.5445 6.07933   3
  -1   3  49 20.4592 13.1171   1
   1   3 -49 22.2882 11.0824   2
   1  -3 -49 35.3141 12.0275   1
   1  -3 -48 27.6413 6.12642   3
  -1   3  48 23.4460 13.2832   1
   1   3 -48 15.3136 11.1899   2
  -1   3  47 481.298 21.6177   1
   1   3 -47 437.460 19.3089   2
   1  -3 -47 483.431 15.9813   2
   1  -3 -46 1594.48 47.6702   1
  -1   3  46 1634.32 48.8874   1
   1   3 -46 1615.64 47.6422   2
   1  -3 -46 1569.70 44.5940   2
   1  -3 -45 548.878 19.6736   1
   1  -3 -45 522.752 15.3886   3
   1   3 -45 126.871 17.4810   2
   1  -3 -45 787.418 16.5351   2
   1  -3 -44 401.041 15.6604   3
  -1   3  44 501.157 21.4294   1
   1   3 -44 440.354 19.8438   2
   1  -3 -44 498.386 16.4806   2
   1  -3 -43 962.433 30.8076   1
   1  -3 -43 828.184 27.5545   3
  -1   3  43 945.046 32.0505   1
   1   3 -43 922.464 31.1467   2
   1  -3 -43 1008.59 28.2351   2
   1  -3 -42 334.240 15.9862   1
   1  -3 -42 345.902 11.8735   3
   1   3 -42 112.040 14.6114   2
   1  -3 -42 517.679 12.9989   2
  -1   3  42 102.854 14.4542   1
   1  -3 -41 343.280 15.6849   1
   1   3 -41 224.804 15.0166   2
   1  -3 -41 297.613 11.4453   2
  -1   3  41 256.097 16.0288   1
   1  -3 -40 416.650 17.9731   1
   1   3 -40 378.181 18.0520   2
   1  -3 -40 438.069 14.6121   2
  -1   3  40 413.884 18.9691   1
   1   3 -39 221.239 14.7342   2
  -1   3  39 246.024 15.3399   1
   1  -3 -38 346.408 13.9085   1
   1   3 -38 111.032 13.0589   2
   1  -3 -38 311.917 10.5682   2
  -1   3  38 117.126 13.8020   1
   1  -3 -37 824.317 27.4091   1
   1   3 -37 861.159 28.0969   2
   1  -3 -37 787.613 24.7736   2
  -1   3  37 852.365 28.5299   1
   1  -3 -36 287.539 13.2833   1
   1   3 -36 53.1387 11.9031   2
   1  -3 -36 386.793 10.2129   2
  -1   3  36 71.5712 12.7289   1
   1  -3 -35 292.076 13.3447   1
   1   3 -35 210.932 13.5979   2
   1  -3 -35 297.156 10.2609   2
  -1   3  35 209.799 13.7264   1
   1  -3 -34 641.650 20.6222   1
   1   3 -34 447.146 20.2652   2
   1  -3 -34 621.060 17.7214   2
  -1   3  34 439.679 20.3965   1
   1  -3 -33 1252.61 33.6560   1
   1   3 -33 854.573 33.3330   2
   1  -3 -33 1180.07 31.4435   2
  -1   3  33 876.963 33.6683   1
   1  -3 -32 1630.42 46.8294   1
   1   3 -32 1469.34 47.0423   2
   1  -3 -32 1583.76 44.7562   2
  -1   3  32 1541.36 47.3019   1
   1  -3 -31 476.602 10.1330   2
   1  -3 -31 394.860 12.8324   1
   1  -3 -30 163.867 6.04759   2
   1   3 -30 1.34728 8.16280   2
   1  -3 -30 126.060 8.88760   1
  -1   3  30-7.50121 8.59727   1
   1  -3 -29 1102.02 29.1656   2
   1   3 -29 878.637 31.3185   2
   1  -3 -29 1033.58 31.0424   1
  -1   3  29 845.969 31.1358   1
   1  -3 -28 1597.82 43.8216   2
   1  -3 -28 1598.32 45.5134   1
   1  -3 -27 1789.90 46.6245   2
   1  -3 -27 1905.79 48.4775   1
   1  -3 -26 3338.54 93.0213   2
   1  -3 -26 3468.22 94.5128   1
  -1   3  26 3192.50 94.8428   1
   1  -3 -25 1651.76 45.5069   2
   1  -3 -25 1842.77 47.3616   1
   1  -3 -24 690.795 17.3083   2
   1  -3 -24 757.327 19.6515   1
   1  -3 -23 2081.21 59.9094   1
   1  -3 -23 2088.17 58.5065   2
  -1   3  23 2099.36 60.3333   1
   1  -3 -22 1346.42 35.7621   1
   1  -3 -22 1272.67 34.0452   2
  -1  -3  22 1034.58 35.7952   1
  -1   3  22 1018.71 35.6593   1
   1  -3 -21 1939.06 50.9781   1
   1  -3 -21 1754.92 49.4386   2
  -1   3  21 1830.39 51.2623   1
   1  -3 -20 1131.17 30.8250   1
   1  -3 -20 1012.09 29.1467   2
  -1   3  20 1087.63 31.0062   1
   1  -3 -19 127.297 7.34312   1
   1  -3 -19 114.528 4.82860   2
  -1  -3  19 135.684 7.89562   1
  -1   3  19 91.6881 7.41251   1
  -1   3  18 5.95965 5.66392   1
   1  -3 -18 19.3221 3.16790   2
  -1  -3  18 2.80069 5.80742   1
   1  -3 -17 3777.94 104.095   1
   1  -3 -17 3637.16 102.958   2
  -1  -3  17 3543.25 104.404   1
  -1   3  16 112.907 6.80639   1
  -1  -3  16 97.8571 7.10295   1
   1  -3 -15 763.609 23.0774   1
  -1   3  15 831.667 23.4313   1
  -1  -3  15 734.263 23.5637   1
  -1   3  14 3481.13 94.7175   1
   1  -3 -14 3377.00 94.5215   1
  -1  -3  14 3290.63 94.8788   1
  -1   3  13 226.608 6.87216   2
  -1   3  13 215.470 8.38572   1
   1  -3 -13 208.991 8.25640   1
  -1  -3  13 217.537 8.91403   1
  -1   3  12 1489.60 40.0915   2
  -1  -3  12 1332.49 41.3566   1
   1  -3 -12 1389.57 40.9324   1
  -1   3  12 1434.44 41.0584   1
  -1   3  11 5075.83 135.253   1
   1  -3 -11 4849.42 135.133   1
  -1  -3  11 4657.90 135.506   1
  -1   3  10 7575.45 203.488   1
   1  -3 -10 7362.05 203.392   1
  -1  -3  10 7087.18 203.737   1
   1  -3  -9 1754.91 49.8547   1
  -1   3   9 1773.83 49.9315   1
  -1  -3   9 1808.61 50.3375   1
   1  -3  -8 47270.9 1304.78   1
  -1   3   8 47263.5 1304.80   1
  -1  -3   8 47820.0 1305.16   1
  -1   3   7 9893.59 276.465   1
   1  -3  -7 9970.93 276.434   1
  -1  -3   7 10290.2 276.841   1
   1  -3  -6 342.809 9.84372   1
  -1   3   6 322.304 9.89536   1
  -1  -3   6 268.931 10.3175   1
  -1   3   6 307.487 9.14476   3
   1  -3  -5 49316.7 1328.03   1
  -1   3   5 48404.1 1328.00   1
  -1  -3   5 49572.0 1328.46   1
  -1   3   5 46943.2 1327.81   3
  -1   3   4 38.7769 3.22756   1
   1  -3  -4 40.6263 3.25446   1
  -1  -3   4 31.9981 4.24782   1
  -1   3   3 62571.1 1722.92   1
   1  -3  -3 62685.7 1722.94   1
  -1   3   2 6168.46 170.157   1
  -1   3   1 11679.7 321.733   1
  -1   3  -1 33.9421 2.79619   1
  -1  -3  -2 5026.51 142.010   1
   1  -3   2 5301.63 141.886   1
  -1   3  -2 5062.24 141.815   1
  -1  -3  -3 1224.03 34.5969   1
   1  -3   3 1280.38 34.4713   1
  -1   3  -3 1166.82 34.3703   1
  -1  -3  -4 146025. 4071.29   1
  -1   3  -4 146636. 4071.23   1
   1  -3   4 151329. 4071.26   1
  -1   3  -5 1079.20 31.3276   1
  -1  -3  -5 1122.25 31.3573   1
   1  -3   5 1100.91 31.2742   1
  -1   3  -6 8350.40 239.637   1
  -1  -3  -6 8948.60 239.640   1
   1  -3   6 8737.55 239.631   1
   1  -3   7 3425.42 95.2189   1
  -1   3  -7 3328.51 95.2164   1
  -1  -3  -7 3511.47 95.2030   1
   1  -3   8 4972.57 135.349   1
  -1   3  -8 4617.39 135.394   1
  -1  -3  -8 5035.83 135.318   1
   1  -3   9 39.8758 4.06142   1
  -1   3  -9 34.7081 4.60100   1
  -1  -3  -9 28.6453 3.96717   1
  -1  -3 -10 15092.5 414.869   1
   1  -3  10 15142.7 414.966   1
  -1   3 -10 14877.9 415.027   1
  -1  -3 -11 283.952 10.5081   1
   1   3  11 321.196 9.55408   2
   1  -3  11 327.768 10.7727   1
  -1   3 -11 310.227 10.9387   1
  -1  -3 -12 35.1611 4.51664   1
   1   3  12 37.6476 3.00084   2
   1  -3  12 31.9904 4.78122   1
  -1   3 -12 22.7779 4.91946   1
   1  -3  13 5008.61 142.708   1
  -1   3 -13 4702.32 142.683   1
  -1  -3 -13 5225.97 142.568   1
   1   3  13 4905.80 142.615   1
   1   3  13 5480.65 141.922   2
   1  -3  14 999.970 28.8960   1
   1   3  14 927.663 28.7014   1
  -1  -3 -14 941.910 28.5402   1
   1   3  14 1009.26 27.8052   2
   1  -3  15 1030.89 30.8557   1
  -1  -3 -15 1024.70 30.5771   1
   1   3  15 1006.12 30.7189   1
   1   3  15 1086.23 29.8332   2
   1  -3  16 619.115 18.4952   1
   1   3  16 547.942 18.2184   1
  -1  -3 -16 548.583 18.0187   1
   1   3  16 595.896 17.2281   2
   1  -3  17 1507.91 45.5215   1
   1   3  17 1584.91 45.6336   1
  -1  -3 -17 1540.78 45.3119   1
   1   3  17 1633.73 44.6234   2
   1   3  18 189.549 10.2076   1
  -1  -3 -18 212.564 9.96013   1
  -1  -3 -19 3535.14 104.378   3
   1   3  19 3897.03 105.235   2
  -1  -3 -19 3789.27 105.921   1
   1   3  19 3833.99 106.238   1
  -1  -3 -20 6089.98 173.941   3
   1  -3  20 6188.67 175.630   1
   1   3  20 6651.87 174.824   2
  -1   3 -20 6458.80 176.142   2
  -1  -3 -20 6244.23 175.425   1
   1   3  20 6670.92 175.862   1
  -1  -3 -21 383.038 9.07294   3
   1  -3  21 257.169 11.7076   1
   1   3  21 151.742 9.19716   2
  -1   3 -21 183.690 11.8670   2
  -1  -3 -21 386.304 12.4316   1
   1   3  21 164.137 10.8859   1
  -1  -3 -22 40.4143 3.54676   3
  -1   3 -22 28.7805 7.58301   2
   1   3  22 20.6977 5.20446   2
   1   3  22 22.4463 7.38127   1
  -1  -3 -23 604.664 19.1656   3
  -1   3 -23 719.571 22.4185   2
   1   3  23 656.948 21.9833   1
  -1  -3 -23 689.050 21.4803   1
  -1  -3 -24 642.976 20.7367   1
   1   3  24 595.737 21.1825   1
  -1  -3 -24 631.004 18.5044   3
   1  -3  24 635.835 20.9652   1
  -1   3 -24 556.660 21.1892   2
  -1  -3 -24 668.754 19.0040   2
  -1  -3 -25 466.816 15.9916   1
  -1  -3 -25 424.707 13.4674   3
   1  -3  25 789.246 17.7388   1
   1   3  25 244.711 15.4995   1
  -1   3 -25 252.988 15.6557   2
  -1  -3 -25 572.470 14.3519   2
  -1  -3 -26 2401.94 62.6170   1
  -1  -3 -26 2042.94 60.5423   3
   1   3  26 1782.21 62.3678   1
  -1   3 -26 1785.19 62.4624   2
  -1  -3 -26 2343.66 61.0567   2
  -1  -3 -27 5124.39 139.788   1
  -1  -3 -27 4930.55 138.073   3
   1  -3  27 4754.40 140.086   1
   1   3  27 5106.59 140.436   1
  -1   3 -27 5002.51 140.323   2
  -1  -3 -27 5020.67 138.421   2
  -1  -3 -28 1547.94 29.6041   1
  -1  -3 -28 1428.05 26.4824   3
   1  -3  28 900.427 28.7100   1
  -1  -3 -28 1548.36 27.1782   2
  -1  -3 -29 1335.15 39.6868   1
  -1  -3 -29 1292.68 37.5852   3
   1   3  29 1399.03 40.5599   1
   1  -3  29 1300.07 39.9906   1
  -1   3 -29 1326.10 40.1197   2
  -1  -3 -29 1328.35 38.0220   2
  -1  -3 -30 475.074 14.3922   1
  -1  -3 -30 340.258 10.7275   3
   1  -3  30 203.079 13.4554   1
   1   3  30 145.533 12.9124   1
  -1   3 -30 152.508 12.6267   2
  -1  -3 -30 561.086 12.0540   2
  -1  -3 -31 656.284 16.7539   1
  -1  -3 -31 422.436 12.7059   3
   1  -3  31 1025.49 19.3472   1
  -1  -3 -31 766.133 14.3644   2
  -1  -3 -32 2549.03 70.5934   1
  -1  -3 -32 2271.94 68.3877   3
   1   3  32 2467.47 71.3557   1
   1  -3  32 2641.02 71.3890   1
  -1   3 -32 2411.72 70.9315   2
  -1  -3 -32 2526.07 68.8810   2
  -1  -3 -33 2280.52 57.7906   1
  -1  -3 -33 1842.72 55.1309   3
   1   3  33 1311.52 57.0766   1
   1  -3  33 2250.10 58.4524   1
  -1   3 -33 1474.77 57.1413   2
  -1  -3 -33 2585.31 56.1212   2
  -1  -3 -34 2535.08 68.2236   1
  -1  -3 -34 2197.95 65.7122   3
   1  -3  34 2298.98 68.6342   1
   1   3  34 2091.87 68.2671   1
  -1   3 -34 2213.99 68.2723   2
  -1  -3 -34 2649.24 66.4194   2
  -1  -3 -35 1394.86 37.8489   1
  -1  -3 -35 1172.89 34.7354   3
   1   3  35 1018.77 37.6441   1
   1  -3  35 1106.88 37.8750   1
  -1   3 -35 1047.99 37.3911   2
  -1  -3 -35 1371.99 35.4883   2
  -1  -3 -36 410.300 14.0535   1
  -1  -3 -36 229.941 9.58797   3
   1  -3  36 300.583 14.4973   1
   1   3  36 42.0965 13.2594   1
  -1   3 -36 59.2551 12.7245   2
  -1  -3 -36 509.432 11.6936   2
  -1  -3 -37 588.403 21.2080   1
  -1  -3 -37 518.725 17.7201   3
   1  -3  37 626.113 22.3289   1
   1   3  37 576.070 22.2024   1
  -1   3 -37 591.269 21.5526   2
  -1  -3 -37 619.920 18.6143   2
  -1  -3 -38 393.551 15.6032   1
  -1  -3 -38 267.940 10.8303   3
   1   3  38 259.835 15.8793   1
   1  -3  38 309.020 16.1188   1
  -1   3 -38 266.522 15.0228   2
  -1  -3 -38 392.320 12.2027   2
  -1  -3 -39 193.038 12.4648   1
  -1  -3 -39 131.872 7.30552   3
   1  -3  39 116.770 11.9648   1
   1   3  39 72.3251 12.2819   1
  -1   3 -39 54.1070 11.0619   2
  -1  -3 -39 209.495 8.73276   2
  -1  -3 -40 195.291 8.70461   3
   1   3  40 227.152 14.5765   1
   1  -3  40 184.535 13.7193   1
  -1   3 -40 217.664 13.4329   2
  -1  -3 -40 229.679 13.3521   1
  -1  -3 -41 42.3895 5.68076   3
   1   3  41 12.7075 10.7955   1
   1  -3  41 46.4601 11.6589   1
  -1   3 -41 0.69297 10.3825   2
  -1  -3 -42 37.5168 5.60914   3
   1   3  42 38.6369 11.5126   1
   1  -3  42 27.5682 11.4355   1
  -1   3 -42 32.7255 10.4639   2
  -1  -3 -42 56.6122 10.3200   1
  -1  -3 -43 100.495 6.33912   3
   1   3  43 13.7990 12.1253   1
   1  -3  43 101.482 12.7803   1
  -1   3 -43 7.92214 10.4578   2
  -1  -3 -43 159.963 12.1856   1
  -1  -3 -44 291.495 11.6081   3
   1  -3  44 341.762 17.2392   1
   1   3  44 365.512 18.2242   1
  -1   3 -44 376.418 16.5374   2
  -1  -3 -44 352.283 16.6213   1
  -1  -3 -45 75.1406 6.49697   3
   1   3  45 37.2954 13.5113   1
   1  -3  45 78.0069 13.0467   1
  -1   3 -45 56.2324 11.3896   2
  -1  -3 -46 134.043 7.31145   3
   1   3  46 117.134 14.4967   1
   1  -3  46 106.405 13.1909   1
  -1   3 -46 114.917 12.5226   2
  -1  -3 -46 136.529 12.4656   1
  -1  -3 -47 174.110 8.51011   3
   1   3  47 152.588 14.4696   1
   1  -3  47 189.665 14.4103   1
  -1   3 -47 192.505 13.7104   2
  -1  -3 -47 233.101 14.4768   1
  -1  -3 -48 108.542 7.38085   3
   1  -3  48 149.986 13.5528   1
   1   3  48 147.274 14.8447   1
  -1   3 -48 149.076 12.8162   2
  -1  -3 -49 111.748 6.86634   3
   1  -3  49 44.8729 12.8464   1
   1   3  49 21.3044 14.2241   1
  -1   3 -49 33.5632 11.2811   2
  -1  -3 -49 148.222 13.3446   1
  -1  -3 -50 303.155 11.6675   3
   1   3  50 354.766 19.1263   1
   1  -3  50 285.910 17.3979   1
  -1   3 -50 327.206 16.5439   2
  -1  -3 -50 350.060 17.5877   1
  -1  -3 -51 356.053 12.3081   3
   1  -3  51 287.390 18.4302   1
   1   3  51 263.966 18.4626   1
  -1   3 -51 281.926 16.8769   2
   1  -3  52 511.000 21.5922   1
   1   3  52 572.912 23.1403   1
  -1   3 -52 505.213 19.9310   2
  -1  -3 -52 532.362 20.5577   1
  -1  -3 -53 47.1578 6.22747   3
   1   3  53 56.8846 16.2833   1
  -1   3 -53 23.3685 12.2180   2
  -1  -3 -54 59.6797 6.21296   3
   1   3  54 105.877 15.4097   1
   1  -3  54 65.1652 14.6232   1
  -1  -3 -54 80.0969 13.4586   1
  -1   3 -54 77.9833 12.4097   2
  -1  -3 -55 32.4565 6.06885   3
  -1   3 -55 32.7042 11.5058   3
   1   3  55 20.2175 14.8471   1
   1  -3  55 44.8298 14.5049   1
  -1  -3 -55 61.2137 13.5717   1
  -1   3 -55 33.5013 11.8997   2
  -1   3 -56 75.1917 11.8846   3
  -1  -3 -56 45.8962 5.66280   3
   1  -3  56 89.2929 15.9280   1
   1   3  56 57.7992 16.1145   1
  -1  -3 -56 92.5124 14.1587   1
  -1   3 -56 72.8334 12.9825   2
  -1   3 -57 155.776 13.7585   2
  -1  -3 -57 164.374 15.0550   1
  -1   3 -57 169.254 13.8383   3
  -1   3 -58 162.331 13.7126   2
  -1   3 -58 188.513 13.5695   3
  -1   3 -59 66.5846 13.3459   2
  -1   3 -59 83.5078 12.7366   3
  -1   3 -60 126.426 14.4510   2
  -1   3 -60 121.783 13.5027   3
  -1   3 -61 58.3388 13.9055   2
  -1   3 -61 61.7773 13.1921   3
  -1   3 -62 67.7008 13.3946   2
  -1   3 -62 71.0639 12.3509   3
  -1   3 -63 33.2033 13.3148   2
  -1   3 -63 36.8490 12.1288   3
  -1   3 -64 32.6405 13.4467   2
   1   5 -64 14.0897 13.3560   3
   1   5 -63 63.3087 14.5968   3
   1   5 -62 137.098 16.2440   2
   1   5 -61 53.2610 15.0348   2
   1   5 -60 41.3001 14.9535   2
   1   5 -59 9.53850 13.8288   2
   1   5 -58 119.664 15.5512   2
   1  -5 -57 345.434 19.2630   1
   1   5 -57 305.376 18.9735   2
  -1   5  56 105.250 17.3444   1
   1   5 -56 68.2558 14.7540   2
  -1  -5  55 144.378 16.0563   1
  -1   5  55 105.758 16.4310   1
   1  -5 -55 113.324 14.1349   1
   1   5 -55 96.4642 14.7510   2
  -1  -5  54 59.6184 13.8769   1
  -1   5  54 16.4608 14.2220   1
   1  -5 -54 60.5518 12.9382   1
   1   5 -54 13.9274 13.7596   2
  -1  -5  53 107.743 15.2218   1
  -1   5  53 68.4781 15.5014   1
   1  -5 -53 120.576 14.0375   1
   1   5 -53 46.0285 14.0611   2
  -1   5  52 223.859 18.5668   1
  -1  -5  52 297.168 18.3054   1
   1  -5 -52 299.569 17.1096   1
   1   5 -52 211.166 16.5801   2
  -1  -5  51 369.912 18.8896   1
  -1   5  51 307.293 19.3485   1
   1  -5 -51 354.151 18.2117   1
   1   5 -51 313.313 18.4389   2
  -1  -5  50 149.684 14.7025   1
  -1   5  50 34.0191 13.3677   1
   1  -5 -50 168.129 13.1292   1
   1   5 -50 18.7048 13.5640   2
  -1  -5  49 173.773 15.2027   1
  -1   5  49 154.840 15.0569   1
   1  -5 -49 161.560 13.8819   1
   1   5 -49 148.158 14.9176   2
  -1   5  48 80.2047 14.4897   1
  -1  -5  48 184.765 14.2415   1
   1  -5 -48 230.675 14.2275   1
   1   5 -48 64.3407 14.2036   2
  -1   5  47 377.055 19.0218   1
  -1  -5  47 343.745 18.6242   1
   1  -5 -47 332.634 16.8935   1
   1   5 -47 346.075 18.5235   2
  -1   5  46 36.8398 13.7028   1
  -1  -5  46 186.204 13.6730   1
   1  -5 -46 234.402 13.6324   1
   1   5 -46 15.9970 12.6580   2
  -1  -5  45 292.450 16.6102   1
  -1   5  45 247.046 16.9254   1
   1   5 -45 251.192 16.3090   2
   1  -5 -45 298.186 15.5439   1
  -1   5  44 264.624 15.3038   1
  -1  -5  44 351.261 14.8489   1
   1   5 -44 287.282 15.5624   2
   1  -5 -44 366.187 14.6306   1
   1  -5 -43 71.9660 3.53740   3
  -1  -5  43 184.974 13.4044   1
  -1   5  43 86.9729 12.3834   1
   1   5 -43 80.6437 12.8330   2
   1  -5 -43 154.325 12.1544   1
   1  -5 -42 33.8299 2.86460   3
  -1  -5  42 151.293 12.7983   1
  -1   5  42 15.6811 11.4512   1
   1   5 -42-2.02444 11.7606   2
   1  -5 -42 217.470 12.3727   1
  -1  -5  41 525.719 17.5183   1
  -1   5  41 551.129 18.5684   1
   1   5 -41 539.852 18.5321   2
   1   5 -41 494.931 18.3570   1
   1  -5 -41 542.238 16.9201   1
   1  -5 -40 248.667 8.36441   3
  -1   5  40 233.108 15.6318   1
  -1  -5  40 665.492 18.2903   1
   1   5 -40 229.880 15.4261   2
   1  -5 -40 619.964 16.8503   1
   1   5 -40 190.199 15.1544   1
   1   5 -39 1100.54 29.3097   1
  -1  -5  39 1193.58 29.1243   1
  -1   5  39 1249.05 29.4315   1
   1   5 -39 1265.65 29.8871   2
   1  -5 -39 1253.20 27.7856   1
   1   5 -38 107.673 14.2887   2
   1  -5 -38 669.813 15.9550   1
  -1  -5  38 757.698 17.9819   1
   1   5 -38 108.457 14.5102   1
  -1   5  38 110.676 13.5171   1
   1   5 -37 568.357 23.0438   2
   1  -5 -37 654.566 21.8521   1
  -1  -5  37 659.848 22.8254   1
   1   5 -37 525.567 23.0867   1
  -1   5  37 545.632 22.4185   1
   1   5 -36 411.847 19.5926   2
   1  -5 -36 572.400 19.2143   1
  -1   5  36 409.569 19.4383   1
  -1  -5  36 650.505 20.3641   1
   1   5 -36 406.599 19.9687   1
   1   5 -35 73.2593 12.3930   2
  -1  -5  35 409.619 14.5901   1
   1   5 -35 56.3764 12.8299   1
  -1   5  35 77.8743 12.4306   1
   1   5 -34 1175.48 38.3744   2
   1  -5 -34 1234.87 36.9910   1
   1   5 -34 1112.60 38.2163   1
  -1   5  34 1247.98 38.1133   1
  -1  -5  34 1179.54 37.5925   1
   1   5 -33 602.708 25.9020   2
   1  -5 -33 975.141 25.6192   1
   1   5 -33 553.680 25.3689   1
  -1  -5  33 1023.42 26.8073   1
  -1   5  33 640.914 25.4031   1
   1  -5 -32 939.779 25.9541   1
  -1   5  32 671.800 25.9955   1
   1   5 -32 612.663 26.4100   1
  -1  -5  32 879.545 26.5964   1
   1  -5 -31 987.138 29.6443   1
  -1   5  31 909.438 30.4720   1
  -1   5  30 136.645 11.6273   1
   1   5 -30 137.512 12.5646   1
  -1   5  29 96.4407 10.2271   1
   1   5 -29 80.0135 10.7164   1
   1  -5 -28 824.861 26.4225   1
   1   5 -28 812.969 27.6776   1
  -1  -5  28 811.496 27.1760   1
  -1   5  28 901.540 27.2991   1
  -1   5  27-2.59188 7.57212   1
   1  -5 -27 165.871 8.58625   1
   1   5 -27 2.05234 8.09659   1
  -1  -5  27 180.404 9.98690   1
   1  -5 -26 292.533 11.7324   1
   1   5 -26 281.533 13.1327   1
  -1   5  26 273.812 12.4193   1
  -1  -5  26 273.149 12.5641   1
  -1   5  25 262.647 12.2014   1
   1  -5 -25 320.813 11.9730   1
  -1  -5  25 287.860 12.6958   1
   1   5 -25 249.877 12.8941   1
   1  -5 -24 671.674 21.3995   1
  -1   5  24 674.497 21.8501   1
  -1  -5  24 639.126 22.0184   1
   1   5 -24 662.694 22.5312   1
   1  -5 -23 249.752 10.2296   1
  -1   5  23 172.686 9.88918   1
   1   5 -23 169.215 10.7441   1
  -1  -5  23 226.093 10.5948   1
   1  -5 -22 1016.39 29.2114   1
  -1   5  22 950.192 29.5704   1
  -1  -5  22 915.447 29.7747   1
   1   5 -22 935.855 30.0665   1
  -1   5  21 9530.21 254.482   1
   1  -5 -21 8961.34 254.064   1
  -1  -5  21 8879.71 254.669   1
   1   5 -21 9325.65 254.938   1
   1  -5 -20 5379.76 153.621   1
  -1   5  20 5747.96 154.058   1
  -1  -5  20 5462.07 154.284   1
   1   5 -20 5477.27 154.473   1
  -1   5  19 361.500 13.8695   1
   1  -5 -19 406.626 13.7370   1
  -1  -5  19 379.014 14.5040   1
   1   5 -19 392.792 14.7654   1
   1  -5 -18 31.9224 5.80478   1
  -1   5  18 36.3487 6.09602   1
  -1   5  18 33.5309 2.88140   2
  -1  -5  18 43.9111 6.83535   1
   1   5 -18 40.5362 7.54053   1
   1  -5 -17 371.172 13.3015   1
  -1   5  17 384.985 13.6476   1
  -1   5  17 390.324 11.3426   2
  -1  -5  17 361.662 13.9317   1
   1   5 -17 386.377 14.4571   1
  -1   5  16 2734.80 76.0716   1
   1  -5 -16 2679.33 75.8710   1
  -1   5  16 2691.74 74.5471   2
  -1  -5  16 2685.70 76.4686   1
   1   5 -16 2673.72 76.5884   1
  -1   5  15 1838.50 51.9063   1
   1  -5 -15 1839.42 51.7838   1
  -1   5  15 1805.09 50.4574   2
  -1  -5  15 1775.62 52.4358   1
   1   5 -15 1878.98 52.6738   1
  -1   5  14 4017.97 111.248   1
   1  -5 -14 3952.97 111.090   1
  -1  -5  14 3934.81 111.762   1
  -1   5  14 3968.01 109.940   2
   1   5 -14 4117.26 111.867   1
   1  -5 -13 6202.41 172.352   1
  -1   5  13 6234.17 172.491   1
  -1  -5  13 6130.14 172.942   1
   1   5 -13 6296.41 173.057   1
   1  -5 -12 605.373 18.0618   1
   1   5 -12 589.381 18.9409   1
  -1   5  12 578.265 18.0615   1
  -1  -5  12 587.524 18.7481   1
   1  -5 -11-0.15884 3.91127   1
  -1   5  11 4.20318 1.76926   3
   1   5 -11 2.11248 4.94060   1
  -1   5  11 2.58465 4.06744   1
  -1  -5  11 2.85903 4.71867   1
   1  -5 -10 3883.90 114.553   1
  -1   5  10 4286.76 113.794   3
   1   5 -10 4111.09 115.204   1
  -1   5  10 4027.24 114.537   1
  -1  -5  10 3986.45 115.136   1
   1  -5  -9 102.636 4.93696   1
  -1   5   9 90.6412 5.07300   1
   1   5  -9 69.7072 5.84197   1
  -1  -5   9 77.8726 5.89496   1
  -1   5   9 87.4872 3.70735   3
   1  -5  -8 559.704 16.6396   1
  -1   5   8 583.471 16.6454   1
   1   5  -8 552.619 17.3989   1
  -1  -5   8 540.859 17.3826   1
  -1   5   8 536.049 16.0281   3
   1  -5  -7 5719.33 163.391   1
  -1  -5   7 6254.21 164.065   1
   1   5  -7 5986.42 163.940   1
  -1   5   7 5810.91 163.262   1
  -1   5   6 94.8516 4.69067   1
   1  -5  -6 108.023 5.02883   1
  -1  -5   6 116.720 6.24135   1
   1   5  -6 112.477 6.15880   1
  -1   5   5 16886.3 456.222   1
   1  -5  -5 16422.6 456.294   1
   1   5  -5 16223.8 456.759   1
   1  -5  -4 8183.19 234.083   1
  -1   5   4 8811.79 233.967   1
   1   5  -4 8345.63 234.506   1
  -1   5   3 6000.29 163.436   1
   1   5  -3 5764.25 163.979   1
  -1   5   2 2335.96 65.1451   1
   1   5  -2 2333.82 65.7760   1
  -1   5   1 726.425 21.0712   1
  -1   5   0 6463.29 175.441   1
   1   5   0 6196.75 175.656   1
   1   5   1 688.168 20.9463   1
  -1   5  -1 728.549 20.8425   1
   1   5   2 1422.48 39.4971   1
  -1   5  -2 1358.85 39.3640   1
   1   5   3 6.29766 3.52497   1
  -1  -5  -3 7.65918 3.69336   1
  -1   5  -3 2.73150 3.15861   1
   1   5   4 131.439 5.94752   1
  -1  -5  -4 123.698 6.23989   1
  -1   5  -4 150.652 5.92572   1
   1   5   5 609.099 18.1941   1
  -1  -5  -5 599.139 18.3432   1
   1  -5   5 626.083 18.3710   1
  -1   5  -5 600.756 18.2276   1
  -1  -5  -6 1096.90 30.9359   1
   1   5   6 1010.55 30.6870   1
   1  -5   6 1101.86 30.9585   1
  -1   5  -6 1069.31 30.8718   1
  -1   5  -7 1014.02 29.0949   1
   1   5   7 998.641 28.8882   1
  -1  -5  -7 954.147 29.0037   1
   1  -5   7 1030.77 29.1229   1
  -1   5  -8 310.424 10.3471   1
  -1  -5  -8 293.161 10.1945   1
   1   5   8 292.179 9.99421   1
   1  -5   8 281.608 10.0662   1
  -1   5  -9 2693.39 74.0542   1
  -1  -5  -9 2637.16 73.8893   1
   1   5   9 2593.57 73.8204   1
   1  -5   9 2611.77 73.9609   1
  -1   5 -10 2208.53 61.2197   1
  -1  -5 -10 2163.20 61.0304   1
   1   5  10 2174.19 61.0329   1
   1  -5  10 2102.17 61.1427   1
  -1   5 -11 9.75649 4.71126   1
  -1  -5 -11 12.9262 4.40441   1
   1   5  11 10.8114 4.81096   1
   1  -5  11 13.3901 4.63540   1
  -1   5 -12 492.315 15.3566   1
  -1  -5 -12 455.622 15.0172   1
   1   5  12 457.011 15.0516   1
   1  -5  12 462.073 15.1782   1
  -1   5 -13 390.353 12.7114   1
  -1  -5 -13 310.639 11.8352   1
   1   5  13 327.449 12.0332   1
   1  -5  13 367.764 12.4305   1
   1   5  14 4.09041 5.71703   1
  -1   5 -14 9.39333 5.89688   1
   1  -5  14 4.36856 5.34907   1
  -1  -5 -14 5.88712 5.10413   1
  -1   5 -15 2641.85 74.8101   1
  -1  -5 -15 2676.44 74.3827   1
   1   5  15 2672.69 74.4734   1
   1  -5  15 2542.69 74.5562   1
   1  -5  16 960.409 29.8363   1
  -1   5 -16 986.829 30.0702   1
  -1  -5 -16 942.855 29.4610   1
   1   5  16 1006.57 29.7864   1
   1   5  16 1025.10 28.3381   2
   1   5  17 2303.41 63.6514   2
  -1  -5 -17 2277.40 64.7845   1
   1   5  17 2332.03 64.9851   1
  -1   5 -17 2226.44 65.2004   1
   1  -5  17 2218.53 65.0927   1
   1   5  18 2442.13 67.1481   2
   1   5  18 2480.62 68.5867   1
  -1  -5 -18 2295.74 68.2284   1
  -1   5 -18 2428.14 68.8538   1
   1  -5  18 2348.31 68.6067   1
   1   5  19 145.913 6.26545   2
   1   5  19 148.720 8.87706   1
  -1  -5 -19 163.188 8.79404   1
  -1   5 -19 174.787 9.55321   1
   1  -5  19 181.570 9.09381   1
   1   5  20 2946.88 82.1821   2
   1   5  20 3053.72 83.7171   1
  -1  -5 -20 2893.84 83.3372   1
   1  -5  20 2812.34 83.5894   1
  -1   5 -20 3055.71 84.0060   1
   1   5  21 82.2162 5.52875   2
   1   5  21 135.319 9.14671   1
   1  -5  21 121.497 8.47129   1
  -1   5 -21 64.6269 8.46432   1
   1   5  22 308.658 11.8469   2
   1   5  22 303.322 13.9574   1
  -1   5 -22 313.627 14.5390   1
   1   5  23 4773.98 131.213   2
   1   5  23 4940.11 132.794   1
  -1  -5 -23 4515.90 132.271   1
  -1   5 -23 4726.05 133.021   1
   1  -5  23 4639.39 132.709   1
   1   5  24 203.630 9.26421   2
   1   5  24 219.394 11.8465   1
  -1   5 -24 208.090 12.0117   1
   1   5  25 1146.63 33.3159   2
  -1   5 -25 1160.48 35.9117   2
   1   5  25 1211.91 35.3486   1
  -1  -5 -25 1130.70 34.6259   1
  -1   5 -25 1145.00 35.3456   1
   1  -5  25 1115.05 35.1141   1
  -1   5 -26 123.350 10.5033   2
   1   5  26 139.487 7.39527   2
   1   5  26 150.200 10.3163   1
  -1  -5 -26 246.495 10.1558   1
  -1   5 -26 124.325 10.5614   1
   1  -5  26 286.854 11.0822   1
  -1   5 -27 415.446 16.7387   2
  -1  -5 -27 414.124 15.3880   1
   1   5  27 419.081 16.2533   1
  -1   5 -27 416.222 16.7595   1
   1  -5  27 440.690 16.0819   1
  -1   5 -28 122.270 11.2578   2
   1   5  28 111.283 10.5383   1
  -1   5 -28 123.876 11.2860   1
  -1   5 -29 916.884 30.5731   2
   1   5  29 948.721 29.9958   1
  -1  -5 -29 911.144 29.3096   1
   1  -5  29 989.259 30.0500   1
  -1   5 -29 913.868 30.3147   1
  -1   5 -30 261.551 14.5996   2
   1   5  30 282.750 14.3281   1
   1  -5  30 345.057 14.4375   1
  -1   5 -30 272.793 14.7769   1
  -1   5 -31 30.1035 9.90344   2
  -1   5 -31 39.2934 9.76098   1
   1   5  31 30.5770 9.44394   1
   1  -5  31 60.9590 8.87077   1
  -1   5 -32 71.7527 10.9662   2
   1   5  32 86.2405 10.7306   1
  -1   5 -32 73.7594 10.3251   1
  -1  -5 -32 152.669 10.2609   1
   1  -5  32 156.524 10.7560   1
  -1   5 -33 297.506 15.4859   2
  -1  -5 -33 297.295 13.8888   1
   1  -5  33 304.956 14.5271   1
   1   5  33 287.349 14.9669   1
  -1   5 -33 297.414 15.2864   1
  -1   5 -34 37.1684 11.0171   2
   1   5  34 61.2611 11.3288   1
  -1   5 -34 47.1722 11.1451   1
   1  -5  34 70.0371 10.0793   1
  -1   5 -35 22.3966 10.7108   2
  -1   5 -35 12.5423 11.0456   1
  -1  -5 -35 49.0249 9.18492   1
   1   5  35 17.3483 10.1675   1
   1  -5  35 18.8968 9.20692   1
  -1   5 -36 9.99333 11.3500   2
  -1  -5 -36 316.098 12.4534   1
  -1   5 -36 13.2128 11.8007   1
   1   5  36 26.5886 11.9143   1
   1  -5  36 332.618 13.7793   1
  -1   5 -37 869.111 29.6527   2
  -1   5 -37 835.579 29.7832   1
  -1  -5 -37 852.653 28.3263   1
   1   5  37 885.026 29.8815   1
   1  -5  37 824.390 29.2516   1
  -1   5 -38 106.117 14.1759   2
  -1   5 -38 107.060 14.3379   1
   1   5  38 119.097 13.6101   1
  -1   5 -39 610.517 23.7221   2
  -1  -5 -39 633.238 22.4604   1
  -1   5 -39 564.685 23.8041   1
   1  -5  39 598.756 23.0654   1
   1   5  39 653.204 24.0493   1
  -1   5 -40 122.769 13.3240   2
  -1   5 -40 115.111 14.0079   1
   1   5  40 114.171 14.0646   1
  -1   5 -41 144.107 14.9416   2
  -1  -5 -41 588.095 17.1540   1
  -1   5 -41 174.433 16.1314   1
   1  -5  41 607.996 17.9326   1
   1   5  41 145.690 15.6826   1
  -1   5 -42 1219.56 38.5895   2
  -1   5 -42 1117.27 38.4891   1
  -1  -5 -42 1154.96 37.5604   1
   1   5  42 1279.77 39.1123   1
   1  -5  42 1132.52 38.3854   1
  -1   5 -43 13.0048 12.0347   2
  -1   5 -43 13.9770 11.9396   1
   1   5  43 10.5034 12.2530   1
  -1   5 -44 31.5239 11.6764   2
  -1   5 -44 28.8389 11.7238   1
  -1  -5 -44 128.233 11.5274   1
   1  -5  44 139.205 13.2716   1
   1   5  44 43.6004 12.6901   1
  -1   5 -45 314.366 17.0935   2
  -1   5 -45 297.937 17.7287   1
  -1  -5 -45 302.314 16.3848   1
   1  -5  45 312.965 16.9633   1
   1   5  45 283.931 17.7240   1
  -1   5 -46 37.1856 12.7370   2
  -1   5 -46 41.6347 13.9897   1
   1   5  46 39.7964 14.0890   1
  -1   5 -47 205.854 15.2337   2
  -1   5 -47 194.696 16.0138   1
  -1  -5 -47 224.416 14.6815   1
   1  -5  47 227.469 16.0720   1
   1   5  47 220.456 16.5301   1
  -1   5 -48 106.415 14.7619   2
  -1   5 -48 97.9484 14.9728   1
   1   5  48 123.822 15.9998   1
  -1   5 -49 794.797 28.8590   2
  -1  -5 -49 746.409 28.0662   1
  -1   5 -49 748.360 28.9912   1
   1  -5  49 783.267 29.1913   1
   1   5  49 814.490 29.9105   1
  -1   5 -50 73.3843 14.8145   2
  -1   5 -50 58.8647 15.0869   1
   1   5  50 44.2068 15.0283   1
  -1   5 -51 347.149 18.7293   2
  -1   5 -51 342.478 19.7706   1
  -1  -5 -51 326.624 18.0230   1
   1  -5  51 365.495 19.2595   1
   1   5  51 316.156 18.8705   1
  -1   5 -52 168.060 15.5885   2
  -1   5 -52 152.210 15.9390   1
  -1  -5 -52 279.982 15.9813   1
   1  -5  52 237.131 16.7077   1
   1   5  52 161.481 16.4394   1
  -1   5 -53 89.1952 14.0939   2
  -1  -5 -53 139.504 13.5493   1
  -1   5 -53 75.8700 15.0248   1
   1   5  53 88.8216 15.6166   1
   1  -5  53 120.867 14.4638   1
  -1   5 -54 22.4806 13.5426   2
  -1   5 -54 40.3978 15.3956   1
   1   5  54 19.6511 15.4397   1
  -1   5 -55 469.481 22.5286   2
  -1   5 -55 525.134 24.0702   1
  -1  -5 -55 506.984 22.7622   1
   1  -5  55 504.860 24.1462   1
   1   5  55 533.955 25.0917   1
  -1   5 -56 89.1442 15.0953   2
   1   5  56 127.317 18.2369   1
  -1   5 -56 87.8411 15.8434   1
  -1  -5 -57 40.3487 13.4278   1
  -1   5 -57 5.64781 13.6091   2
  -1   5 -58-14.1218 14.0245   2
  -1   5 -58 8.40443 13.3462   3
  -1   5 -59 8.30994 14.1520   2
  -1   5 -59 11.0048 12.8180   3
  -1   5 -60 7.74139 13.8708   2
  -1   5 -60-7.06386 12.8340   3
  -1   5 -61 4.37939 13.9743   2
  -1   5 -61 4.86865 13.0833   3
  -1   5 -62 32.1617 14.1783   3
  -1   5 -63 54.5971 14.6792   3
  -1   5 -64 169.458 16.2117   3
   1   7 -58 289.604 20.3244   2
   1   7 -57 33.3259 16.0784   2
   1   7 -56 77.7139 16.3326   2
   1  -7 -56 89.0700 14.5414   1
   1   7 -55 33.5827 15.4208   2
  -1   7  55 39.2309 15.0084   1
   1  -7 -55 84.1199 14.0761   1
   1   7 -54 50.1742 15.3984   2
   1   7 -54 46.2011 15.3989   1
  -1   7  54 52.2059 15.6646   1
   1  -7 -53 386.377 19.6210   1
   1   7 -53 408.571 21.7791   1
   1   7 -53 420.184 21.6653   2
  -1  -7  53 393.423 21.4388   1
  -1   7  53 405.081 21.3382   1
   1  -7 -52 263.223 15.3577   1
   1   7 -52 2.41120 14.4493   1
   1   7 -52 15.7951 14.5345   2
  -1  -7  52 217.604 15.8869   1
  -1   7  52 27.0568 15.1155   1
   1   7 -51 162.352 16.8976   1
   1   7 -51 182.393 17.3326   2
  -1  -7  51 214.745 17.0315   1
  -1   7  51 171.770 16.9679   1
   1  -7 -50 382.991 18.3182   1
   1   7 -50 287.404 19.0230   1
   1   7 -50 293.130 19.6130   2
  -1  -7  50 348.049 18.4495   1
  -1   7  50 343.142 19.5671   1
   1  -7 -49 216.241 14.2086   1
   1   7 -49 76.5492 14.5112   1
   1   7 -49 85.1613 15.7580   2
  -1  -7  49 209.669 15.8362   1
  -1   7  49 91.5217 15.4809   1
   1  -7 -48 117.286 13.1021   1
   1   7 -48 77.9141 14.4083   1
   1   7 -48 81.8627 14.8046   2
  -1  -7  48 103.919 14.2510   1
  -1   7  48 89.9986 15.1220   1
   1   7 -47 27.3190 14.3464   2
   1  -7 -47 73.5334 12.4530   1
   1   7 -47 26.2772 13.5891   1
  -1  -7  47 54.7979 11.9876   1
  -1   7  47 23.2532 13.2984   1
   1   7 -46 95.6768 14.3640   2
   1  -7 -46 114.590 12.4928   1
   1   7 -46 88.3570 14.5295   1
  -1   7  46 90.7118 14.3791   1
  -1  -7  46 97.5189 13.5097   1
   1  -7 -45 348.551 15.1360   1
   1   7 -45 100.689 15.8387   1
   1   7 -45 87.6021 14.7964   2
  -1  -7  45 280.694 16.0405   1
  -1   7  45 110.920 14.7264   1
   1  -7 -44 693.113 25.8437   1
   1   7 -44 721.912 27.5723   2
  -1  -7  44 732.861 27.2645   1
   1   7 -44 710.392 28.0941   1
  -1   7  44 733.557 27.2338   1
   1  -7 -43 307.593 13.9998   1
   1   7 -43 14.1526 13.7924   1
   1   7 -43-17.1350 13.0688   2
  -1  -7  43 307.862 14.7881   1
  -1   7  43 0.24061 12.1409   1
   1   7 -42 21.0562 12.8728   1
   1   7 -42 22.6370 13.4646   2
  -1   7  42 10.4667 12.4346   1
   1  -7 -41 811.019 27.7450   1
   1   7 -41 796.928 29.8817   2
  -1  -7  41 800.241 28.6563   1
   1   7 -41 807.199 29.5932   1
  -1   7  41 819.293 29.1440   1
   1  -7 -40 573.817 18.6002   1
   1   7 -40 288.490 19.2152   2
  -1  -7  40 644.077 20.0038   1
  -1   7  40 259.439 18.0812   1
   1   7 -40 280.669 19.0696   1
   1  -7 -39 316.856 15.2683   1
   1   7 -39 280.789 17.0581   2
  -1   7  39 259.149 16.0402   1
   1   7 -39 257.680 16.8292   1
   1  -7 -38 180.157 11.5507   1
   1   7 -38 34.0619 12.8680   2
  -1  -7  38 172.359 12.3853   1
   1   7 -38 30.2220 11.9418   1
  -1   7  38 38.2811 11.8235   1
   1  -7 -37 361.310 15.3756   1
   1   7 -37 319.539 17.5430   2
  -1  -7  37 315.629 16.1317   1
  -1   7  37 349.534 17.0024   1
   1   7 -37 313.021 17.5388   1
   1  -7 -36 429.720 15.5537   1
   1   7 -36 220.824 16.1892   2
  -1  -7  36 423.825 16.3458   1
  -1   7  36 245.502 15.6477   1
   1   7 -36 236.970 15.9915   1
   1   7 -35 551.440 22.9500   1
  -1   7  35 569.906 22.0230   1
  -1  -7  35 569.609 21.9629   1
   1  -7 -35 574.923 20.6880   1
  -1  -7  34 479.507 15.1433   1
   1  -7 -34 604.470 15.3508   1
   1   7 -33 2209.42 65.5473   1
  -1   7  33 2283.95 64.9744   1
  -1  -7  33 2137.58 64.8611   1
   1  -7 -33 2154.17 63.9177   1
  -1   7  32 370.773 21.0528   1
   1   7 -32 366.834 21.7534   1
   1   7 -31 113.473 12.8445   1
  -1   7  31 146.344 12.1985   1
   1   7 -30 923.991 33.9744   1
  -1  -7  30 1161.31 34.0378   1
  -1   7  30 909.157 33.3487   1
   1  -7 -30 1246.31 33.5701   1
   1   7 -29 3956.08 110.188   1
  -1  -7  29 3881.85 109.605   1
   1  -7 -29 3728.45 108.651   1
  -1   7  29 3855.30 109.371   1
   1   7 -28 235.234 18.1119   1
  -1   7  28 266.649 17.5306   1
   1   7 -27 1504.11 46.0892   1
  -1  -7  27 1501.55 45.6706   1
  -1   7  27 1486.37 45.3556   1
   1  -7 -27 1552.21 44.9358   1
   1   7 -26 2476.58 72.1187   1
  -1  -7  26 2385.33 71.6743   1
   1  -7 -26 2490.41 70.8599   1
  -1   7  26 2523.74 71.4185   1
   1   7 -25 1244.27 40.8887   1
   1  -7 -25 1379.81 39.7834   1
  -1   7  25 1256.19 40.0621   1
  -1  -7  25 1461.05 40.9079   1
   1   7 -24 598.736 21.7002   1
   1  -7 -24 642.489 20.5103   1
  -1   7  24 631.397 21.0669   1
  -1  -7  24 602.558 21.1926   1
   1   7 -23 121.048 10.2703   1
   1  -7 -23 123.672 8.55692   1
  -1   7  23 111.878 8.80228   1
  -1  -7  23 117.640 8.94573   1
  -1   7  22 99.7789 8.48813   1
   1   7 -22 129.257 9.83937   1
   1  -7 -22 109.722 7.98831   1
  -1   7  22 88.7934 4.06629   2
  -1  -7  22 134.224 8.46942   1
  -1   7  21 700.837 22.0602   1
   1   7 -21 751.421 23.3161   1
   1  -7 -21 669.206 21.6431   1
  -1   7  21 664.309 19.3564   2
  -1  -7  21 714.167 22.6810   1
  -1   7  20 112.231 7.86695   1
   1   7 -20 125.755 9.29590   1
   1  -7 -20 109.763 7.53337   1
  -1   7  20 108.920 4.22324   2
  -1  -7  20 113.018 8.28524   1
  -1   7  19 20.9926 6.28084   1
   1   7 -19 18.5587 7.41187   1
   1  -7 -19 21.7736 5.76740   1
  -1   7  19 14.6750 2.36288   2
  -1  -7  19 16.1943 6.73203   1
  -1   7  18 59.1607 6.41650   1
   1   7 -18 58.1851 7.49981   1
   1  -7 -18 41.5005 6.00717   1
  -1   7  18 54.6552 2.94856   2
  -1  -7  18 59.8499 7.16692   1
   1  -7 -17 28.6001 5.47101   1
  -1   7  17 34.1742 5.98061   1
  -1  -7  17 26.2509 6.19227   1
   1   7 -17 28.5757 7.25353   1
   1  -7 -16 22.7002 5.55825   1
   1   7 -16 19.8439 6.80426   1
  -1   7  16 20.9471 5.53281   1
  -1  -7  16 19.5639 6.26751   1
   1  -7 -15 72.3841 5.96675   1
  -1   7  15 55.6483 2.58655   3
   1   7 -15 61.1837 7.18256   1
  -1   7  15 67.6414 5.98897   1
  -1  -7  15 53.1598 7.04256   1
   1  -7 -14 5.35200 5.05360   1
  -1   7  14 7.25001 2.22931   3
   1   7 -14 2.94290 6.27528   1
  -1   7  14 3.97755 4.88229   1
  -1  -7  14 5.06602 5.64562   1
   1  -7 -13 401.983 13.1685   1
  -1   7  13 374.448 11.3283   3
   1   7 -13 387.399 14.2088   1
  -1   7  13 374.699 13.0463   1
  -1  -7  13 389.408 14.1497   1
   1  -7 -12 660.557 20.1850   1
  -1   7  12 639.105 18.8367   3
   1   7 -12 671.709 21.1407   1
  -1   7  12 655.354 20.1210   1
  -1  -7  12 667.841 21.1048   1
   1  -7 -11 931.431 27.3538   1
  -1   7  11 918.316 27.1560   1
  -1  -7  11 945.411 28.1987   1
   1   7 -11 970.619 28.2858   1
  -1   7  11 891.491 26.2943   3
   1  -7 -10 1912.36 54.5782   1
  -1   7  10 1967.30 54.4655   1
  -1  -7  10 1930.26 55.3270   1
   1   7 -10 1980.83 55.3101   1
  -1   7  10 1862.23 53.8129   3
   1  -7  -9 909.379 26.8630   1
   1   7  -9 917.767 27.5333   1
  -1  -7   9 940.410 27.8352   1
  -1   7   9 874.691 26.5773   1
   1  -7  -8 689.038 20.0309   1
  -1   7   8 638.898 19.7277   1
   1   7  -8 634.310 20.7226   1
  -1   7   7 52.6123 4.89433   1
   1  -7  -7 63.6078 5.65623   1
   1   7  -7 51.8718 6.00042   1
  -1   7   6 7961.19 217.203   1
   1  -7  -6 7879.51 217.492   1
   1   7  -6 7646.15 217.843   1
  -1   7   5 179.624 7.36547   1
   1   7  -5 190.841 8.78915   1
  -1   7   4 20.9840 4.23542   1
   1   7  -4 20.1328 5.32741   1
  -1   7   3 738.605 21.7187   1
   1   7  -3 729.620 22.6252   1
  -1   7   2 93.5383 5.32264   1
   1   7  -2 82.0227 6.54045   1
   1   7  -1 13343.6 374.737   1
  -1   7   1 13735.2 374.356   1
   1   7   0 315.603 11.3214   1
  -1   7   0 310.881 10.6254   1
  -1   7   0 306.164 10.8693   1
  -1   7  -1 4532.88 128.857   1
   1   7   1 4660.36 129.097   1
  -1   7  -1 4726.28 129.093   1
   1   7   2 10687.1 296.684   1
  -1   7  -2 10778.6 296.750   1
   1   7   3 6346.48 174.995   1
  -1   7  -3 6263.62 175.047   1
   1   7   4 609.133 18.8164   1
  -1   7  -4 617.189 18.9480   1
   1   7   5 3297.31 92.5920   1
  -1   7  -5 3319.45 92.7233   1
  -1  -7  -6 36.6892 5.86359   1
   1   7   6 23.2530 4.92365   1
  -1   7  -6 28.6762 4.94259   1
   1   7   7 4395.01 124.530   1
  -1  -7  -7 4439.69 124.876   1
  -1   7  -7 4587.21 124.815   1
   1   7   8 51.7767 5.51143   1
  -1  -7  -8 45.6612 5.90409   1
  -1   7  -8 39.4497 5.89637   1
   1  -7   8 51.2427 6.00729   1
   1   7   9 454.502 14.6065   1
  -1  -7  -9 457.787 14.9784   1
   1  -7   9 429.794 14.8843   1
  -1   7  -9 425.100 14.8203   1
  -1  -7 -10 1620.04 47.1648   1
   1   7  10 1599.34 46.9233   1
   1  -7  10 1695.69 47.4409   1
  -1   7 -10 1650.18 47.2530   1
  -1  -7 -11 212.554 9.31417   1
   1   7  11 214.910 9.13728   1
   1  -7  11 212.093 9.48088   1
  -1   7 -11 211.840 9.60148   1
  -1  -7 -12 3819.18 107.943   1
   1   7  12 3734.09 107.804   1
   1  -7  12 3935.78 108.215   1
  -1   7 -12 3947.49 108.253   1
  -1  -7 -13 1729.98 48.5861   1
  -1   7 -13 1673.28 48.8006   1
   1   7  13 1665.03 48.3925   1
   1  -7  13 1662.04 48.7484   1
  -1  -7 -14 1379.96 41.3682   1
   1   7  14 1399.65 39.6196   3
  -1   7 -14 1543.92 41.9191   1
   1   7  14 1400.03 41.3140   1
   1  -7  14 1487.54 41.7656   1
  -1   7 -15 16.3592 6.11929   1
  -1  -7 -15 14.3959 5.69366   1
   1   7  15 16.4298 5.87150   1
   1  -7  15 22.6228 6.02875   1
  -1   7 -16 40.9563 7.11802   1
  -1  -7 -16 35.2233 6.25287   1
   1   7  16 37.1323 6.10824   1
   1  -7  16 37.6102 6.47813   1
  -1   7 -17 610.613 20.0029   1
  -1  -7 -17 577.783 19.3114   1
   1   7  17 604.844 19.4442   1
   1  -7  17 595.776 19.6074   1
  -1   7 -18 666.006 21.2514   1
  -1  -7 -18 625.288 20.6203   1
   1   7  18 658.572 20.7183   1
   1  -7  18 616.698 20.8475   1
  -1   7 -19 150.839 9.20088   1
  -1  -7 -19 139.299 8.25726   1
   1   7  19 146.659 8.75511   1
   1  -7  19 149.495 8.61049   1
   1   7  19 140.158 5.79126   2
  -1   7 -20 610.481 20.3191   1
  -1  -7 -20 595.994 19.6898   1
   1   7  20 636.721 20.0324   1
   1  -7  20 563.685 20.0045   1
   1   7  20 591.499 17.6568   2
   1   7  21 223.401 10.4837   1
  -1   7 -21 208.159 11.3435   1
  -1  -7 -21 231.885 10.5091   1
   1   7  21 217.394 7.79989   2
   1  -7  21 205.473 10.3853   1
  -1   7 -22 26.0021 7.64385   1
  -1  -7 -22 25.9980 7.01081   1
   1   7  22 21.0411 7.39907   1
   1   7  22 20.2088 3.85365   2
   1  -7  22 30.7632 7.01974   1
   1   7  23 688.594 22.0268   1
  -1   7 -23 696.296 22.7247   1
  -1  -7 -23 653.047 21.4977   1
   1   7  23 632.949 19.4108   2
   1  -7  23 667.548 21.8850   1
   1   7  24 94.1927 8.93115   1
  -1   7 -24 101.610 9.63629   1
  -1  -7 -24 96.3886 8.19441   1
   1   7  24 88.1738 5.16248   2
   1  -7  24 96.7333 9.00146   1
   1   7  25 77.5828 9.02170   1
  -1   7 -25 79.4134 9.76691   1
  -1  -7 -25 140.058 9.15924   1
   1   7  25 71.5379 5.22332   2
   1  -7  25 118.358 9.58950   1
   1   7  26 1373.59 40.7078   1
  -1   7 -26 1412.64 41.3854   1
  -1  -7 -26 1309.41 40.0083   1
   1   7  26 1306.78 38.2416   2
   1  -7  26 1372.46 40.8899   1
   1   7  27 628.864 21.9048   1
  -1   7 -27 636.286 22.5701   1
  -1  -7 -27 670.741 21.3917   1
   1   7  27 573.656 18.8572   2
   1  -7  27 713.151 22.4061   1
   1   7  28 745.855 25.0236   1
  -1   7 -28 792.309 25.9154   1
  -1  -7 -28 784.456 24.4455   1
   1  -7  28 855.803 25.5530   1
   1   7  29 689.470 24.9372   1
  -1   7 -29 691.052 25.3708   1
  -1  -7 -29 802.225 24.5924   1
  -1   7 -29 707.008 26.2593   2
   1  -7  29 783.178 25.3583   1
   1   7  30 687.989 24.0251   1
  -1   7 -30 680.302 24.4122   1
  -1  -7 -30 663.984 22.8874   1
  -1   7 -30 675.738 24.9571   2
   1  -7  30 687.382 23.7092   1
  -1  -7 -31 208.572 11.1059   1
   1   7  31 167.571 12.3506   1
  -1   7 -31 161.130 12.8778   1
  -1   7 -31 141.227 12.4959   2
   1  -7  31 189.834 11.3619   1
   1  -7  32 36.2811 9.57814   1
  -1   7 -32-1.32880 10.3909   1
  -1  -7 -32 50.1423 9.10014   1
  -1   7 -32-5.07737 10.7744   2
   1   7  32 10.0935 9.98555   1
   1  -7  33 75.5203 9.89017   1
  -1   7 -33 70.8930 11.7930   1
  -1  -7 -33 69.7061 9.35813   1
  -1   7 -33 61.8459 11.9096   2
   1   7  33 69.9939 11.1397   1
  -1  -7 -34 156.981 10.9229   1
   1   7  34 56.8811 11.6315   1
  -1   7 -34 74.4205 12.4411   2
   1  -7  34 182.103 11.8719   1
  -1   7 -34 68.5835 12.2236   1
  -1  -7 -35 476.367 18.0331   1
  -1   7 -35 431.430 20.1298   2
   1  -7  35 464.505 18.6607   1
  -1   7 -35 411.107 19.0473   1
   1   7  35 432.622 18.9741   1
  -1  -7 -36 511.789 16.7867   1
  -1   7 -36 237.945 17.1090   2
   1  -7  36 466.403 16.8844   1
   1   7  36 244.543 16.6892   1
  -1   7 -36 240.511 16.7085   1
  -1  -7 -37 651.071 23.6166   1
  -1   7 -37 681.584 25.8399   2
   1  -7  37 654.607 24.4200   1
  -1   7 -37 690.072 25.5173   1
   1   7  37 677.363 25.2241   1
  -1   7 -38 6.05557 11.5990   2
  -1   7 -38 13.3142 12.0498   1
   1   7  38-0.33247 11.1693   1
  -1  -7 -39 131.720 11.1320   1
  -1   7 -39 13.8929 11.7039   1
  -1   7 -39 2.02607 11.1765   2
   1  -7  39 137.646 12.4151   1
   1   7  39 5.23826 12.1544   1
  -1  -7 -40 309.990 15.5758   1
  -1   7 -40 342.555 17.3056   1
  -1   7 -40 341.076 17.5378   2
   1  -7  40 319.390 16.6184   1
   1   7  40 325.124 17.2091   1
   1   7  41-3.48057 12.4157   1
  -1   7 -41 10.2265 12.1839   2
  -1   7 -41 8.66475 11.6441   1
   1  -7  42 62.2522 11.4283   1
   1   7  42 68.4758 13.3501   1
  -1  -7 -42 58.7717 11.2925   1
  -1   7 -42 58.6353 13.1098   2
  -1   7 -42 54.9287 12.7393   1
  -1   7 -43 40.3289 14.4851   1
  -1   7 -43 25.5110 14.3476   2
   1  -7  43 431.911 16.4793   1
   1   7  43 29.5831 13.5231   1
  -1  -7 -44 1396.01 41.1794   1
  -1   7 -44 1198.91 42.0245   1
  -1   7 -44 1214.58 42.3455   2
   1  -7  44 1319.40 41.9794   1
   1   7  44 1252.72 42.1553   1
  -1   7 -45 635.251 29.0716   1
  -1   7 -45 689.791 29.3895   2
   1   7  45 685.005 29.3756   1
  -1   7 -46 104.195 15.4036   1
  -1   7 -46 109.931 15.8044   2
   1   7  46 115.687 15.8082   1
  -1   7 -47 128.378 15.6663   1
  -1  -7 -47 314.358 15.2592   1
  -1   7 -47 142.888 16.2368   2
   1  -7  47 292.161 16.9626   1
   1   7  47 145.837 15.6868   1
  -1  -7 -48 681.875 22.6409   1
  -1   7 -48 405.299 22.4182   1
  -1   7 -48 435.944 22.8585   2
   1  -7  48 623.539 23.5001   1
   1   7  48 440.000 23.2090   1
  -1   7 -49 506.022 25.3795   1
  -1  -7 -49 766.288 25.1419   1
  -1   7 -49 536.209 25.2385   2
   1  -7  49 677.129 26.0624   1
   1   7  49 572.669 26.0273   1
  -1   7 -50 308.665 20.2494   1
   1   7  50 312.393 20.5028   1
  -1   7 -50 311.504 19.4780   2
   1  -7  50 373.065 19.8140   1
  -1   7 -51 8.50087 13.4407   2
  -1   7 -51 4.04615 14.6533   1
   1   7  51 12.9582 14.9362   1
  -1  -7 -52 0.83304 12.5783   1
  -1   7 -52 4.53603 13.3551   2
  -1   7 -52 0.14648 14.9661   1
   1   7  52 3.55535 14.9446   1
   1  -7  52 5.16250 13.0524   1
  -1  -7 -53 8.11022 11.9824   1
  -1   7 -53 3.29922 13.8121   2
  -1   7 -53-14.2882 15.4250   1
   1  -7  53-5.57712 14.1820   1
   1   7  53 4.94783 15.3248   1
   1   7  54 34.4663 15.7077   1
  -1   7 -54 15.8544 15.2962   1
  -1   7 -54 12.8356 14.5851   2
   1   7  55 160.496 17.6143   1
  -1   7 -55 146.311 16.3861   2
  -1  -7 -55 144.209 14.8005   1
  -1   7 -55 143.111 16.5193   1
  -1   7 -56 25.3852 15.4058   2
  -1  -7 -56 185.497 15.6178   1
  -1   7 -57 242.306 18.5226   2
  -1   7 -58 46.6086 15.1559   2
  -1   7 -60 43.1188 15.7091   3
   1  -9 -55 376.045 19.5843   1
   1   9 -54 364.372 23.1041   2
  -1   9  54 377.012 22.5203   1
  -1   9  53 233.545 19.4107   1
   1   9 -53 210.345 19.6815   2
   1   9 -53 232.638 19.3588   1
  -1   9  52 37.6385 16.0152   1
   1   9 -52 32.8424 15.4410   2
   1   9 -52 23.7657 15.1532   1
   1   9 -51 32.9421 15.4573   1
  -1   9  51 57.4937 15.3978   1
   1  -9 -51 66.6619 13.3893   1
   1   9 -51 45.2912 15.6387   2
  -1  -9  51 75.9209 14.8272   1
   1   9 -50 67.9629 16.1808   1
  -1   9  50 67.7708 14.8433   1
   1  -9 -50 92.5436 13.5512   1
   1   9 -50 60.3218 15.1690   2
  -1  -9  50 86.9988 14.7846   1
   1   9 -49 18.7910 16.2513   1
  -1   9  49 11.3717 14.4397   1
   1  -9 -49 133.905 13.6845   1
   1   9 -49 14.4910 14.6609   2
  -1  -9  49 96.6838 14.2528   1
   1   9 -48 229.383 21.2573   1
  -1   9  48 239.986 19.9990   1
   1   9 -48 219.282 20.0185   2
  -1   9  47 1459.21 47.2054   1
   1   9 -47 1492.51 48.1349   1
   1  -9 -47 1417.40 45.4685   1
   1   9 -47 1437.59 47.8733   2
  -1  -9  47 1423.55 46.7803   1
  -1   9  46 113.438 17.3581   1
   1   9 -46 119.591 18.5742   1
   1   9 -46 82.7972 16.9580   2
  -1  -9  46 589.742 20.1044   1
   1   9 -45 141.714 15.8855   1
  -1   9  45 114.569 15.0628   1
   1  -9 -45 251.317 14.4494   1
   1   9 -45 123.106 15.6918   2
  -1  -9  45 208.451 15.0356   1
  -1   9  44 275.542 17.1390   1
   1   9 -44 278.874 18.6288   1
   1  -9 -44 303.146 15.8930   1
   1   9 -44 271.625 18.1581   2
  -1  -9  44 293.655 16.2503   1
   1   9 -43 35.8876 14.4625   1
  -1   9  43 22.6157 12.9372   1
   1  -9 -43 120.349 12.0396   1
   1   9 -43 19.4236 13.2220   2
  -1  -9  43 142.475 13.2259   1
   1   9 -42 0.82541 13.0186   1
  -1   9  42 5.23382 12.0438   1
   1  -9 -42 26.2881 10.4372   1
   1   9 -42 1.78989 12.5727   2
  -1  -9  42 19.0433 11.7578   1
  -1   9  41 33.5636 12.2367   1
   1   9 -41 36.3209 13.4930   1
   1  -9 -41 73.7883 11.1131   1
   1   9 -41 40.2414 12.9488   2
  -1  -9  41 51.7148 11.9641   1
  -1   9  40 155.970 14.3917   1
   1   9 -40 157.718 15.7880   1
   1  -9 -40 200.916 12.8004   1
   1   9 -40 133.836 14.9367   2
  -1  -9  40 173.873 13.2753   1
  -1   9  39 212.026 15.2374   1
   1   9 -39 199.968 15.6197   1
   1  -9 -39 273.128 13.9998   1
   1   9 -39 179.768 15.7619   2
  -1  -9  39 256.378 15.2284   1
  -1   9  38 222.633 15.7509   1
   1   9 -38 253.028 17.2462   1
   1  -9 -38 328.775 14.7841   1
   1   9 -38 245.777 17.0428   2
  -1  -9  38 330.770 16.1309   1
   1   9 -37 305.277 17.9085   1
  -1   9  37 317.739 17.0294   1
   1  -9 -37 392.051 16.2623   1
   1   9 -37 298.545 18.2749   2
  -1  -9  37 405.732 17.5638   1
   1   9 -36 220.442 17.1921   1
  -1   9  36 198.125 15.5982   1
   1  -9 -36 407.111 15.7476   1
  -1  -9  36 432.042 16.9325   1
  -1   9  35 945.475 32.0625   1
   1   9 -35 980.996 33.2070   1
   1  -9 -35 948.207 30.8190   1
  -1  -9  35 938.456 32.0327   1
   1   9 -34 171.590 15.4966   1
  -1   9  34 159.571 14.2089   1
   1  -9 -34 412.017 15.0742   1
  -1  -9  34 338.709 15.6347   1
   1   9 -33 415.984 19.6595   1
   1  -9 -33 434.542 17.1131   1
  -1   9  33 421.856 18.1829   1
  -1  -9  33 415.806 18.5196   1
   1   9 -32-3.29020 12.0500   1
   1  -9 -32 149.948 10.7659   1
  -1   9  32-7.84698 11.0240   1
  -1  -9  32 128.907 11.6138   1
   1   9 -31 1311.49 40.1890   1
   1  -9 -31 1189.69 37.9565   1
  -1   9  31 1275.80 38.9316   1
  -1  -9  31 1204.78 39.0681   1
   1   9 -30 50.7532 11.7483   1
   1  -9 -30 196.814 11.3577   1
  -1   9  30 47.2317 10.7977   1
  -1  -9  30 139.682 11.6210   1
   1   9 -29 108.934 12.4300   1
   1  -9 -29 147.736 10.8221   1
  -1   9  29 109.557 10.9302   1
  -1  -9  29 118.505 11.3568   1
   1   9 -28 1051.07 32.9237   1
   1  -9 -28 942.984 31.0672   1
  -1   9  28 980.507 31.5784   1
  -1  -9  28 985.335 32.2346   1
   1   9 -27 256.637 15.6902   1
   1  -9 -27 305.114 14.0160   1
  -1   9  27 238.571 13.7729   1
  -1  -9  27 333.101 14.9933   1
   1   9 -26 2664.11 73.8061   1
   1  -9 -26 2423.08 72.0473   1
  -1   9  26 2583.36 72.5632   1
  -1  -9  26 2404.88 72.8485   1
   1   9 -25 966.518 32.0805   1
  -1   9  25 908.207 30.6830   1
  -1  -9  25 914.191 31.3948   1
   1   9 -24 274.222 14.3353   1
   1  -9 -24 251.481 12.6852   1
  -1   9  24 222.060 12.7191   1
  -1  -9  24 276.589 13.7197   1
  -1   9  23 4550.53 110.940   1
   1   9 -23 4554.12 112.181   1
   1  -9 -23 4484.12 110.695   1
  -1  -9  23 4322.67 111.564   1
  -1   9  22 471.660 16.4726   1
   1   9 -22 506.674 17.8999   1
   1  -9 -22 555.312 16.9694   1
  -1  -9  22 490.263 17.8494   1
  -1   9  21 2348.29 63.5404   1
   1   9 -21 2413.67 64.7409   1
   1  -9 -21 2356.46 63.4923   1
  -1  -9  21 2331.62 64.4078   1
   1  -9 -20 322.376 12.9759   1
  -1   9  20 317.473 12.8889   1
  -1  -9  20 349.307 14.0144   1
  -1   9  20 292.901 9.54540   2
   1   9 -20 370.594 14.6650   1
   1  -9 -19 56.7465 7.35959   1
  -1   9  19 67.5642 7.39633   1
  -1  -9  19 68.4336 8.37884   1
   1   9 -19 77.1477 8.79457   1
   1  -9 -18 562.116 19.3489   1
   1   9 -18 617.615 20.6285   1
  -1   9  18 565.820 19.1416   1
  -1  -9  18 601.126 20.4736   1
   1  -9 -17 166.372 9.03427   1
  -1   9  17 153.623 5.36827   3
   1   9 -17 165.873 10.1473   1
  -1   9  17 160.290 8.87664   1
  -1  -9  17 163.057 9.89738   1
   1  -9 -16 229.011 10.5509   1
  -1   9  16 242.013 7.77817   3
   1   9 -16 252.459 11.7916   1
  -1   9  16 243.973 10.4835   1
  -1  -9  16 254.808 11.6816   1
   1  -9 -15 197.457 9.46421   1
  -1   9  15 183.135 6.69082   3
   1   9 -15 207.417 10.3734   1
  -1   9  15 190.020 9.20078   1
  -1  -9  15 211.135 10.5531   1
   1  -9 -14 314.262 11.9780   1
  -1   9  14 299.104 9.83236   3
   1   9 -14 334.395 12.8794   1
  -1   9  14 297.570 11.6877   1
  -1  -9  14 323.272 13.1090   1
   1  -9 -13 10.2662 5.70052   1
  -1   9  13 8.39453 3.49871   3
   1   9 -13 5.77970 6.72204   1
  -1   9  13 5.67574 5.20419   1
  -1  -9  13 13.7042 6.83735   1
   1  -9 -12 220.373 9.55175   1
  -1   9  12 219.042 8.05579   3
  -1   9  12 217.976 9.30378   1
   1   9 -12 217.393 10.4983   1
  -1   9  11 34.4736 4.36689   3
  -1   9  11 38.4858 5.55743   1
   1  -9 -11 36.6096 6.33613   1
   1   9 -11 42.5830 6.81616   1
   1  -9 -10 73.9863 6.79886   1
   1   9 -10 76.2469 7.32615   1
  -1   9  10 77.0879 5.94531   1
   1  -9  -9 20.4064 5.82566   1
  -1   9   9 18.5136 5.07308   1
   1   9  -9 17.9525 6.40853   1
  -1   9   8 8.86648 4.86212   1
   1   9  -8 11.9683 6.33881   1
  -1   9   7 100.861 6.35092   1
   1   9  -7 107.771 7.92337   1
  -1   9   6 494.455 15.6902   1
   1   9  -6 487.916 16.9071   1
  -1   9   5 1959.84 55.0121   1
   1   9  -5 1900.64 55.9209   1
  -1   9   4 1224.93 34.8120   1
   1   9  -4 1155.76 35.6768   1
  -1   9   3 11010.7 302.516   1
   1   9  -3 10838.6 303.295   1
   1   9  -2 49.5406 6.95218   1
  -1   9   2 55.0503 5.80988   1
   1   9  -2 46.8076 7.20155   1
  -1   9   1 6477.72 177.765   1
   1   9  -1 6419.29 178.209   1
  -1   9   1 6317.60 178.102   1
   1   9  -1 6374.58 178.473   1
  -1   9   0 204.225 8.18541   1
   1   9   0 160.129 8.67719   1
  -1   9   0 182.379 8.41199   1
   1   9   1 584.238 19.0256   1
  -1   9  -1 620.550 18.7905   1
  -1   9  -1 595.138 19.0506   1
   1   9   2 1437.91 40.2702   1
  -1   9  -2 1346.36 39.9636   1
  -1   9  -2 1360.53 40.1740   1
   1   9   3 391.267 13.6621   1
  -1   9  -3 390.730 13.5692   1
   1   9   4 210.165 9.30591   1
  -1   9  -4 205.038 9.04607   1
   1   9   5 2645.53 74.3242   1
  -1   9  -5 2603.26 74.4297   1
   1   9   6 80.6792 6.42537   1
  -1   9  -6 76.5007 6.71833   1
   1   9   7 4168.51 118.500   1
  -1   9  -7 4323.68 118.932   1
   1   9   8 5238.39 144.751   1
  -1  -9  -8 4962.20 145.129   1
  -1   9  -8 5358.38 145.136   1
  -1  -9  -9 2450.44 72.0517   1
   1   9   9 2581.68 71.6383   1
  -1   9  -9 2529.34 71.9482   1
   1   9  10 1281.83 37.5935   1
  -1  -9 -10 1237.59 38.0152   1
  -1   9 -10 1314.64 38.0739   1
   1   9  11 2028.98 58.3734   1
  -1  -9 -11 2024.17 58.8708   1
   1  -9  11 2093.36 59.1016   1
  -1   9 -11 2024.67 58.8354   1
  -1  -9 -12 4.34598 6.23275   1
   1   9  12 6.74169 5.91332   1
   1  -9  12 8.60581 6.55376   1
  -1   9 -12 3.35577 6.24470   1
  -1  -9 -13 1129.48 34.8590   1
   1   9  13 1199.45 34.6694   1
   1  -9  13 1174.98 35.2417   1
  -1   9 -13 1151.68 35.1408   1
  -1  -9 -14 304.913 12.3703   1
  -1   9 -14 293.254 12.4818   1
   1   9  14 320.059 12.0491   1
   1  -9  14 299.435 12.5628   1
  -1  -9 -15 288.577 12.1814   1
   1   9  15 287.745 9.42406   3
  -1   9 -15 315.563 12.5798   1
   1   9  15 286.206 11.7655   1
   1  -9  15 331.580 12.6199   1
  -1  -9 -16 239.137 11.1462   1
   1   9  16 246.033 7.94034   3
  -1   9 -16 270.361 11.8479   1
   1   9  16 251.514 10.8917   1
   1  -9  16 278.653 11.6667   1
  -1  -9 -17 657.333 21.2136   1
   1   9  17 613.254 18.2280   3
  -1   9 -17 749.711 21.9435   1
   1   9  17 686.888 21.0656   1
   1  -9  17 720.134 21.8375   1
  -1   9 -18 251.199 11.7399   1
  -1  -9 -18 224.400 11.0158   1
   1   9  18 239.154 10.9441   1
   1  -9  18 238.320 11.3175   1
  -1   9 -19 147.420 10.0293   1
  -1  -9 -19 133.377 9.14193   1
   1   9  19 140.220 9.05935   1
   1  -9  19 135.835 9.20001   1
  -1   9 -20 4.48146 7.96902   1
  -1  -9 -20 5.40158 7.18485   1
   1   9  20 3.08055 7.10987   1
   1  -9  20 14.8744 7.41086   1
  -1   9 -21 231.164 12.8294   1
  -1  -9 -21 295.761 12.3966   1
   1   9  21 261.595 12.1479   1
   1  -9  21 230.168 12.1255   1
  -1   9 -22 1944.96 53.8872   1
  -1  -9 -22 1759.50 52.7383   1
   1   9  22 1864.82 52.9805   1
   1  -9  22 1773.26 53.1963   1
   1   9  22 1766.13 50.6535   2
   1   9  23 1475.51 43.8938   1
  -1   9 -23 1603.98 44.8355   1
  -1  -9 -23 1617.24 44.1506   1
   1   9  23 1379.86 41.3245   2
   1  -9  23 1474.62 44.1768   1
   1   9  24 80.1349 9.60807   1
  -1   9 -24 69.5220 10.0133   1
   1   9  24 63.5027 5.05493   2
   1  -9  24 90.2715 10.0951   1
   1   9  25 2376.98 67.8880   1
  -1  -9 -25 2382.60 67.6994   1
   1   9  25 2228.92 65.2972   2
   1  -9  25 2393.37 68.1833   1
   1   9  26 519.206 19.1634   1
  -1   9 -26 543.878 20.2865   1
  -1  -9 -26 516.231 18.9496   1
   1   9  26 470.763 15.3594   2
   1  -9  26 570.957 19.7121   1
   1   9  27 272.766 14.2626   1
  -1   9 -27 260.609 14.8768   1
   1   9  27 225.019 9.33147   2
   1  -9  27 294.728 14.3385   1
   1   9  28 2623.49 73.2950   1
  -1   9 -28 2708.01 74.2042   1
  -1  -9 -28 2568.24 72.8236   1
   1   9  28 2437.65 70.3254   2
   1  -9  28 2469.17 73.3287   1
   1   9  29 16.6883 10.2153   1
  -1   9 -29 16.0802 10.9161   1
   1   9  29 9.78880 4.60606   2
  -1   9 -30 88.8499 11.6674   1
  -1  -9 -30 108.013 10.6548   1
   1   9  30 89.3489 10.6732   1
   1  -9  30 94.2606 10.5666   1
   1   9  31 192.452 14.5062   1
  -1   9 -31 198.253 15.2208   1
  -1  -9 -31 415.133 15.0858   1
  -1   9 -31 189.936 16.2008   2
   1  -9  31 395.184 15.5304   1
   1   9  32 1474.16 44.6851   1
  -1   9 -32 1489.18 45.4188   1
  -1  -9 -32 1466.84 44.0291   1
  -1   9 -32 1422.05 46.0986   2
   1  -9  32 1359.99 44.4461   1
   1   9  33 174.100 14.6835   1
  -1   9 -33 150.808 14.9107   1
  -1  -9 -33 454.604 15.5322   1
  -1   9 -33 124.177 15.2803   2
   1  -9  33 532.936 16.8560   1
   1   9  34 1088.25 35.2797   1
  -1   9 -34 1108.38 36.0284   1
  -1  -9 -34 1073.23 34.2773   1
  -1   9 -34 1034.19 36.5742   2
   1  -9  34 1067.63 34.8566   1
   1   9  35 208.297 14.8384   1
  -1   9 -35 201.524 15.2825   1
  -1   9 -35 211.663 16.7279   2
   1  -9  35 251.994 14.7291   1
   1   9  36 3.61944 11.4632   1
  -1   9 -36-2.97194 12.0853   1
  -1  -9 -36 70.4123 10.4145   1
  -1   9 -36 2.17815 12.4328   2
   1  -9  36 55.5615 10.9177   1
   1   9  37 131.744 13.0899   1
  -1   9 -37 145.056 14.1736   1
  -1  -9 -37 142.769 11.6295   1
  -1   9 -37 125.565 13.9035   2
   1  -9  37 140.920 12.4780   1
   1   9  38 94.4734 12.4387   1
  -1   9 -38 82.8747 13.0223   1
  -1   9 -38 93.7156 13.3916   2
   1  -9  38 126.842 12.2726   1
   1   9  39 150.318 14.4068   1
  -1   9 -39 159.310 15.1849   1
  -1  -9 -39 234.662 13.3654   1
  -1   9 -39 142.408 15.1548   2
   1  -9  39 211.318 14.1148   1
   1   9  40 231.694 16.2311   1
  -1   9 -40 232.996 16.8121   1
  -1   9 -40 233.642 17.6187   2
   1  -9  40 274.294 15.5429   1
  -1   9 -41 219.498 16.4355   1
   1   9  41 209.374 15.7672   1
  -1  -9 -41 260.776 14.5511   1
  -1   9 -41 209.424 17.0268   2
   1  -9  41 223.037 14.3885   1
  -1   9 -42 12.5749 12.6767   1
   1   9  42 0.12330 12.7424   1
  -1  -9 -42 92.4086 11.6481   1
  -1   9 -42 5.83320 13.3794   2
   1  -9  42 62.4734 11.9657   1
  -1   9 -43 40.9739 13.5916   1
   1   9  43 30.7943 13.1187   1
  -1  -9 -43 60.4088 11.3900   1
  -1   9 -43 28.4133 12.8721   2
   1  -9  43 55.0562 12.2224   1
  -1   9 -44 45.2609 14.6326   1
   1   9  44 53.6100 14.2229   1
  -1  -9 -44 223.785 13.9163   1
  -1   9 -44 46.0175 14.2553   2
   1  -9  44 162.972 14.1258   1
  -1   9 -45 437.306 21.5600   1
   1   9  45 443.109 21.1513   1
  -1  -9 -45 403.922 18.9852   1
  -1   9 -45 401.589 21.6528   2
   1  -9  45 377.969 19.8352   1
  -1   9 -46 46.5521 15.6911   1
   1   9  46 41.3048 14.4953   1
  -1   9 -46 36.8394 15.7789   2
  -1   9 -47 435.444 21.8182   1
   1   9  47 409.950 21.2720   1
  -1  -9 -47 364.115 18.8147   1
  -1   9 -47 435.909 22.0452   2
   1  -9  47 350.727 19.2197   1
  -1   9 -48 11.0557 15.4624   1
   1   9  48-11.2859 14.8701   1
  -1   9 -48 11.7515 15.4099   2
  -1   9 -49 4.69534 15.0811   1
   1   9  49 6.20065 14.6640   1
  -1  -9 -49 3.42786 12.4303   1
  -1   9 -49-7.97111 14.4121   2
   1  -9  49 10.2856 13.4402   1
  -1   9 -50 5.33372 15.4754   1
   1   9  50 3.58434 14.9663   1
  -1  -9 -50 96.7451 13.6466   1
  -1   9 -50 14.3553 14.0861   2
   1  -9  50 72.0018 14.7884   1
  -1   9 -51 269.275 20.5393   1
   1   9  51 246.140 19.9569   1
  -1  -9 -51 434.061 19.4295   1
  -1   9 -51 215.874 19.6803   2
   1  -9  51 394.754 19.5055   1
  -1   9 -52 638.027 27.5573   1
   1   9  52 609.271 27.2332   1
  -1  -9 -52 607.015 25.0578   1
  -1   9 -52 560.476 27.0215   2
   1  -9  52 631.024 26.4040   1
   1   9  53 48.2830 17.1547   1
  -1   9 -53 52.1181 17.4503   1
  -1   9 -53 27.0001 16.9257   2
  -1   9 -54-6.74344 16.1188   2
  -1  -9 -54 95.0325 14.5438   1
   1 -11 -53 65.4943 14.5335   1
  -1  11  52 64.1444 16.1019   1
   1 -11 -52 62.3160 14.2215   1
  -1  11  51 4.07955 15.6873   1
   1 -11 -51 59.6606 13.7284   1
  -1  11  50 71.5808 16.1390   1
   1  11 -50 63.8215 17.8010   2
   1  11 -50 55.9815 16.9632   1
   1  11 -49 286.659 20.6491   1
  -1  11  49 285.077 19.8697   1
   1 -11 -49 372.654 18.2796   1
   1  11 -49 285.116 21.7855   2
  -1 -11  49 346.937 19.2447   1
   1  11 -48 402.118 22.7676   1
  -1  11  48 374.903 21.2503   1
   1 -11 -48 443.963 20.1899   1
   1  11 -48 373.013 23.0736   2
  -1 -11  48 416.853 20.5703   1
   1  11 -47 15.1169 16.4658   1
  -1  11  47 6.64207 14.0947   1
   1 -11 -47 169.206 14.0675   1
   1  11 -47 10.9491 16.0198   2
  -1 -11  47 134.931 14.5814   1
   1  11 -46 71.7794 16.2233   1
  -1  11  46 73.0849 14.7135   1
   1 -11 -46 69.1607 12.7130   1
   1  11 -46 81.2265 16.2286   2
  -1 -11  46 83.6803 14.2388   1
   1  11 -45 0.90157 14.5131   1
  -1  11  45 7.42587 13.6006   1
   1 -11 -45 36.8844 11.9238   1
   1  11 -45 7.35791 14.1168   2
  -1 -11  45 40.8253 13.5493   1
   1  11 -44 10.8079 14.7341   1
  -1  11  44 19.9729 13.5059   1
   1 -11 -44 22.9005 11.6235   1
   1  11 -44 23.7316 14.2895   2
  -1 -11  44 22.8398 12.4618   1
  -1  11  43 4.99666 13.1513   1
   1  11 -43 0.14561 14.8348   1
   1 -11 -43 119.324 12.2574   1
   1  11 -43 1.96378 14.6364   2
  -1 -11  43 79.8883 13.2004   1
  -1  11  42 400.446 19.9177   1
   1  11 -42 433.801 21.3495   1
   1 -11 -42 416.168 18.7173   1
   1  11 -42 405.820 21.9583   2
  -1 -11  42 392.260 19.8273   1
   1  11 -41 160.695 16.7170   1
  -1  11  41 151.146 14.6385   1
   1 -11 -41 267.983 14.7022   1
   1  11 -41 152.610 17.1927   2
  -1 -11  41 260.111 15.5211   1
  -1  11  40 20.2625 12.4360   1
   1  11 -40 5.29002 13.4883   1
   1 -11 -40 107.899 11.9427   1
   1  11 -40 22.0956 14.6694   2
  -1 -11  40 111.563 13.1865   1
  -1  11  39 295.709 16.6891   1
   1  11 -39 291.334 17.8661   1
   1 -11 -39 285.647 15.1765   1
   1  11 -39 284.985 18.7793   2
  -1 -11  39 280.864 16.5454   1
  -1  11  38 24.5585 11.9585   1
   1  11 -38 9.17149 12.9855   1
   1 -11 -38 104.585 11.3767   1
   1  11 -38 20.5474 13.5315   2
  -1 -11  38 110.987 12.1537   1
   1  11 -37 56.7134 14.1029   1
   1 -11 -37 68.1289 10.8102   1
  -1  11  37 78.9025 12.1979   1
  -1 -11  37 71.0514 11.9424   1
   1  11 -36 38.3892 12.3493   1
   1 -11 -36 45.2541 10.2962   1
  -1  11  36 36.0177 11.4544   1
  -1 -11  36 51.1405 11.6439   1
   1  11 -35 98.1041 13.7038   1
   1 -11 -35 95.8914 11.1170   1
  -1  11  35 93.3144 12.1456   1
  -1 -11  35 90.6549 12.1990   1
   1  11 -34 32.6721 12.6250   1
   1 -11 -34 36.3556 10.1911   1
  -1  11  34 22.8487 11.2017   1
  -1 -11  34 47.7825 11.1649   1
   1  11 -33 187.104 14.4731   1
   1 -11 -33 170.554 12.0421   1
  -1  11  33 164.407 12.8058   1
  -1 -11  33 179.733 13.3330   1
   1  11 -32 133.834 13.6209   1
   1 -11 -32 160.284 11.8780   1
  -1  11  32 132.744 12.4525   1
  -1 -11  32 151.054 12.6733   1
   1  11 -31 353.003 18.1769   1
   1 -11 -31 365.396 16.0858   1
  -1  11  31 333.507 16.5864   1
  -1 -11  31 392.128 17.6120   1
   1  11 -30 1181.06 37.5520   1
   1 -11 -30 1101.02 35.3240   1
  -1  11  30 1109.65 35.8423   1
  -1 -11  30 1127.44 36.5730   1
   1  11 -29 1313.31 42.0886   1
   1 -11 -29 1385.38 40.4649   1
  -1  11  29 1218.58 40.4001   1
  -1 -11  29 1326.39 41.6992   1
   1  11 -28 226.562 15.3392   1
  -1  11  28 212.189 13.6923   1
  -1 -11  28 262.703 14.8236   1
   1  11 -27 252.122 15.2593   1
   1 -11 -27 261.120 13.3643   1
  -1  11  27 231.902 13.2880   1
  -1 -11  27 254.603 14.2064   1
   1  11 -26 560.465 21.7017   1
   1 -11 -26 540.390 20.1317   1
  -1  11  26 516.606 19.8244   1
  -1 -11  26 543.362 20.8951   1
   1  11 -25 408.756 18.0382   1
   1 -11 -25 364.999 15.6618   1
  -1  11  25 343.869 15.7896   1
  -1 -11  25 393.834 17.0949   1
  -1  11  24 354.731 13.6549   1
   1  11 -24 376.969 15.6464   1
   1 -11 -24 357.065 13.7488   1
  -1 -11  24 374.423 15.6613   1
  -1  11  23 405.889 15.3910   1
   1  11 -23 463.181 17.5572   1
   1 -11 -23 412.911 15.1057   1
  -1  11  23 331.685 10.8307   2
  -1 -11  23 434.318 16.8839   1
   1 -11 -22 63.8552 9.20917   1
  -1  11  22 53.4508 8.93152   1
  -1  11  22 44.7343 3.70675   2
  -1 -11  22 59.8188 10.2557   1
   1  11 -22 53.4659 10.5909   1
   1 -11 -21 145.061 10.1633   1
  -1  11  21 140.652 9.96655   1
  -1 -11  21 160.093 11.4169   1
   1  11 -21 164.503 12.0755   1
   1 -11 -20 729.407 24.1836   1
   1  11 -20 742.791 25.4840   1
  -1  11  20 735.852 23.8890   1
  -1 -11  20 710.852 25.0973   1
   1 -11 -19 44.7607 8.52410   1
  -1  11  19 36.7976 3.36444   3
   1  11 -19 34.2567 9.90487   1
  -1  11  19 45.1994 7.88712   1
  -1 -11  19 44.5598 9.80252   1
   1 -11 -18 179.001 10.6043   1
  -1  11  18 168.690 6.51117   3
   1  11 -18 185.267 12.1312   1
  -1  11  18 186.356 10.3001   1
  -1 -11  18 190.434 12.3117   1
  -1  11  17 2705.34 76.8714   3
   1  11 -17 2869.14 79.9107   1
  -1  11  17 2846.44 78.6383   1
   1 -11 -17 2750.92 78.9117   1
  -1  11  16 8.14177 4.25768   3
   1  11 -16 3.97321 9.07349   1
  -1  11  16 9.96189 7.07428   1
   1 -11 -16 13.7104 7.97867   1
  -1  11  15 1505.24 43.8975   3
   1  11 -15 1623.94 46.6778   1
  -1  11  15 1544.78 45.2615   1
   1 -11 -15 1592.11 45.9319   1
  -1  11  14 345.332 11.5515   3
   1  11 -14 345.795 14.7026   1
  -1  11  14 323.485 12.9045   1
   1 -11 -14 338.365 13.8635   1
   1 -11 -13 108.427 8.86684   1
  -1  11  13 103.354 7.58642   1
   1  11 -13 126.375 9.65583   1
  -1  11  13 96.1592 6.28291   3
   1 -11 -12 1036.10 31.5393   1
  -1  11  12 1021.21 30.7422   1
   1  11 -12 1035.44 32.1070   1
  -1  11  12 1012.54 30.1736   3
  -1  11  11 418.617 14.5136   1
   1  11 -11 417.700 15.7540   1
  -1  11  11 396.150 13.8383   3
  -1  11  10 91.4320 7.08312   1
   1  11 -10 100.279 8.81169   1
  -1  11   9 466.032 15.7537   1
   1  11  -9 462.932 16.9795   1
  -1  11   8 565.741 18.3868   1
   1  11  -8 585.627 19.8676   1
  -1  11   7 16.9669 5.57224   1
   1  11  -7 19.1704 7.26803   1
  -1  11   6 127.607 7.29955   1
   1  11  -6 128.321 8.63410   1
  -1  11   5 21.0006 5.44865   1
   1  11  -5 21.2544 6.70258   1
   1  11  -5 29.4607 6.92617   1
  -1  11   4 9.55255 5.11010   1
   1  11  -4 13.7492 6.47409   1
   1  11  -4 13.4599 6.72905   1
  -1  11   3 544.998 17.4501   1
   1  11  -3 539.284 18.2184   1
   1  11  -3 526.564 18.3852   1
   1  11  -2 38.6111 6.60533   1
  -1  11   2 36.0092 5.55266   1
   1  11  -2 34.9806 7.06142   1
  -1  11   2 30.5353 6.26264   1
   1  11  -1 27.8726 6.32886   1
  -1  11   1 30.1797 5.63687   1
  -1  11   1 22.4738 6.03127   1
   1  11  -1 20.3311 7.04391   1
   1  11   0 1577.91 47.0664   1
  -1  11   0 1637.29 46.8077   1
  -1  11   0 1634.43 47.3092   1
   1  11   0 1634.42 47.7289   1
  -1  11  -1 62.6377 6.39938   1
   1  11   1 71.1727 7.35116   1
   1  11   1 61.2549 7.45215   1
  -1  11  -1 61.3346 6.82342   1
  -1  11  -2 987.691 30.7233   1
   1  11   2 1078.71 31.0965   1
  -1  11  -2 1025.58 31.1632   1
  -1  11  -3 937.128 28.8105   1
   1  11   3 968.450 28.8938   1
  -1  11  -3 952.885 29.2374   1
   1  11   4 161.975 8.56477   1
  -1  11  -4 141.946 8.21132   1
  -1  11  -4 142.829 8.52202   1
   1  11   5 370.961 13.3482   1
  -1  11  -5 349.716 13.6272   1
   1  11   6 25.1785 6.11068   1
  -1  11  -6 25.1065 6.65851   1
   1  11   7 261.309 11.0091   1
  -1  11  -7 260.336 11.4642   1
   1  11   8 809.807 26.3292   1
  -1  11  -8 915.808 27.1112   1
   1  11   9 2724.01 77.5394   1
  -1  11  -9 2737.44 78.0835   1
   1  11  10 1531.41 45.1116   1
  -1  11 -10 1562.34 45.6246   1
   1  11  11 352.227 13.5940   1
  -1  11 -11 374.861 14.5046   1
  -1 -11 -12 35.5222 8.12891   1
   1  11  12 40.4780 6.84333   1
  -1  11 -12 30.2310 7.65253   1
  -1 -11 -13 23.0814 7.90991   1
   1  11  13 16.6899 6.83250   1
  -1  11 -13 19.2549 7.61325   1
  -1  11 -14 133.773 9.56393   1
   1  11  14 125.063 8.83581   1
  -1 -11 -14 122.156 9.87110   1
   1  11  15 810.503 24.2209   3
  -1  11 -15 877.016 26.8990   1
   1  11  15 808.283 25.9282   1
  -1 -11 -15 817.510 26.7581   1
  -1 -11 -16 73.0687 9.19927   1
   1  11  16 71.4619 5.18933   3
  -1  11 -16 80.6569 9.40170   1
   1  11  16 74.3808 8.27810   1
   1 -11  16 79.3468 9.31808   1
  -1 -11 -17 20.7239 8.63329   1
   1  11  17 9.76369 3.84891   3
  -1  11 -17 15.2691 8.86060   1
   1  11  17 28.3574 7.76021   1
   1 -11  17 17.7353 8.77785   1
  -1 -11 -18 60.7078 9.23195   1
   1  11  18 66.0648 4.17362   3
  -1  11 -18 69.6394 9.82046   1
   1  11  18 65.2183 8.64790   1
   1 -11  18 70.3568 9.85382   1
  -1 -11 -19 2393.42 66.5095   1
  -1  11 -19 2557.34 67.0340   1
   1  11  19 2479.41 66.2002   1
   1 -11  19 2572.98 67.1779   1
  -1  11 -20 1388.92 40.9631   1
  -1 -11 -20 1242.08 39.9726   1
   1  11  20 1301.42 39.8637   1
   1 -11  20 1354.20 40.7302   1
  -1  11 -21 33.7617 9.85105   1
  -1 -11 -21 40.6623 9.19607   1
   1  11  21 28.7449 8.41236   1
   1 -11  21 38.1884 9.45445   1
  -1  11 -22 411.334 16.8037   1
  -1 -11 -22 366.027 15.8049   1
   1  11  22 366.426 15.5985   1
   1 -11  22 389.916 16.4422   1
  -1  11 -23 10.2515 10.2343   1
  -1 -11 -23 29.2229 9.12148   1
   1  11  23 12.0226 8.97079   1
   1 -11  23 14.4999 9.06235   1
  -1  11 -24 1.80656 9.88624   1
  -1 -11 -24 18.8769 9.04657   1
   1  11  24 2.99714 8.75870   1
   1  11  24-0.27791 4.27440   2
   1 -11  24 7.64029 9.36036   1
   1  11  25 42.0561 9.47913   1
  -1  11 -25 48.0907 10.5908   1
  -1 -11 -25 56.4223 9.86487   1
   1  11  25 44.1081 4.63033   2
   1 -11  25 42.9282 9.66534   1
  -1  11 -26 9.36240 10.1253   1
  -1 -11 -26 20.8155 9.84280   1
   1  11  26-0.89501 9.51132   1
   1 -11  26 11.1719 9.61887   1
   1  11  26 6.66961 4.07548   2
   1  11  27 239.158 13.2054   1
  -1  11 -27 264.656 14.7043   1
   1  11  27 202.001 8.12497   2
   1 -11  27 247.796 13.6934   1
   1  11  28 1426.73 41.5370   1
  -1  11 -28 1532.69 42.7515   1
  -1 -11 -28 1442.95 41.3560   1
   1 -11  28 1413.08 42.0663   1
   1  11  29 226.548 13.5143   1
  -1  11 -29 226.545 14.3266   1
   1 -11  29 272.824 13.9396   1
   1  11  30 1148.99 33.0351   1
  -1  11 -30 1199.69 34.5097   1
  -1 -11 -30 1157.27 32.8885   1
   1 -11  30 1176.21 33.6778   1
  -1  11 -31 200.486 14.9136   1
  -1 -11 -31 217.459 13.1178   1
   1  11  31 194.215 13.4489   1
   1 -11  31 217.891 13.9271   1
  -1  11 -32 38.0023 12.1563   1
  -1 -11 -32 40.3167 10.3396   1
   1  11  32 31.6001 10.7959   1
   1 -11  32 54.0583 11.1348   1
   1  11  33 43.2346 11.3285   1
  -1  11 -33 53.5959 12.0685   1
  -1 -11 -33 45.1158 10.3949   1
  -1  11 -33 41.3061 13.5319   2
   1 -11  33 56.7351 11.1594   1
   1  11  34 31.3453 11.1312   1
  -1  11 -34 33.9403 12.3143   1
  -1 -11 -34 22.7049 10.1490   1
  -1  11 -34 18.0297 12.7943   2
   1 -11  34 30.8712 10.8822   1
   1  11  35 12.1930 11.1522   1
  -1  11 -35 17.2879 12.2970   1
  -1 -11 -35 48.1088 10.8925   1
  -1  11 -35 11.4855 12.1365   2
   1 -11  35 36.9780 11.2660   1
   1  11  36 254.720 15.4012   1
  -1  11 -36 275.650 16.7934   1
  -1 -11 -36 258.062 14.2432   1
  -1  11 -36 251.866 17.5165   2
   1 -11  36 236.492 14.9406   1
   1  11  37 28.9065 11.7490   1
  -1  11 -37 34.8801 13.1123   1
  -1  11 -37 23.7839 13.5977   2
   1 -11  37 69.5983 11.9086   1
   1  11  38 163.146 14.2066   1
  -1  11 -38 170.630 15.5583   1
  -1 -11 -38 201.780 13.5574   1
  -1  11 -38 161.417 15.0084   2
   1 -11  38 174.632 13.3669   1
   1  11  39 107.617 13.4815   1
  -1  11 -39 101.537 14.2108   1
  -1  11 -39 108.257 15.2995   2
   1 -11  39 139.136 13.3712   1
   1  11  40 174.460 15.0407   1
  -1  11 -40 176.613 15.9988   1
  -1 -11 -40 189.261 13.5759   1
  -1  11 -40 189.142 16.9185   2
   1 -11  40 179.657 14.0726   1
   1  11  41 26.6418 12.8080   1
  -1  11 -41 10.7566 14.3198   1
  -1  11 -41 8.07181 13.6517   2
   1 -11  41 73.7724 12.5335   1
  -1 -11 -41 94.5532 12.0865   1
  -1  11 -42 111.043 15.3999   1
   1  11  42 73.6031 13.9546   1
  -1 -11 -42 142.869 13.2811   1
  -1  11 -42 100.310 14.8313   2
   1 -11  42 133.281 13.3937   1
  -1  11 -43 167.335 16.4662   1
   1  11  43 149.159 15.8686   1
  -1 -11 -43 271.549 15.2545   1
  -1  11 -43 127.170 17.1239   2
   1 -11  43 238.542 15.8862   1
  -1  11 -44 293.457 19.4015   1
   1  11  44 305.998 18.6586   1
  -1 -11 -44 349.696 17.6439   1
  -1  11 -44 311.188 20.4603   2
   1 -11  44 336.124 18.3412   1
  -1  11 -45 108.103 16.6164   1
   1  11  45 88.2290 15.6104   1
  -1  11 -45 73.2017 16.3333   2
  -1  11 -46 256.003 19.1157   1
   1  11  46 252.386 18.1734   1
  -1 -11 -46 286.308 16.8402   1
  -1  11 -46 240.210 19.0434   2
   1 -11  46 256.419 16.8480   1
  -1  11 -47 16.5017 16.0697   1
   1  11  47 29.0431 15.1939   1
  -1  11 -47 25.2998 16.1233   2
   1 -11  47 61.0374 14.3820   1
  -1  11 -48 74.0246 16.6337   1
   1  11  48 105.515 16.0671   1
  -1 -11 -48 73.0081 13.5843   1
  -1  11 -48 74.9581 17.2710   2
   1 -11  48 64.9319 14.3801   1
  -1  11 -49 6.41543 15.7545   1
   1  11  49 10.2071 15.1584   1
  -1  11 -49 2.86262 16.1109   2
   1 -11  49 32.7725 14.0957   1
   1  11  50 72.6992 16.1180   1
  -1  11 -50 51.9392 15.8298   2
  -1  11 -50 67.9193 16.6723   1
   1  11  51 125.762 17.3107   1
  -1 -11 -51 206.452 16.4478   1
  -1 -11 -52 178.475 16.3469   1
   1 -13 -51 290.145 18.7899   1
  -1  13  50 563.480 25.5896   1
   1 -13 -50 540.700 23.9247   1
  -1  13  49 130.206 18.3299   1
   1 -13 -49 363.298 18.1905   1
  -1  13  48 53.6729 16.2653   1
   1 -13 -48 242.137 16.2631   1
   1  13 -47 492.021 24.7306   1
  -1  13  47 422.768 22.4523   1
   1 -13 -47 451.295 21.0073   1
  -1  13  46 38.9691 15.9938   1
   1  13 -46 24.9191 17.1922   1
   1 -13 -46 260.331 15.8952   1
  -1 -13  46 169.921 16.5187   1
   1  13 -45 249.245 19.7250   1
  -1  13  45 261.472 18.4310   1
   1 -13 -45 323.967 17.0984   1
   1  13 -45 263.000 21.1754   2
  -1 -13  45 280.340 18.6798   1
   1  13 -44 177.290 19.1606   1
  -1  13  44 156.114 17.0854   1
   1  13 -44 172.932 18.4808   2
  -1  13  43 148.802 15.7171   1
   1  13 -43 177.992 18.1143   1
   1 -13 -43 229.352 16.2199   1
   1  13 -43 173.815 17.9402   2
  -1 -13  43 186.982 16.4049   1
  -1  13  42 27.3134 13.7146   1
   1  13 -42 27.9687 15.0545   1
   1 -13 -42 70.0710 12.8820   1
   1  13 -42 24.0609 16.1801   2
  -1 -13  42 39.9216 13.1177   1
  -1  13  41-0.11645 12.8726   1
   1  13 -41 11.9616 14.9868   1
   1 -13 -41 14.2646 11.7232   1
   1  13 -41 2.92417 15.3877   2
  -1 -13  41 9.74967 13.1004   1
  -1  13  40 18.8017 13.0826   1
   1  13 -40 27.1189 14.4992   1
   1 -13 -40 105.225 12.6733   1
   1  13 -40 7.67758 14.8922   2
  -1 -13  40 95.8996 14.3184   1
  -1  13  39 455.934 21.5910   1
   1  13 -39 522.010 23.6138   1
   1 -13 -39 524.853 20.9629   1
   1  13 -39 469.476 23.6012   2
  -1 -13  39 492.984 21.9837   1
  -1  13  38 137.320 14.2416   1
   1  13 -38 151.676 15.9328   1
   1  13 -38 144.265 16.8977   2
  -1 -13  38 185.942 14.7445   1
  -1  13  37 64.6512 12.4643   1
   1  13 -37 73.8969 14.7821   1
   1 -13 -37 76.7822 11.7107   1
   1  13 -37 55.8140 15.3382   2
  -1 -13  37 84.4622 13.0425   1
   1  13 -36 33.2429 13.8158   1
   1 -13 -36 41.9429 10.5747   1
  -1  13  36 15.6501 11.3269   1
  -1 -13  36 36.3187 12.0817   1
   1  13 -35 64.6048 13.9835   1
   1 -13 -35 81.9185 11.4518   1
  -1  13  35 67.1032 12.0215   1
  -1 -13  35 80.7962 13.1547   1
   1  13 -34 202.453 16.1836   1
   1 -13 -34 187.837 13.0170   1
  -1  13  34 162.668 13.7926   1
  -1 -13  34 196.438 14.7995   1
   1  13 -33 267.798 16.7059   1
   1 -13 -33 271.668 14.2635   1
  -1  13  33 229.702 14.6805   1
  -1 -13  33 250.249 15.6664   1
   1  13 -32 311.751 17.6434   1
   1 -13 -32 305.629 15.3419   1
  -1  13  32 258.335 15.2138   1
  -1 -13  32 352.264 17.1201   1
   1  13 -31 559.264 22.2614   1
   1 -13 -31 483.143 20.0174   1
  -1  13  31 485.783 20.1472   1
  -1 -13  31 527.612 21.3669   1
   1  13 -30 40.0260 12.6636   1
  -1  13  30 39.2069 10.8441   1
  -1 -13  30 66.8579 12.4665   1
   1  13 -29 290.708 16.5087   1
   1 -13 -29 261.835 14.1600   1
  -1  13  29 257.227 14.4062   1
  -1 -13  29 288.006 15.7050   1
   1  13 -28 26.2986 11.7603   1
   1 -13 -28 35.6137 10.3657   1
  -1  13  28 23.9883 9.76577   1
  -1 -13  28 25.3675 11.0076   1
   1  13 -27 9.79125 11.4707   1
   1 -13 -27 9.55792 9.25046   1
  -1  13  27 11.8782 9.56193   1
  -1 -13  27 18.2746 11.1764   1
   1  13 -26 583.904 22.4390   1
   1 -13 -26 546.153 20.4646   1
  -1  13  26 525.164 20.2903   1
  -1 -13  26 558.783 21.8531   1
   1  13 -25 213.566 14.4233   1
   1 -13 -25 208.911 12.8008   1
  -1  13  25 195.820 12.3104   1
  -1 -13  25 227.364 14.2804   1
   1 -13 -24 86.4963 10.5222   1
  -1  13  24 62.8042 3.74271   2
  -1  13  24 82.1516 9.85656   1
   1  13 -24 98.8657 12.3023   1
   1 -13 -23 196.810 12.3712   1
  -1  13  23 177.003 11.7443   1
   1  13 -23 182.516 13.1965   1
   1 -13 -22 1615.37 49.0171   1
  -1  13  22 1604.67 48.4249   1
   1  13 -22 1692.47 50.2252   1
   1 -13 -21 39.8413 10.1757   1
   1  13 -21 35.7266 10.9244   1
  -1  13  21 19.6915 2.74211   3
  -1  13  21 28.5738 8.78414   1
  -1  13  20 35.2163 3.99980   3
   1  13 -20 48.4985 11.0358   1
  -1  13  20 41.1966 9.23989   1
   1 -13 -20 43.0253 10.0614   1
  -1  13  19 1110.01 33.0772   3
   1  13 -19 1265.72 37.6285   1
  -1  13  19 1233.15 35.6889   1
   1 -13 -19 1201.59 36.2780   1
  -1  13  18 142.414 6.78903   3
   1  13 -18 164.125 12.5184   1
  -1  13  18 144.236 10.6003   1
   1 -13 -18 159.382 11.4815   1
  -1  13  17 102.912 6.24265   3
   1  13 -17 118.134 11.4113   1
  -1  13  17 97.7958 9.52725   1
   1 -13 -17 105.951 10.9090   1
  -1  13  16 620.397 21.1068   1
  -1  13  16 623.114 19.3557   3
   1  13 -16 663.536 23.0584   1
  -1  13  15 490.239 17.4846   1
  -1  13  15 473.562 15.8230   3
   1  13 -15 515.732 19.2540   1
  -1  13  14 112.740 8.99348   1
  -1  13  14 107.059 7.26796   3
   1  13 -14 118.278 11.3763   1
  -1  13  13 471.383 16.7605   1
  -1  13  13 463.949 15.7253   3
   1  13 -13 459.788 18.3282   1
  -1  13  12 668.613 21.3131   1
   1  13 -12 655.350 22.8551   1
  -1  13  12 624.454 20.5591   3
  -1  13  11 2541.96 72.1207   1
   1  13 -11 2522.86 73.4726   1
  -1  13  11 2516.83 71.9616   3
  -1  13  10 202.060 10.4843   3
  -1  13  10 212.153 10.5430   1
   1  13 -10 230.308 12.5615   1
  -1  13   9 1015.89 30.3038   1
   1  13  -9 963.715 31.5476   1
  -1  13   8 54.6721 7.10659   1
   1  13  -8 53.0910 9.02018   1
  -1  13   7 19.7393 6.89137   1
   1  13  -7 29.8536 8.30362   1
   1  13  -7 25.0789 8.67734   1
   1  13  -6 55.6294 8.54153   1
  -1  13   6 68.7711 7.27692   1
   1  13  -6 55.2749 8.92699   1
  -1  13   5 2618.30 74.1249   1
   1  13  -5 2589.43 74.9174   1
   1  13  -5 2613.66 75.2530   1
   1  13  -4 353.196 14.4017   1
  -1  13   4 343.428 13.2201   1
  -1  13   4 335.056 13.9914   1
   1  13  -4 366.860 15.0844   1
  -1  13   3 707.254 21.9526   1
   1  13  -3 633.900 22.3146   1
  -1  13   3 703.099 22.5050   1
   1  13  -3 695.176 23.1750   1
   1  13  -2 60.9249 8.00193   1
  -1  13   2 55.9152 6.97746   1
  -1  13   2 53.9590 7.41476   1
   1  13  -2 57.3960 8.53058   1
   1  13  -1 825.659 26.6748   1
  -1  13   1 873.090 26.3095   1
   1  13  -1 842.831 27.3404   1
  -1  13   1 851.381 26.8776   1
   1  13   0 25.0466 7.39200   1
  -1  13   0 14.9272 6.62674   1
   1  13   0 15.4569 7.97465   1
  -1  13   0 12.7628 7.14933   1
  -1  13  -1 1351.17 40.2142   1
   1  13   1 1413.66 40.5758   1
  -1  13  -1 1322.68 40.5930   1
   1  13   1 1356.86 41.2125   1
  -1  13  -2 107.933 8.06598   1
   1  13   2 127.224 8.65074   1
  -1  13  -2 117.146 8.96691   1
   1  13   2 132.962 9.50327   1
  -1  13  -3 647.375 21.9043   1
   1  13   3 695.696 22.1978   1
   1  13   3 697.908 23.0143   1
  -1  13  -3 686.615 22.5420   1
   1  13   4 307.934 12.6501   1
  -1  13  -4 306.983 12.5707   1
  -1  13  -4 302.578 13.0140   1
  -1  13  -5 5.43879 6.78782   1
   1  13   5 3.28711 7.22819   1
  -1  13  -5 3.09935 7.34479   1
  -1  13  -6 91.3982 8.08444   1
   1  13   6 91.4984 8.09804   1
  -1  13  -6 94.2471 8.74853   1
  -1  13  -7 1462.33 42.9242   1
   1  13   7 1411.75 42.5342   1
  -1  13  -7 1449.86 43.1759   1
   1  13   8 18.8549 8.03034   1
  -1  13  -8 18.1957 8.38554   1
   1  13   9 267.969 11.9649   1
  -1  13  -9 268.851 12.9504   1
   1  13  10 392.918 15.1474   1
  -1  13 -10 395.614 15.7570   1
   1  13  11 458.806 17.0356   1
  -1  13 -11 494.697 18.2043   1
   1  13  12 175.690 10.1537   1
  -1  13 -12 170.176 11.0752   1
   1  13  13 402.115 15.6278   1
  -1  13 -13 415.700 16.7904   1
   1  13  14 1125.45 34.4564   1
  -1  13 -14 1117.87 35.1721   1
   1  13  15 247.770 12.1387   1
   1  13  15 235.729 9.77911   3
  -1  13 -15 235.119 12.9731   1
   1  13  16 11.5691 8.01565   1
   1  13  16 2.29283 5.13198   3
  -1  13 -16 1.52705 9.10923   1
   1  13  17 389.618 13.0023   3
  -1  13 -17 404.341 16.9557   1
   1  13  17 403.954 15.8024   1
  -1 -13 -17 409.078 16.8796   1
   1  13  18 29.2913 4.62509   3
  -1  13 -18 36.0870 10.2470   1
   1  13  18 30.1653 9.20084   1
  -1 -13 -18 37.3481 10.2642   1
   1  13  19 424.470 13.5139   3
  -1  13 -19 468.547 18.2826   1
   1  13  19 463.628 17.1658   1
  -1 -13 -19 450.346 18.3579   1
   1  13  20 344.939 11.0763   3
   1  13  20 409.408 15.8128   1
  -1  13 -20 398.961 16.7109   1
  -1 -13 -20 388.065 16.5542   1
   1  13  21 221.928 12.5717   1
  -1  13 -21 252.662 14.0611   1
  -1 -13 -21 217.226 13.5218   1
   1  13  22 24.0614 9.48376   1
  -1  13 -22 7.83032 10.8786   1
  -1  13 -23 968.358 30.6459   1
  -1 -13 -23 838.810 29.4335   1
   1  13  23 838.446 28.8146   1
   1 -13  23 937.370 30.2192   1
  -1  13 -24 16.8834 11.2882   1
  -1 -13 -24 56.7294 11.2226   1
   1  13  24 22.4312 9.86387   1
   1 -13  24 35.0234 11.1006   1
  -1  13 -25 1071.88 32.1483   1
  -1 -13 -25 1000.32 31.0034   1
   1  13  25 987.080 30.5446   1
   1 -13  25 1019.59 31.5926   1
   1  13  26 74.5064 10.7801   1
  -1  13 -26 63.2265 11.8408   1
  -1 -13 -26 86.8493 11.1298   1
   1  13  26 62.6186 5.06487   2
   1 -13  26 77.9630 11.4601   1
   1  13  27 63.0118 10.2310   1
  -1  13 -27 81.9523 12.1357   1
  -1 -13 -27 74.3854 10.6693   1
   1  13  27 54.5812 4.62392   2
   1 -13  27 75.9917 11.1741   1
   1  13  28 84.7154 10.7639   1
  -1  13 -28 88.0300 12.0764   1
  -1 -13 -28 85.7495 11.4241   1
   1  13  28 53.8338 4.40256   2
   1 -13  28 87.0443 11.3922   1
   1  13  29 75.2981 11.1314   1
  -1  13 -29 95.3282 12.6831   1
  -1 -13 -29 112.455 11.6985   1
   1  13  29 52.4282 4.01165   2
   1 -13  29 93.9515 11.5647   1
  -1  13 -30 423.597 19.2977   1
  -1 -13 -30 396.702 17.8212   1
   1  13  30 391.879 17.5688   1
   1 -13  30 393.887 18.1693   1
  -1  13 -31 43.6710 12.7006   1
  -1 -13 -31 49.4230 11.2241   1
   1  13  31 36.5045 11.0602   1
   1 -13  31 48.5861 11.8024   1
  -1  13 -32 34.0856 12.6612   1
  -1 -13 -32 32.8762 10.8611   1
   1  13  32 31.8022 11.1743   1
   1 -13  32 39.2340 11.3217   1
  -1  13 -33 3.07199 12.6587   1
  -1 -13 -33 25.0516 10.9820   1
   1  13  33 9.92819 11.1204   1
   1 -13  33 15.3330 11.2358   1
  -1  13 -34 65.0525 13.0987   1
  -1 -13 -34 59.9737 11.2927   1
   1  13  34 62.1219 11.6724   1
   1 -13  34 74.4254 12.1177   1
  -1  13 -35 25.8287 13.0463   1
  -1 -13 -35 30.8944 11.0020   1
   1  13  35 14.3637 11.6608   1
   1 -13  35 33.5350 11.8516   1
  -1  13 -36 76.6443 13.5658   1
  -1 -13 -36 64.0849 11.6476   1
   1  13  36 57.7199 12.3456   1
   1 -13  36 58.0818 11.9081   1
  -1  13 -37 26.4813 13.7130   1
  -1 -13 -37 51.4986 11.8744   1
   1  13  37 29.6225 12.0866   1
   1 -13  37 35.3205 12.0624   1
   1  13  38 133.998 14.1323   1
  -1  13 -38 152.104 15.5245   1
  -1 -13 -38 146.199 13.2439   1
  -1  13 -38 137.069 15.0669   2
   1 -13  38 131.788 14.0303   1
   1  13  39 8.38583 12.9063   1
  -1  13 -39-0.27363 14.4157   1
  -1  13 -39-3.47993 14.7412   2
   1 -13  39 26.1891 12.5216   1
   1  13  40 148.659 15.0616   1
  -1  13 -40 164.837 16.3626   1
  -1 -13 -40 157.101 14.2170   1
  -1  13 -40 158.809 16.8322   2
   1 -13  40 153.046 14.8473   1
   1  13  41 44.1598 13.7053   1
  -1  13 -41 47.8851 15.0665   1
  -1  13 -41 41.6688 15.3941   2
   1 -13  41 78.2000 14.2184   1
   1  13  42 98.3544 14.5956   1
  -1  13 -42 106.272 16.1404   1
  -1  13 -42 107.052 16.8697   2
   1 -13  42 93.6873 13.7076   1
  -1 -13 -42 116.459 13.6042   1
   1  13  43 24.8859 14.7008   1
  -1  13 -43 13.3275 15.4676   1
  -1  13 -43 22.4757 14.2449   2
   1 -13  43 39.1480 13.7142   1
   1  13  44 174.837 16.9480   1
  -1  13 -44 172.894 17.8774   1
  -1 -13 -44 207.540 15.5036   1
  -1  13 -44 176.230 18.5125   2
   1 -13  44 154.503 15.5251   1
  -1  13 -45 25.7789 15.9196   1
   1  13  45 36.1720 14.9899   1
  -1  13 -45 48.1363 16.9156   2
   1 -13  45 66.7574 15.0851   1
   1  13  46 34.6149 15.8755   1
  -1  13 -46 28.7879 16.4175   1
   1 -13  46 57.4843 14.4102   1
   1  13  47 255.259 19.3067   1
  -1  13 -47 288.229 20.7956   1
  -1 -13 -47 275.408 17.8830   1
  -1  13 -48 11.3900 16.9920   1
   1  13  48 9.11282 16.1292   1
   1  13  49 278.307 20.2177   1
  -1 -13 -49 303.387 18.6686   1
  -1 -13 -50 322.380 19.3517   1
   1 -15 -48 405.639 21.1146   1
  -1  15  47 422.737 23.3188   1
   1 -15 -47 539.651 23.2058   1
  -1  15  46 55.0821 16.0734   1
   1 -15 -46 264.460 17.0901   1
  -1  15  45 6.99742 15.5339   1
   1 -15 -45 128.344 14.6628   1
  -1  15  44 306.948 19.1831   1
   1  15 -44 309.199 21.4137   1
   1 -15 -44 330.716 18.0998   1
  -1  15  43 11.0757 14.8114   1
   1  15 -43 4.93283 16.3488   1
   1  15 -42 140.405 17.9731   1
   1 -15 -42 133.380 14.0535   1
  -1  15  42 124.504 15.5956   1
  -1 -15  42 134.764 16.2633   1
   1  15 -41 26.9202 15.7057   1
   1 -15 -41 47.3557 13.2089   1
  -1  15  41 24.7190 13.6004   1
  -1 -15  41 20.9570 13.9684   1
   1  15 -40 11.4574 16.0989   1
   1 -15 -40 59.0202 12.6780   1
  -1  15  40 4.32525 13.4110   1
  -1 -15  40 67.5953 14.5980   1
  -1  15  39 287.670 18.2597   1
   1  15 -39 344.438 20.4162   1
   1 -15 -39 332.730 17.8136   1
  -1 -15  39 350.373 19.2173   1
   1  15 -38 91.0528 16.4865   1
  -1  15  38 71.5785 13.8462   1
  -1 -15  38 117.284 15.3708   1
   1  15 -37 134.372 16.7824   1
  -1  15  37 115.567 14.2478   1
  -1 -15  37 159.997 15.6889   1
   1  15 -36 238.330 18.3038   1
   1 -15 -36 243.457 15.0540   1
  -1  15  36 200.922 15.6548   1
  -1 -15  36 238.744 16.8885   1
   1  15 -35 35.8889 14.3148   1
   1 -15 -35 61.4006 12.1411   1
  -1  15  35 25.8468 13.0678   1
  -1 -15  35 36.1262 13.6598   1
   1 -15 -34 23.9455 11.4482   1
  -1  15  34 30.7969 11.8301   1
   1  15 -34 15.1027 13.9586   1
   1 -15 -33 15.0128 10.8809   1
  -1  15  33 21.5384 11.7824   1
   1  15 -33 14.2356 13.5293   1
   1 -15 -32 5.88048 10.4493   1
  -1  15  32-2.13144 10.9658   1
   1  15 -32-4.63338 12.8230   1
   1 -15 -31 17.5534 11.1297   1
  -1  15  31 14.1956 10.6004   1
   1  15 -31 12.9488 13.1685   1
   1 -15 -30 381.476 17.6564   1
  -1  15  30 338.308 17.1900   1
   1  15 -30 422.967 19.8506   1
   1 -15 -29 690.958 24.8349   1
  -1  15  29 637.048 24.6226   1
   1  15 -29 736.983 27.0439   1
  -1  15  28 8.69347 9.88548   1
   1  15 -28 17.8519 13.0904   1
   1 -15 -27 24.4717 10.7512   1
  -1  15  27 14.2171 10.1630   1
   1  15 -27 27.3769 12.4916   1
   1 -15 -26 160.845 12.6842   1
  -1  15  26 149.664 11.6886   1
   1  15 -26 178.141 14.4733   1
   1 -15 -25 123.078 12.0843   1
  -1  15  25 85.8913 10.7856   1
   1  15 -25 92.8179 13.0726   1
   1 -15 -24 712.314 21.4061   1
  -1  15  24 628.508 20.3312   1
   1  15 -24 711.639 22.8062   1
   1  15 -23 9.43486 11.0040   1
  -1  15  23 11.7420 9.40033   1
  -1  15  23 7.33330 4.81763   2
   1  15 -22 15.1479 11.4401   1
  -1  15  22 7.95692 2.27192   3
  -1  15  22 14.1765 8.99385   1
  -1  15  21 6.76096 8.99001   1
  -1  15  21 2.70180 3.79972   3
   1  15 -21 10.4089 10.7798   1
  -1  15  20 224.074 11.9920   1
  -1  15  20 183.207 7.62211   3
   1  15 -20 235.611 14.1502   1
  -1  15  19 38.8928 8.95372   1
  -1  15  19 35.5588 5.11957   3
   1  15 -19 61.7774 11.2361   1
  -1  15  18 7.39579 8.19081   1
  -1  15  18 7.41659 5.00508   3
   1  15 -18 1.82259 10.2984   1
  -1  15  17 462.131 17.2604   1
  -1  15  17 449.061 14.9329   3
   1  15 -17 460.605 19.2093   1
  -1  15  16 139.303 10.0030   1
  -1  15  16 131.793 7.80212   3
   1  15 -16 134.998 12.4754   1
  -1  15  15 255.747 12.2894   1
  -1  15  15 238.354 10.4371   3
   1  15 -15 280.917 14.4715   1
  -1  15  14 167.288 10.2095   1
  -1  15  14 160.335 8.77596   3
   1  15 -14 167.577 12.2077   1
  -1  15  13 30.0525 8.02225   1
  -1  15  13 28.3103 6.82143   3
   1  15 -13 29.2204 9.94058   1
  -1  15  12 236.977 11.5500   1
   1  15 -12 239.911 13.5722   1
  -1  15  12 228.744 10.8638   3
   1  15 -11 409.406 17.1137   1
  -1  15  11 421.403 15.6840   1
   1  15 -11 424.485 17.6348   1
  -1  15  11 412.313 15.4141   3
   1  15 -10 240.596 12.8421   1
  -1  15  10 233.202 11.4977   1
   1  15 -10 243.826 13.4367   1
  -1  15  10 234.379 11.7165   3
  -1  15   9 137.348 9.60291   3
   1  15  -9 137.863 11.1232   1
  -1  15   9 129.066 9.24562   1
   1  15  -9 144.315 11.1144   1
  -1  15   8 100.941 8.85916   3
   1  15  -8 97.4156 10.0528   1
   1  15  -8 78.0911 9.50781   1
  -1  15   8 92.4989 8.15527   1
   1  15  -7 23.9618 9.18808   1
  -1  15   7 24.7166 8.05262   1
  -1  15   7 24.7093 7.28247   1
   1  15  -7 18.1654 8.45047   1
   1  15  -6 137.066 11.1159   1
  -1  15   6 158.572 10.1287   1
   1  15  -6 128.669 10.0734   1
  -1  15   6 163.509 9.31971   1
  -1  15   5 26.8517 7.73908   1
   1  15  -5 26.7606 8.79514   1
   1  15  -5 25.0388 8.25818   1
  -1  15   5 34.9005 7.06677   1
   1  15  -4 27.1884 9.05374   1
  -1  15   4 28.9559 7.89540   1
   1  15  -4 30.6414 8.26779   1
  -1  15   4 34.1458 7.32606   1
   1  15  -3 142.714 10.5617   1
  -1  15   3 149.489 9.86459   1
   1  15  -3 159.769 9.99868   1
  -1  15   3 148.422 9.15278   1
   1  15  -2 141.976 10.7297   1
  -1  15   2 125.555 9.44432   1
  -1  15   2 146.516 9.08242   1
   1  15  -2 133.289 9.66863   1
   1  15  -1 20.1026 8.63798   1
  -1  15   1 8.22486 7.36907   1
   1  15  -1 21.5837 7.61975   1
  -1  15   1 20.6333 7.10881   1
   1  15   0 302.141 13.8628   1
  -1  15   0 283.802 12.9434   1
  -1  15   0 289.404 12.4758   1
   1  15   0 294.248 12.8267   1
   1  15   1 146.849 10.7441   1
  -1  15  -1 142.819 9.94065   1
  -1  15  -1 135.271 8.95639   1
   1  15   1 143.507 9.59870   1
  -1  15  -2 27.4729 8.30552   1
   1  15   2 23.8941 8.35696   1
  -1  15  -2 25.8149 7.54789   1
   1  15   2 26.4646 7.56947   1
   1  15   3 53.4658 9.12459   1
  -1  15  -3 49.8081 8.57310   1
  -1  15  -3 50.0231 7.61703   1
   1  15   3 51.0868 7.77486   1
  -1  15  -4 2.66724 7.82607   1
   1  15   4 11.9545 8.19592   1
  -1  15  -4 2.64551 7.36278   1
   1  15   4 11.2450 7.42973   1
   1  15   5 135.819 10.4499   1
  -1  15  -5 129.782 10.2942   1
   1  15   5 118.683 9.22080   1
  -1  15  -5 124.812 9.15612   1
  -1  15  -6 11.8229 8.34653   1
   1  15   6 12.5040 8.23262   1
   1  15   6 11.4593 7.77596   1
  -1  15  -6 2.64502 7.73931   1
  -1  15  -7 9.17715 8.87901   1
   1  15   7 8.21365 8.09182   1
  -1  15  -7 12.3184 8.05735   1
  -1  15  -8 844.960 27.3627   1
  -1  15  -8 813.962 26.9502   1
   1  15   8 837.306 26.6496   1
  -1  15  -9 30.6876 9.32892   1
  -1  15  -9 27.5429 8.25004   1
   1  15   9 37.3946 8.24937   1
  -1  15 -10 9.75142 9.52040   1
  -1  15 -10 12.1892 8.73810   1
   1  15  10 7.85692 7.83891   1
  -1  15 -11 286.552 13.9606   1
   1  15  11 261.078 12.6590   1
  -1  15 -12 90.2831 10.4273   1
   1  15  12 82.4449 9.36992   1
   1  15  13 506.605 18.4563   1
   1  15  13 494.836 17.1889   3
  -1  15 -13 493.933 19.4496   1
   1  15  14 37.9941 9.04029   1
   1  15  14 25.5275 6.88600   3
  -1  15 -14 22.4495 10.1248   1
   1  15  15 660.616 23.0261   1
   1  15  15 677.215 21.3995   3
  -1  15 -15 688.098 24.1941   1
   1  15  16 100.569 9.86021   1
   1  15  16 89.9169 6.78348   3
  -1  15 -16 109.605 10.9663   1
   1  15  17 23.9748 9.46042   1
   1  15  17 18.0038 5.59378   3
  -1  15 -17 19.8782 10.9242   1
   1  15  18 945.990 29.4232   1
   1  15  18 868.512 26.7311   3
  -1  15 -18 992.684 30.6874   1
   1  15  19 36.2310 9.43446   1
   1  15  19 22.5940 4.87858   3
  -1  15 -19 30.3534 11.2168   1
   1  15  20 369.105 15.2430   1
   1  15  20 310.979 10.7426   3
  -1  15 -20 372.654 16.7185   1
   1  15  21 665.084 20.3485   1
  -1  15 -21 679.867 22.1824   1
   1  15  22 1027.72 33.5654   1
  -1  15 -22 1099.31 35.2338   1
   1  15  23 234.212 13.5232   1
  -1  15 -23 241.237 15.4817   1
  -1 -15 -23 253.221 15.1605   1
   1  15  24 26.3131 10.0702   1
  -1  15 -24 35.5784 12.2381   1
  -1 -15 -24 54.2808 11.6721   1
   1  15  25 155.570 12.2147   1
  -1  15 -25 166.949 14.1579   1
  -1 -15 -25 176.605 13.1518   1
  -1  15 -26 15.1486 11.8102   1
  -1 -15 -26 27.1691 11.9266   1
   1  15  26 13.4402 9.80982   1
   1  15  26 12.8658 4.67604   2
  -1  15 -27 217.616 14.9730   1
  -1 -15 -27 226.316 13.8825   1
   1  15  27 148.718 6.85154   2
   1  15  27 206.011 13.1409   1
  -1  15 -28 395.896 17.4678   1
  -1 -15 -28 387.297 16.7552   1
   1  15  28 360.174 15.0776   1
  -1  15 -29 361.546 18.3788   1
  -1 -15 -29 344.615 17.3731   1
  -1  15 -29 361.300 20.9864   2
   1  15  29 322.471 16.8903   1
  -1  15 -30 96.9718 13.7782   1
  -1 -15 -30 118.909 13.1957   1
  -1  15 -30 88.3574 14.7797   2
   1  15  30 85.4765 12.0106   1
  -1  15 -31 187.191 16.0006   1
  -1 -15 -31 211.537 14.6837   1
  -1  15 -31 182.523 17.1928   2
   1  15  31 165.153 13.9546   1
   1  15  32 254.417 15.7012   1
  -1  15 -32 273.657 17.5534   1
  -1 -15 -32 289.103 16.0166   1
  -1  15 -32 255.294 19.0552   2
   1 -15  32 274.443 16.8445   1
   1  15  33 181.442 14.3083   1
  -1  15 -33 192.657 16.9767   1
  -1 -15 -33 201.122 14.2455   1
  -1  15 -33 204.414 17.2885   2
   1 -15  33 229.408 15.6046   1
   1  15  34-2.29768 11.9984   1
  -1  15 -34 14.9249 13.5922   1
  -1 -15 -34 19.2251 12.1091   1
  -1  15 -34-5.19818 15.3495   2
   1 -15  34 34.2382 12.6050   1
  -1  15 -35 46.3368 14.1133   1
  -1 -15 -35 83.7681 13.0740   1
   1  15  35 41.1549 12.6772   1
   1 -15  35 39.1658 12.9557   1
  -1  15 -36 230.757 17.2839   1
  -1 -15 -36 198.851 15.1511   1
   1  15  36 195.493 15.4434   1
   1 -15  36 218.235 16.0911   1
  -1  15 -37 7.91482 14.3942   1
  -1 -15 -37 21.5204 13.6817   1
   1  15  37 5.35549 12.5428   1
   1 -15  37 33.2196 13.4849   1
  -1  15 -38 44.6450 15.6146   1
  -1 -15 -38 58.0873 13.8046   1
   1  15  38 30.1356 13.3526   1
   1 -15  38 42.9051 13.3109   1
  -1  15 -39 68.7259 15.8913   1
   1  15  39 58.9503 14.5650   1
   1 -15  39 76.4743 14.7959   1
  -1  15 -40 263.776 18.9938   1
  -1 -15 -40 249.478 16.5292   1
   1  15  40 213.664 17.7128   1
   1 -15  40 255.626 17.5928   1
  -1  15 -41 11.9689 16.0112   1
  -1 -15 -41 87.0322 14.2016   1
   1  15  41 28.7213 14.3367   1
   1 -15  41 83.7526 15.2399   1
  -1  15 -42 42.9068 15.9033   1
  -1 -15 -42 77.4949 14.4490   1
   1  15  42 40.9714 15.1541   1
   1 -15  42 55.1336 14.7041   1
  -1  15 -43 23.9760 17.0419   1
   1  15  43 30.5960 15.1346   1
   1 -15  43 66.8908 15.5829   1
  -1  15 -44 418.460 25.1794   1
   1  15  44 393.191 23.3828   1
  -1 -15 -45 945.542 31.4780   1
   1  15  45 729.125 31.4345   1
  -1 -15 -46 344.574 19.7409   1
  -1 -15 -47 66.8995 15.1707   1
   1 -17 -45 85.2569 14.9402   1
   1 -17 -44 93.3974 14.8902   1
   1 -17 -43 162.034 15.8531   1
  -1  17  43 112.778 16.6526   1
   1 -17 -42 213.991 16.7948   1
  -1  17  42 140.956 16.6267   1
   1 -17 -41 114.069 14.8251   1
  -1  17  41 39.8033 15.0170   1
   1 -17 -40 154.880 15.2969   1
  -1  17  40 119.143 16.0610   1
   1 -17 -39 87.1523 14.0561   1
  -1  17  39 49.9441 14.0081   1
   1  17 -39 53.1539 16.7498   1
   1 -17 -38 20.5920 12.6211   1
  -1  17  38 12.2993 12.6128   1
   1  17 -38 11.0137 15.8016   1
   1 -17 -37 66.1730 13.6597   1
  -1  17  37 48.4978 13.6737   1
   1  17 -37 53.2544 16.6423   1
   1 -17 -36 100.802 13.9381   1
  -1  17  36 70.2651 13.7958   1
   1  17 -36 68.7091 16.5504   1
   1 -17 -35 182.203 14.7433   1
  -1  17  35 163.442 15.5306   1
   1  17 -35 205.547 18.2232   1
   1 -17 -34 46.0506 12.1743   1
  -1  17  34 22.5731 12.8673   1
   1  17 -34 24.2723 15.1226   1
   1 -17 -33 22.6790 12.1986   1
   1  17 -33 22.2012 16.4355   2
  -1  17  33 21.9325 12.3940   1
   1  17 -33 11.7080 14.7687   1
   1 -17 -32 4.65407 11.7345   1
  -1  17  32 0.58821 12.1809   1
   1  17 -32-7.46373 14.1099   1
   1 -17 -31 7.35030 11.9492   1
  -1  17  31 8.66119 11.5670   1
   1  17 -31 13.9107 14.2486   1
  -1  17  30 173.499 13.5158   1
   1  17 -30 186.357 16.2350   1
  -1  17  29 3.70712 11.0959   1
   1  17 -29 5.89474 13.3041   1
  -1  17  28-0.80039 10.8278   1
   1  17 -28-8.91489 13.4349   1
  -1  17  27 28.4218 10.6285   1
   1  17 -27 26.6300 13.4712   1
  -1  17  26-2.21165 10.4979   1
   1  17 -26 4.31919 12.9544   1
  -1  17  25 45.7570 10.4211   1
   1  17 -25 55.4567 13.1882   1
   1  17 -24 132.293 13.8395   1
  -1  17  24 120.746 11.4046   1
  -1  17  24 84.1631 5.26036   2
   1  17 -23 157.265 13.9616   1
  -1  17  23 104.300 6.52125   2
  -1  17  23 132.057 11.5001   1
   1  17 -22 150.606 13.6853   1
  -1  17  22 117.368 6.92411   2
  -1  17  22 145.576 11.0126   1
  -1  17  21 6.41873 4.39536   3
   1  17 -21 4.88881 11.9196   1
  -1  17  21 2.85499 6.17495   2
  -1  17  21 13.5769 10.1318   1
  -1  17  20 85.8884 6.05864   3
   1  17 -20 120.646 13.7447   1
  -1  17  20 108.539 7.90153   2
  -1  17  20 117.736 10.8016   1
  -1  17  19 16.8853 9.39021   1
  -1  17  19 10.0295 5.57328   3
   1  17 -19 19.5825 11.8845   1
  -1  17  18 308.551 14.3318   1
  -1  17  18 287.346 11.2452   3
   1  17 -18 319.084 16.3736   1
  -1  17  17 248.387 12.8250   1
  -1  17  17 228.481 10.0427   3
   1  17 -17 260.837 14.8977   1
  -1  17  16 9.56611 8.57015   1
  -1  17  16 7.08078 6.21959   3
   1  17 -16 10.2397 10.8410   1
  -1  17  15 9.83547 6.70944   3
   1  17 -15 11.2143 10.5616   1
  -1  17  15-1.87412 8.54471   1
   1  17 -15 2.71329 10.0965   1
  -1  17  14 18.0095 7.02867   3
   1  17 -14 16.9610 10.8943   1
  -1  17  14 28.0016 8.62842   1
   1  17 -14 24.0078 10.3264   1
  -1  17  13 172.158 9.87293   3
   1  17 -13 189.087 13.0904   1
  -1  17  13 178.788 10.8409   1
   1  17 -13 176.120 12.4349   1
  -1  17  12 2.73458 7.46827   3
   1  17 -12 5.19710 10.6566   1
  -1  17  12 5.04914 8.09445   1
   1  17 -12 6.70098 9.36679   1
   1  17 -11 34.4195 9.82140   1
  -1  17  11 29.6308 7.53075   3
   1  17 -11 32.7999 10.4527   1
  -1  17  11 30.6035 8.22178   1
  -1  17  11 27.8317 8.78116   1
  -1  17  10 14.9990 7.90230   3
   1  17 -10 15.5565 9.91876   1
  -1  17  10 18.7911 7.91874   1
   1  17 -10 10.0801 9.78220   1
  -1  17  10 19.1838 8.69095   1
   1  17  -9 125.781 10.8896   1
  -1  17   9 122.966 9.59237   1
  -1  17   9 122.297 10.4406   1
   1  17  -9 133.376 12.0577   1
  -1  17   9 114.716 9.56081   3
  -1  17   8 860.209 27.5220   3
   1  17  -8 838.562 28.6601   1
  -1  17   8 860.100 27.7334   1
  -1  17   8 825.745 26.7608   1
   1  17  -8 811.490 27.8131   1
  -1  17   7 17.8374 8.70643   3
   1  17  -7 16.0876 9.89762   1
  -1  17   7 27.8893 8.61439   1
  -1  17   7 27.7443 8.00107   1
   1  17  -7 30.5456 9.51004   1
  -1  17   6 106.608 9.96982   3
   1  17  -6 105.212 11.1893   1
  -1  17   6 114.648 9.92847   1
  -1  17   6 103.177 8.99986   1
   1  17  -6 100.545 10.4482   1
  -1  17   5 234.944 12.5902   3
   1  17  -5 233.407 13.4864   1
  -1  17   5 234.337 12.4119   1
   1  17  -5 243.081 12.8056   1
  -1  17   5 245.052 11.7755   1
  -1  17   4 6.73172 8.33735   1
   1  17  -4 0.45849 9.56584   1
  -1  17   4 6.87121 7.68456   1
   1  17  -4-1.23496 8.17338   1
  -1  17   3 4.21082 8.32924   1
   1  17  -3 2.62255 9.24359   1
   1  17  -3 2.77080 8.67919   1
  -1  17   3 3.12291 7.70311   1
  -1  17   2 51.9261 9.07396   1
   1  17  -2 57.7867 10.1988   1
  -1  17   2 54.2911 8.32999   1
   1  17  -2 66.1828 9.24582   1
  -1  17   1 270.261 13.4726   1
   1  17  -1 270.802 14.3421   1
   1  17  -1 291.701 13.2664   1
  -1  17   1 283.208 12.7860   1
   1  17   0 179.537 12.3257   1
  -1  17   0 178.388 11.6324   1
  -1  17   0 181.887 10.6637   1
   1  17   0 189.915 11.4711   1
   1  17   1 6.85006 9.22105   1
  -1  17  -1 6.02285 8.31221   1
  -1  17  -1 1.20835 7.88481   1
   1  17   1 6.09673 8.47047   1
   1  17   2 165.924 11.6545   1
  -1  17  -2 159.743 11.4100   1
   1  17   2 187.572 11.0944   1
  -1  17  -2 156.771 10.1056   1
   1  17   3 14.5533 8.98032   1
  -1  17  -3 3.55017 8.78866   1
  -1  17  -3 2.31543 7.87161   1
   1  17   3 7.67988 8.07159   1
  -1  17  -4 4.07349 9.06400   1
   1  17   4 3.90587 9.08197   1
  -1  17  -4 5.04287 8.02782   1
   1  17   4 2.74571 8.37589   1
   1  17   5 22.0251 9.62693   1
  -1  17  -5 9.69657 9.38306   1
   1  17   5 19.0587 8.32516   1
  -1  17  -5 12.6740 8.40161   1
  -1  17  -6 244.214 13.4049   1
   1  17   6 259.956 13.4268   1
   1  17   6 252.034 12.6729   1
  -1  17  -6 242.898 12.5586   1
  -1  17  -7 18.8945 9.54622   1
   1  17   7 14.1963 9.14384   1
  -1  17  -7 15.3166 8.27363   1
   1  17   7 16.1823 8.39152   1
  -1  17  -8 75.6132 10.5078   1
   1  17   8 60.1671 9.79977   1
   1  17   8 69.2677 9.23869   1
  -1  17  -8 75.2041 9.57865   1
  -1  17  -9 74.4563 10.3370   1
   1  17   9 76.8245 9.15038   1
  -1  17  -9 73.5786 8.96650   1
   1  17   9 71.9497 10.0611   1
   1  17  10 138.366 10.2338   3
  -1  17 -10 129.138 11.3271   1
  -1  17 -10 122.282 10.5945   1
   1  17  10 140.094 10.9134   1
   1  17  10 144.494 11.3492   1
   1  17  11 10.9142 8.45437   1
  -1  17 -11 15.2617 8.95661   1
   1  17  11 4.59564 8.24433   3
  -1  17 -11 8.90181 10.3253   1
   1  17  12 163.845 10.4038   3
  -1  17 -12 157.743 12.5699   1
  -1  17 -12 152.768 11.7386   1
   1  17  12 175.697 11.5105   1
   1  17  13 507.111 17.7194   3
  -1  17 -13 497.094 19.9559   1
  -1  17 -13 480.849 19.2996   1
   1  17  13 508.681 19.0988   1
   1  17  14 295.303 12.7248   3
  -1  17 -14 337.671 16.3002   1
  -1  17 -14 327.143 15.1513   1
   1  17  14 312.018 14.5996   1
   1  17  15 63.0540 7.65545   3
  -1  17 -15 61.3114 11.8629   1
  -1  17 -15 58.2586 10.7824   1
   1  17  15 68.8063 9.90173   1
   1  17  16 494.077 16.9855   3
  -1  17 -16 535.275 20.6544   1
   1  17  16 502.829 19.4578   1
   1  17  17 186.398 9.21707   3
  -1  17 -17 207.892 14.0564   1
   1  17  17 201.557 12.6491   1
   1  17  18 100.374 7.03544   3
  -1  17 -18 128.612 13.0219   1
   1  17  18 115.768 11.2604   1
   1  17  19-0.80515 5.25973   3
  -1  17 -19 6.51476 11.0138   1
   1  17  19-3.65364 9.63978   1
   1  17  20 21.4020 5.00059   3
  -1  17 -20 28.1519 11.6986   1
   1  17  20 27.2350 10.3813   1
   1  17  21 365.537 14.9242   1
  -1  17 -21 392.404 16.8636   1
   1  17  22 12.7695 2.31514   3
   1  17  22 36.1697 10.6722   1
  -1  17 -22 39.9687 12.4309   1
   1  17  23 131.597 12.4806   1
  -1  17 -23 130.253 13.3578   1
   1  17  24 7.47781 10.2735   1
  -1  17 -24 5.01590 12.2223   1
   1  17  25 139.579 12.7227   1
  -1  17 -25 154.384 14.3610   1
   1  17  26 134.665 12.2706   1
  -1  17 -26 167.153 17.1187   2
  -1  17 -26 147.857 14.6106   1
   1  17  27 5.26397 11.2608   1
  -1  17 -27 8.30673 14.0266   2
   1  17  27-0.12461 4.52107   2
   1  17  27 3.65453 4.01469   2
  -1  17 -27-4.22505 12.9491   1
  -1  17 -28 202.092 15.7054   1
   1  17  28 189.226 13.7389   1
  -1  17 -28 215.369 17.7243   2
  -1  17 -29 36.6872 13.3797   1
   1  17  29 26.5445 12.0729   1
  -1  17 -29 28.9410 15.5142   2
  -1  17 -30 92.2264 15.0230   1
  -1  17 -30 119.686 17.2006   2
   1  17  30 99.5651 13.3668   1
  -1  17 -31 90.3715 14.9210   1
  -1 -17 -31 104.338 14.4912   1
  -1  17 -31 85.0435 16.4887   2
   1  17  31 79.1983 13.2476   1
  -1  17 -32 109.144 15.8101   1
  -1 -17 -32 121.054 14.4095   1
  -1  17 -32 106.657 16.2954   2
   1  17  32 91.5224 13.7433   1
  -1  17 -33 78.6773 15.4869   1
  -1  17 -33 77.0668 17.5099   2
   1  17  33 60.1284 13.3640   1
  -1  17 -34 574.667 24.5615   1
  -1 -17 -34 537.720 23.1372   1
   1  17  34 485.522 21.9177   1
  -1  17 -35 53.5565 15.9127   1
  -1 -17 -35 89.6079 14.5688   1
   1  17  35 42.7413 13.5652   1
  -1  17 -36 36.3654 16.2100   1
  -1 -17 -36 52.9127 14.0443   1
   1  17  36 24.6403 13.3146   1
  -1  17 -37 79.1437 15.9227   1
  -1 -17 -37 96.6327 14.8007   1
   1  17  37 61.1429 13.8626   1
  -1  17 -38 83.7566 16.1652   1
  -1 -17 -38 96.0434 14.3783   1
   1  17  38 78.3271 14.5328   1
  -1  17 -39 5.70997 16.1975   1
   1  17  39 14.7383 14.6051   1
  -1  17 -40 576.389 26.2499   1
  -1 -17 -40 561.996 24.3805   1
   1  17  40 504.711 24.3161   1
  -1 -17 -41 176.194 16.3384   1
   1  17  41 115.377 16.8425   1
  -1 -17 -42 28.9456 14.7983   1
   1  17  42 5.62470 14.5052   1
  -1 -17 -43 5.91828 14.3216   1
  -1  19  36 1.36096 13.7881   1
  -1  19  35 17.1876 13.7335   1
  -1  19  34 3.21793 12.7803   1
   1  19 -34 3.38211 15.2349   1
  -1  19  33-4.12662 12.4525   1
   1  19 -33 7.93581 14.9143   1
  -1  19  32-7.64056 12.9991   1
   1  19 -32 1.63926 14.7916   1
  -1  19  31 104.952 14.1320   1
   1  19 -31 118.223 16.0893   1
  -1  19  30 84.9297 13.3630   1
   1  19 -30 86.9743 15.8158   1
  -1  19  29 76.8658 13.1612   1
   1  19 -29 82.1457 15.1884   1
  -1  19  28 2.61157 11.5563   1
   1  19 -28 11.1606 14.8862   1
  -1  19  27-0.17689 11.3323   1
   1  19 -27-2.19639 14.3383   1
  -1  19  26 1.13029 11.4960   1
   1  19 -26 1.40588 13.6046   1
  -1  19  25-5.04060 11.1216   1
   1  19 -25 8.03617 13.5883   1
  -1  19  24 33.7417 11.3022   1
  -1  19  24 9.45758 2.76287   2
  -1  19  24 9.74020 2.63091   2
   1  19 -24 35.7994 14.0403   1
  -1  19  23 48.2544 5.72346   2
  -1  19  23 83.1625 11.2770   1
   1  19 -23 65.6791 14.8906   1
  -1  19  22 18.1356 2.88091   3
  -1  19  22 40.8134 6.37222   2
  -1  19  22 47.5189 10.9494   1
   1  19 -22 50.5624 13.6425   1
   1  19 -21 17.5702 12.5774   1
   1  19 -21-3.61177 13.2896   1
  -1  19  21 5.43189 4.91517   3
  -1  19  21 3.54212 6.72799   2
  -1  19  21 2.88767 10.7467   1
   1  19 -20 101.815 13.9921   1
  -1  19  20 78.9898 6.59185   3
   1  19 -20 118.469 14.3355   1
  -1  19  20 91.0489 8.35541   2
  -1  19  20 117.455 11.8070   1
   1  19 -19 291.653 16.5310   1
  -1  19  19 191.787 9.60063   3
   1  19 -19 265.339 16.5191   1
  -1  19  19 242.246 11.5410   2
  -1  19  19 259.490 13.9839   1
   1  19 -18 62.9062 12.5807   1
  -1  19  18 34.8257 6.75435   3
   1  19 -18 50.1638 12.9595   1
  -1  19  18 33.8523 8.51859   2
  -1  19  18 37.0151 10.3424   1
   1  19 -17 321.702 16.7578   1
  -1  19  17 286.373 12.0946   3
   1  19 -17 321.365 17.1388   1
  -1  19  17 308.693 13.5101   2
  -1  19  17 300.489 14.8207   1
  -1  19  16 11.4773 9.93540   1
   1  19 -16 9.88129 11.3382   1
  -1  19  16 6.61475 7.01865   3
   1  19 -16 7.39453 12.2114   1
  -1  19  16 6.45332 8.70701   2
  -1  19  16 8.30122 10.1370   1
  -1  19  15 24.8652 9.54051   1
   1  19 -15 23.4023 11.3057   1
  -1  19  15 21.4978 7.27104   3
   1  19 -15 29.2385 12.5560   1
  -1  19  15 26.1755 9.26541   2
  -1  19  15 27.9695 10.1189   1
   1  19 -14 5.96643 10.7706   1
  -1  19  14 1.99343 7.28964   3
   1  19 -14-0.75079 11.8762   1
  -1  19  14 4.56964 9.05071   1
  -1  19  14 6.81872 9.55121   1
   1  19 -13 72.4580 11.3428   1
  -1  19  13 87.6044 8.81657   3
   1  19 -13 85.0503 12.7041   1
  -1  19  13 80.3086 9.86017   1
  -1  19  13 90.0649 10.6760   1
   1  19 -12 130.059 11.8592   1
  -1  19  12 133.274 9.70936   3
   1  19 -12 137.582 13.0011   1
  -1  19  12 123.815 10.6461   1
  -1  19  12 148.825 11.7915   1
   1  19 -11 22.3943 10.4827   1
  -1  19  11 15.4797 8.24798   3
   1  19 -11 24.5832 11.3165   1
  -1  19  11 32.1652 9.37820   1
  -1  19  11 37.7062 9.91602   1
   1  19 -10 84.8683 11.2977   1
  -1  19  10 91.8643 9.62811   3
   1  19 -10 77.4411 12.5525   1
  -1  19  10 91.1815 9.63982   1
  -1  19  10 86.7777 10.9874   1
   1  19  -9 77.8579 11.3028   1
  -1  19   9 74.1435 9.55806   3
   1  19  -9 79.2933 12.0606   1
  -1  19   9 76.9862 9.90278   1
  -1  19   9 61.1748 10.2689   1
  -1  19   8 44.4182 9.33980   3
   1  19  -8 50.8926 11.7071   1
  -1  19   8 42.2820 9.08652   1
   1  19  -8 57.2245 10.8629   1
  -1  19   8 36.8551 10.1565   1
   1  19  -7 224.368 13.3270   1
  -1  19   7 239.856 12.4736   1
   1  19  -7 212.251 14.7567   1
  -1  19   7 228.534 13.0917   1
  -1  19   7 238.657 13.1807   3
  -1  19   6 200.833 12.3761   3
   1  19  -6 207.768 13.9375   1
  -1  19   6 191.514 12.3169   1
  -1  19   6 207.897 11.4499   1
   1  19  -6 198.046 12.2306   1
  -1  19   5 7.30821 9.41064   3
   1  19  -5-1.68005 11.0862   1
  -1  19   5 11.6908 9.19704   1
   1  19  -5 8.70160 9.48065   1
  -1  19   5 8.95476 8.61630   1
  -1  19   4-8.52457 9.49075   3
  -1  19   4 3.93945 9.41957   1
   1  19  -4 3.22377 10.3131   1
   1  19  -4 4.35711 9.32607   1
  -1  19   4 1.98677 8.32259   1
  -1  19   3-0.59753 9.88381   3
  -1  19   3 3.49699 9.83438   1
   1  19  -3 7.19813 10.6450   1
  -1  19   3 10.3294 8.63494   1
   1  19  -3-0.08063 9.69638   1
  -1  19   2 74.4697 11.4328   3
  -1  19   2 78.3710 10.4954   1
   1  19  -2 77.4459 11.5542   1
  -1  19   2 90.6703 9.69162   1
   1  19  -2 81.9423 10.4104   1
  -1  19   1 422.885 18.7628   3
   1  19  -1 398.525 18.1798   1
  -1  19   1 392.472 17.4863   1
   1  19  -1 436.901 17.6125   1
  -1  19   1 428.454 16.5582   1
  -1  19   0 278.608 14.5370   1
   1  19   0 273.048 15.3895   1
   1  19   0 301.479 14.5883   1
  -1  19   0 281.757 13.7941   1
  -1  19  -1 328.631 15.9420   1
   1  19   1 333.469 16.5484   1
  -1  19  -1 337.235 14.8107   1
   1  19   1 371.896 15.4597   1
   1  19   2 14.4401 10.6863   1
  -1  19  -2 18.5983 10.3026   1
  -1  19  -2 32.0559 9.53176   1
   1  19   2 29.9376 9.71238   1
  -1  19  -3 119.115 12.0497   1
   1  19   3 133.715 11.8800   1
   1  19   3 166.316 11.3230   1
  -1  19  -3 124.901 10.7330   1
   1  19   4 151.855 12.4734   1
  -1  19  -4 142.932 12.1294   1
  -1  19  -4 149.484 11.3024   1
   1  19   4 165.532 11.4465   1
  -1  19  -5 86.9516 11.4288   1
   1  19   5 87.3935 11.0013   1
  -1  19  -5 89.7033 10.1343   1
   1  19   5 97.4920 10.3281   1
  -1  19  -6 44.5246 10.4749   1
   1  19   6 51.9483 9.66954   1
  -1  19  -6 51.6616 9.47768   1
   1  19   6 49.6525 10.4318   1
   1  19   7 24.7482 9.58567   3
  -1  19  -7 13.3955 10.5218   1
  -1  19  -7 25.0551 9.44475   1
   1  19   7 21.7214 9.55988   1
   1  19   7 28.7273 10.3918   1
   1  19   8 53.8799 9.84036   3
  -1  19  -8 59.8638 10.8732   1
   1  19   8 53.1323 9.97854   1
  -1  19  -8 62.1859 9.93780   1
   1  19   8 60.1903 10.4839   1
   1  19   9 74.0247 10.1117   3
  -1  19  -9 78.7374 11.5885   1
  -1  19  -9 75.5121 10.2762   1
   1  19   9 71.5495 10.4316   1
   1  19   9 70.5638 10.9287   1
   1  19  10 88.0256 9.87685   3
  -1  19 -10 81.9312 11.6092   1
   1  19  10 79.5851 10.7193   1
  -1  19 -10 76.2429 10.3936   1
   1  19  10 89.9179 10.9611   1
  -1  19 -11 270.790 14.0502   1
   1  19  11 293.459 13.5830   3
  -1  19 -11 283.074 15.5118   1
   1  19  11 295.359 14.4942   1
   1  19  11 284.425 14.9672   1
  -1  19 -12 14.4105 9.80931   1
   1  19  12 10.9190 8.37506   3
  -1  19 -12 7.39354 11.0507   1
   1  19  12 5.17651 9.87325   1
   1  19  12 12.8220 10.8016   1
  -1  19 -13 18.9631 10.1971   1
   1  19  13 21.0231 8.11026   3
  -1  19 -13 19.2631 11.3349   1
   1  19  13 22.8339 10.0135   1
   1  19  13 20.3582 10.1408   1
  -1  19 -14 8.49396 10.0492   1
   1  19  14 0.05837 7.60949   3
  -1  19 -14 1.09819 10.7221   1
   1  19  14 3.58817 10.1953   1
   1  19  14 0.61649 10.0493   1
   1  19  15 4.76818 7.36832   3
  -1  19 -15 12.9952 11.4829   1
  -1  19 -15 4.20950 10.7954   1
   1  19  15 6.91009 10.3582   1
   1  19  16 137.784 9.08939   3
  -1  19 -16 162.616 14.0645   1
  -1  19 -16 136.556 12.8890   1
   1  19  16 155.102 12.4332   1
   1  19  17 55.6671 7.31974   3
  -1  19 -17 62.9451 12.9160   1
  -1  19 -17 79.2761 11.7557   1
   1  19  17 65.0954 11.0191   1
   1  19  18 132.418 8.33869   3
  -1  19 -18 170.262 14.4220   1
  -1  19 -18 163.700 13.0892   1
   1  19  18 181.379 12.7793   1
   1  19  19-1.53198 5.95116   3
  -1  19 -19 4.13232 12.7048   1
  -1  19 -19 17.3019 11.2250   1
   1  19  19-0.33999 11.3710   1
  -1  19 -20 75.9942 12.2187   1
   1  19  20 56.7519 5.97255   3
  -1  19 -20 76.1692 13.4093   1
  -1  19 -20 71.6444 15.9289   2
   1  19  20 73.3566 11.7340   1
  -1  19 -21 20.2381 11.8872   1
   1  19  21 10.5951 4.70521   3
  -1  19 -21 22.9410 12.6103   1
   1  19  21 22.0392 11.2298   1
  -1  19 -21 17.7189 14.8891   2
  -1  19 -22 19.6006 12.9536   1
   1  19  22 18.3380 11.3863   1
  -1  19 -22 10.7710 15.0185   2
  -1  19 -23 1.62489 14.2279   1
   1  19  23 1.53033 11.3010   1
   1  19  23-0.79293 7.37248   2
  -1  19 -23 2.01011 14.7655   2
  -1  19 -24 18.3587 14.3000   1
   1  19  24 25.8433 11.8887   1
  -1  19 -24 31.4912 15.3027   2
   1  19  24 18.4198 6.88633   2
  -1  19 -25 5.88899 13.1182   1
   1  19  25 7.42058 11.6945   1
   1  19  25 2.43888 6.07569   2
  -1  19 -25 3.39621 15.1527   2
  -1  19 -26 23.5222 13.8278   1
   1  19  26 28.4536 11.5731   1
  -1  19 -26 26.4381 15.2214   2
   1  19  27 87.9194 13.3555   1
  -1  19 -27 113.894 15.1164   1
   1  19  28 4.72213 12.4782   1
  -1  19 -28 0.98316 13.7377   1
   1  19  29 74.3205 13.7181   1
  -1  19 -29 72.3889 15.8210   1
   1  19  30 170.830 14.6043   1
  -1  19 -30 221.655 17.6918   1
   1  19  31 14.9857 12.7926   1
  -1  19 -31 14.4739 15.5426   1
   1  19  32 40.8365 13.6278   1
  -1  19 -32 28.0185 14.8051   1
   1  19  33 6.03332 13.1418   1
  -1  19 -33 13.8359 15.5361   1
   1  19  34 21.9244 13.8696   1
  -1  19 -34 24.0564 15.1266   1
   1  19  35 24.9998 13.8800   1
  -1  19 -35 44.4926 15.7033   1
   1  19  36 17.0174 13.8333   1
   1  19  37 17.7187 13.5630   1
   1  21 -27 50.4789 15.7846   1
   1  21 -26 66.4368 15.5542   1
   1  21 -25 33.9556 13.9173   1
   1  21 -25 33.4538 15.4246   1
   1  21 -24 182.830 16.7497   1
   1  21 -24 209.039 17.9860   1
   1  21 -23 4.27815 13.8529   1
  -1  21  23 6.93491 12.0430   1
   1  21 -23-4.24857 14.4538   1
   1  21 -22 16.0880 13.5668   1
  -1  21  22 22.1241 12.3820   1
   1  21 -22 8.30566 15.4439   1
   1  21 -21 532.396 23.4963   1
  -1  21  21 560.071 21.3527   1
  -1  21  21 514.948 22.2398   1
   1  21 -21 572.990 24.6714   1
   1  21 -20 73.7914 14.7543   1
  -1  21  20 64.9874 12.1303   1
  -1  21  20 67.7704 12.8869   1
   1  21 -20 61.6502 14.4891   1
   1  21 -19 21.0101 12.1036   1
  -1  21  19 10.6043 11.0018   1
  -1  21  19 17.9129 11.9039   1
   1  21 -19 12.7375 13.7528   1
   1  21 -18 21.3338 12.8413   1
  -1  21  18 21.3117 11.0184   1
  -1  21  18 17.7991 11.3844   1
   1  21 -18 18.9056 14.1886   1
   1  21 -17 5.80336 12.4737   1
  -1  21  17 3.39608 11.2390   1
  -1  21  17 7.02807 11.1851   1
   1  21 -17 1.04257 14.3929   1
   1  21 -16 21.3265 12.3842   1
   1  21 -16 24.9616 13.3732   1
  -1  21  16 16.4258 10.8408   1
  -1  21  16 13.4567 11.5112   1
  -1  21  15 1.07351 10.2660   1
   1  21 -15 10.6503 11.8223   1
  -1  21  15 4.96434 7.94338   3
   1  21 -15-2.93222 13.3347   1
  -1  21  15 4.74266 9.55969   2
  -1  21  15 0.18910 10.7711   1
  -1  21  14 65.4222 11.1070   1
   1  21 -14 66.8306 12.6814   1
  -1  21  14 55.0147 8.75449   3
   1  21 -14 60.3029 12.9475   1
  -1  21  14 73.6160 10.7137   2
  -1  21  14 63.5260 11.2516   1
  -1  21  13 24.8444 10.2968   1
   1  21 -13 20.2840 11.7601   1
  -1  21  13 21.0784 8.58167   3
   1  21 -13 27.9476 12.3224   1
  -1  21  13 15.1573 10.2015   2
  -1  21  13 15.3670 10.4929   1
  -1  21  12 44.1704 10.2826   1
   1  21 -12 31.5247 11.8606   1
  -1  21  12 35.8805 9.30062   3
   1  21 -12 32.8644 12.6780   1
  -1  21  12 30.8852 10.5457   2
  -1  21  12 26.1442 10.7197   1
  -1  21  11 95.9090 10.7138   1
   1  21 -11 99.7015 12.3625   1
  -1  21  11 94.1555 10.0477   3
   1  21 -11 86.7895 13.3597   1
  -1  21  11 91.2660 11.6927   2
  -1  21  11 84.4273 11.4772   1
  -1  21  10 259.160 13.6262   1
   1  21 -10 251.902 14.7218   1
  -1  21  10 255.281 13.2453   3
   1  21 -10 255.060 16.2928   1
  -1  21  10 283.577 14.9318   2
  -1  21  10 245.544 14.3456   1
  -1  21   9 26.0480 9.82417   1
   1  21  -9 28.6346 11.4052   1
  -1  21   9 26.4601 9.26479   3
   1  21  -9 26.8566 12.3669   1
  -1  21   9 18.0076 11.1515   2
  -1  21   9 18.6292 10.4491   1
  -1  21   8 158.705 12.0297   1
   1  21  -8 157.501 13.0110   1
  -1  21   8 156.638 11.7708   3
   1  21  -8 141.859 13.9299   1
  -1  21   8 154.443 13.2687   2
  -1  21   8 145.313 12.1789   1
  -1  21   7 95.0541 10.6278   1
   1  21  -7 102.230 11.8910   1
  -1  21   7 97.0859 11.1926   3
   1  21  -7 80.9114 13.1400   1
  -1  21   7 92.0151 12.4778   2
  -1  21   7 88.5296 11.2099   1
  -1  21   6 16.8284 9.66970   1
   1  21  -6 25.8155 11.4200   1
  -1  21   6 13.5057 10.2620   3
   1  21  -6 19.9437 12.3057   1
  -1  21   6 12.3549 11.6337   2
  -1  21   6 13.6670 10.2023   1
  -1  21   5 135.242 11.0503   1
   1  21  -5 124.971 12.2951   1
  -1  21   5 133.893 13.4641   2
   1  21  -5 123.098 13.8434   1
  -1  21   5 122.364 11.8650   1
  -1  21   5 128.706 11.8636   3
  -1  21   4 205.265 12.4118   1
   1  21  -4 207.723 13.4195   1
  -1  21   4 212.531 14.0487   3
  -1  21   4 224.180 15.4889   2
  -1  21   4 187.646 13.2841   1
   1  21  -4 179.345 15.1053   1
  -1  21   3 132.661 11.3399   1
   1  21  -3 121.607 12.9930   1
  -1  21   3 115.454 12.7075   3
   1  21  -3 110.814 13.6014   1
  -1  21   3 125.838 13.6760   2
  -1  21   3 102.186 12.0020   1
  -1  21   2 496.100 18.7170   1
   1  21  -2 487.738 19.2491   1
  -1  21   2 511.571 21.9739   2
   1  21  -2 452.656 20.5937   1
  -1  21   2 422.765 19.4192   1
  -1  21   2 511.996 20.8732   3
  -1  21   1 158.469 11.9907   1
   1  21  -1 173.106 12.8002   1
  -1  21   1 153.165 15.4490   2
   1  21  -1 143.068 14.1696   1
  -1  21   1 133.021 12.6793   1
  -1  21   1 139.989 13.7285   3
  -1  21   0 458.256 20.2449   3
  -1  21   0 468.973 18.0103   1
   1  21   0 481.204 19.1508   1
  -1  21   0 389.999 18.8322   1
   1  21   0 428.276 20.1270   1
  -1  21  -1 24.2690 12.8255   3
   1  21   1 28.1153 12.2907   3
  -1  21  -1 27.7519 11.3333   1
   1  21   1 40.8950 10.8095   1
  -1  21  -1 44.9755 10.4190   1
   1  21   1 17.9392 12.1903   1
  -1  21  -2 41.5448 13.0507   3
   1  21   2 38.6243 12.0024   3
  -1  21  -2 31.6375 11.0170   1
  -1  21  -2 49.7563 10.0671   1
   1  21   2 41.8023 10.7042   1
   1  21   2 29.8611 11.6119   1
   1  21   3 32.3954 11.6603   3
  -1  21  -3 31.6516 12.7128   3
  -1  21  -3 33.4323 11.4809   1
  -1  21  -3 24.5199 9.79516   1
   1  21   3 31.8044 10.3307   1
   1  21   3 25.8718 11.1029   1
   1  21   4 45.0827 11.6236   3
  -1  21  -4 45.2563 13.5541   3
  -1  21  -4 47.2799 11.4947   1
  -1  21  -4 48.8675 9.86138   1
   1  21   4 40.4485 10.6587   1
   1  21   4 37.7863 10.9184   1
   1  21   5 22.3251 10.7414   3
  -1  21  -5 17.9687 13.1131   3
  -1  21  -5 19.2314 11.2722   1
   1  21   5 13.3929 10.4640   1
  -1  21  -5 23.0015 9.90466   1
   1  21   5 20.0049 11.3278   1
   1  21   6 29.7097 10.2909   1
  -1  21  -6 21.5675 10.2890   1
   1  21   6 23.3375 10.9562   3
  -1  21  -6 20.5039 13.2988   3
  -1  21  -6 20.3642 11.4547   1
  -1  21  -6 29.3068 14.5285   2
   1  21   6 26.4083 11.1991   1
  -1  21  -7 6.86873 10.4479   1
   1  21   7 6.60347 10.2039   1
   1  21   7 7.03836 10.8671   3
  -1  21  -7-3.34288 13.4601   3
  -1  21  -7 9.16254 11.5283   1
  -1  21  -7 1.83063 14.6199   2
   1  21   7 8.62851 11.0455   1
   1  21   8 180.100 13.0264   1
  -1  21  -8 171.389 12.5119   1
   1  21   8 180.381 12.5894   3
  -1  21  -8 170.605 14.2421   1
  -1  21  -8 198.157 17.6846   2
   1  21   8 172.414 13.8194   1
   1  21   9 24.5597 10.9310   1
  -1  21  -9 33.1726 11.0273   1
   1  21   9 17.6760 9.97495   3
  -1  21  -9 14.6717 12.3030   1
  -1  21  -9 16.7652 15.5945   2
   1  21   9 20.3616 11.0593   1
   1  21  10 299.900 15.1010   1
  -1  21 -10 306.716 15.2420   1
   1  21  10 284.144 14.4240   3
  -1  21 -10 275.348 16.5856   1
  -1  21 -10 335.905 20.2405   2
   1  21  10 270.484 15.6012   1
   1  21  11 40.1324 11.0841   1
  -1  21 -11 40.5970 10.9683   1
   1  21  11 40.6327 9.56459   3
  -1  21 -11 32.0997 12.4075   1
  -1  21 -11 45.3363 15.8272   2
   1  21  11 39.9907 11.6609   1
   1  21  12-7.19329 11.2785   1
  -1  21 -12 11.7419 10.7661   1
   1  21  12 7.51217 8.96775   3
  -1  21 -12 4.34177 12.0875   1
  -1  21 -12-3.05027 15.9269   2
   1  21  12 4.85698 11.1940   1
   1  21  13 7.14216 10.8647   1
  -1  21 -13 1.82775 11.2433   1
   1  21  13 1.74730 8.48706   3
  -1  21 -13 1.64159 12.2561   1
  -1  21 -13-2.93527 15.4887   2
   1  21  13 2.50400 11.1588   1
   1  21  14-1.73211 11.0386   1
  -1  21 -14 8.90340 10.7964   1
   1  21  14 0.76412 8.22707   3
  -1  21 -14-4.17809 12.8974   1
  -1  21 -14 7.21169 15.6725   2
   1  21  14 8.18940 11.0077   1
   1  21  15 176.449 13.6290   1
  -1  21 -15 167.515 15.0941   1
  -1  21 -15 170.779 13.4837   1
  -1  21 -15 204.458 18.5954   2
   1  21  15 167.871 13.7338   1
   1  21  16 24.8914 11.3103   1
  -1  21 -16 34.5987 12.6084   1
  -1  21 -16 25.1045 11.9093   1
  -1  21 -16 23.7732 16.3871   2
   1  21  16 32.5426 11.8086   1
   1  21  17 5.44560 11.6505   1
  -1  21 -17 4.45475 12.7335   1
  -1  21 -17 10.3950 11.5794   1
  -1  21 -17-10.1879 15.9622   2
   1  21  17 5.46940 11.3288   1
  -1  21 -18 47.6274 12.5545   1
   1  21  18 45.5068 11.6159   1
   1  21  18 42.5553 12.6452   1
  -1  21 -18 48.9856 14.3383   1
  -1  21 -19 33.3568 12.6933   1
   1  21  19 40.3157 11.8709   1
   1  21  19 46.2069 12.4491   1
  -1  21 -19 49.8166 14.1253   1
  -1  21 -20 5.18585 12.8890   1
   1  21  20 12.6601 11.9623   1
   1  21  20 16.1407 12.6750   1
  -1  21 -20 3.26601 13.3452   1
  -1  21 -21 168.116 14.8127   1
   1  21  21 183.059 14.9085   1
   1  21  21 177.572 14.8606   1
  -1  21 -21 193.686 16.5387   1
  -1  21 -22 38.9969 14.7181   1
   1  21  22 41.1602 12.2151   1
  -1  21 -22 42.0412 13.6113   1
  -1  21 -23 66.7303 14.4426   1
   1  21  23 71.9327 12.9967   1
  -1  21 -23 63.4825 13.9291   1
  -1  21 -24 179.589 17.2898   1
   1  21  24 188.915 14.8714   1
  -1  21 -24 194.447 16.2630   1
  -1  21 -25 40.0369 14.3442   1
   1  21  25 37.3754 12.5073   1
  -1  21 -25 36.5711 13.9655   1
  -1  21 -26 1.56840 14.9027   1
  -1  21 -26 14.8119 13.8285   1
  -1  21 -27 24.3493 14.4789   1
  -1  21 -27 28.8641 13.8898   1
  -1  21 -28 27.9761 15.3385   1
  -1  21 -29 17.2319 14.7050   1
   1  23  -9 25.9534 12.9459   1
   1  23  -8 37.1185 13.2645   1
   1  23  -6-2.67042 12.8206   1
   1  23  -5 60.7303 14.4445   3
   1  23  -5 41.7742 12.5086   1
   1  23  -4 74.1613 14.9395   3
   1  23  -4 60.4130 12.9706   1
  -1  23   3 37.0890 11.9437   3
   1  23  -3 44.0932 13.4336   3
   1  23  -3 33.7513 13.0017   1
  -1  23   2 81.4492 13.7466   2
   1  23  -2 72.1864 14.2459   3
  -1  23   2 78.2626 12.6114   3
   1  23  -2 62.6099 13.4923   1
  -1  23   1 30.7806 14.3201   2
  -1  23   1 28.9041 11.8748   3
   1  23  -1 35.1466 13.1623   3
   1  23  -1 31.0704 12.7778   1
  -1  23   0-2.21879 13.1768   2
  -1  23   0 13.0937 11.7406   3
   1  23   0 3.99521 12.1384   3
   1  23   0 3.12981 12.4931   1
  -1  23  -1 34.9000 14.6479   2
  -1  23  -1 37.8583 12.8702   3
   1  23   1 41.7232 12.5273   3
  -1  23  -2 40.8686 15.0644   2
  -1  23  -2 44.5092 13.8410   3
   1  23   2 45.2631 12.5865   3
  -1  23  -3 89.4731 15.1752   2
  -1  23  -3 89.8026 14.5250   3
   1  23   3 86.2116 12.4954   3
  -1  23  -4-1.48438 14.1684   2
  -1  23  -4 3.50723 13.4867   3
  -1  23  -5 147.533 16.5445   2
  -1  23  -5 152.448 16.2453   3
  -1  23  -6 23.7507 15.3967   2
  -1  23  -7 3.29248 15.5801   2
   2   0 -63 113.656 12.3378   2
   2   0 -62 18.2405 10.6175   2
   2   0 -61 5.07225 10.1615   2
   2   0 -61 31.1340 9.20015   3
   2   0 -60 207.304 12.9422   2
   2   0 -60 182.069 12.5679   3
   2   0 -59 55.3132 10.2785   2
   2   0 -59 80.1713 11.0304   3
   2   0 -58 19.2240 9.50952   3
   2   0 -58 23.2809 14.2872   1
   2   0 -58 24.9506 10.0015   2
   2   0 -57 8.78072 9.43435   3
   2   0 -57 4.35927 14.2281   1
   2   0 -57 5.09516 9.44700   2
  -2   0  57 13.1390 14.5415   1
   2   0 -56 21.3069 13.9143   1
   2   0 -56 6.58152 9.85022   2
  -2   0  56 15.3228 13.5634   1
   2   0 -55 38.7486 14.0908   1
   2   0 -55 11.6705 9.79589   2
  -2   0  55 25.8299 13.7509   1
   2   0 -54 139.457 11.0859   2
   2   0 -54 135.505 15.0492   1
  -2   0  54 139.405 15.6503   1
   2   0 -53 19.0682 12.9723   1
   2   0 -53 56.2318 9.51983   2
  -2   0  53 53.7494 13.9787   1
   2   0 -52 65.4866 13.1895   1
   2   0 -52 62.3236 9.58978   2
  -2   0  52 57.7220 13.7946   1
   2   0 -51 1.38619 12.0663   1
   2   0 -51 17.5916 8.22457   2
  -2   0  51 25.0248 12.2143   1
   2   0 -50 56.9060 13.0193   1
   2   0 -50 62.9951 9.50014   2
  -2   0  50 58.4032 13.1356   1
   2   0 -49 19.6069 11.7410   1
   2   0 -49 24.6090 8.98544   2
  -2   0  48 292.653 17.3060   1
   2   0 -48 305.052 16.9353   1
   2   0 -48 271.029 13.3823   2
  -2   0  47 65.9582 13.2771   1
   2   0 -47 58.5384 9.16311   2
  -2   0  46 7.42028 11.6108   1
   2   0 -46 12.5445 11.7324   1
   2   0 -46 6.67765 8.49794   2
   2   0 -45 52.5147 11.5826   1
   2   0 -45 27.4557 8.90293   2
  -2   0  44 877.192 30.4697   1
   2   0 -44 898.139 30.7320   1
   2   0 -44 878.359 28.3489   2
   2   0 -43 120.018 13.2940   1
   2   0 -43 200.859 12.0140   2
  -2   0  42 1330.05 42.6169   1
   2   0 -42 1375.78 42.7384   1
   2   0 -42 1336.67 40.8939   2
   2   0 -41 86.1924 12.4000   1
   2   0 -41 109.303 10.5245   2
  -2   0  40 564.728 22.2021   1
   2   0 -40 567.863 22.0905   1
   2   0 -40 567.498 19.9489   2
   2   0 -39 32.1412 10.5821   1
   2   0 -39 72.9098 9.55152   2
  -2   0  38 270.875 15.0372   1
   2   0 -38 290.601 15.0840   1
   2   0 -38 285.618 12.7919   2
   2   0 -37 13.2509 9.54958   1
   2   0 -37 22.3958 7.80305   2
  -2   0  36 267.523 14.2625   1
   2   0 -36 270.749 14.4263   1
   2   0 -36 275.890 12.4300   2
   2   0 -35 6.22881 9.20027   1
   2   0 -35 14.8082 7.53691   2
  -2   0  34 13.7685 9.17166   1
   2   0 -34 10.9634 9.48215   1
   2   0 -34 8.50697 7.31566   2
   2   0 -33 178.355 14.9365   1
   2   0 -33 154.353 12.2746   2
  -2   0  32 6638.88 192.762   1
   2   0 -32 6918.88 192.718   1
   2   0 -32 7039.48 191.977   2
  -2   0  31 777.670 18.6764   1
   2   0 -31 524.883 17.2416   1
  -2   0  30 1938.60 60.5234   1
   2   0 -30 2170.14 60.6075   1
   2   0 -30 2095.10 59.7130   2
   2   0 -29 56.4732 9.27950   1
   2   0 -29 35.5543 7.35266   2
   2   0 -28 247.897 11.9625   1
   2   0 -28 240.383 10.8010   2
   2   0 -27 26.5658 7.89837   1
   2   0 -27 17.9259 6.32294   2
   2   0 -26 1022.76 31.5360   1
   2   0 -26 1031.92 30.8583   2
   2   0 -25 43.9944 8.08310   1
   2   0 -25 20.9530 6.50020   2
   2   0 -24 5278.29 149.963   1
   2   0 -24 5419.47 149.467   2
   2   0 -23 48.1534 7.91756   1
   2   0 -23 5.37894 5.96074   2
   2   0 -22 631.402 20.6181   1
   2   0 -21 11.5394 6.37237   1
   2   0 -20 880.985 26.9724   1
   2   0 -19 2.79014 5.59832   1
   2   0 -18 277.570 10.5109   1
   2   0 -17 12.9948 5.13444   1
   2   0 -16 36.5911 4.68029   1
   2   0 -15-0.23895 4.34704   1
   2   0 -14 153.043 7.27766   1
   2   0 -13-0.34193 3.99600   1
   2   0 -12 678.937 20.4265   1
   2   0 -11-1.96430 4.82198   1
   2   0 -10 26165.6 720.735   1
   2   0  -9 9.38667 4.21718   1
   2   0  -8 9898.36 273.116   1
   2   0  -7 6.44655 3.03635   1
   2   0  -6 43013.3 1183.65   1
  -2   0  -6 2068.35 58.9188   2
  -2   0  -6 2166.10 58.8918   3
  -2   0  -7-6.11281 2.61124   3
  -2   0  -8 24213.9 673.671   2
  -2   0  -8 24709.3 673.641   3
  -2   0 -10 9649.80 266.329   2
   2   0  11-9.66319 4.35495   2
  -2   0 -11-0.26808 3.63261   2
  -2   0 -12 4968.65 142.201   2
   2   0  12 5332.91 142.468   2
  -2   0 -13 56.0420 4.95598   2
   2   0  13-5.40717 4.35909   2
  -2   0 -14 222.449 8.02450   2
   2   0  14 216.611 8.50033   2
  -2   0 -15 31.2708 4.39935   2
   2   0  15-1.18131 4.64623   2
  -2   0 -16 1214.22 35.6969   2
   2   0  16 1279.64 36.1821   2
  -2   0 -17 271.610 10.3279   2
  -2   0 -18 3914.97 109.295   2
  -2   0 -19 489.206 15.9977   2
  -2   0 -20 517.072 16.4734   2
  -2   0 -21 101.719 6.72718   2
  -2   0 -22 1164.93 34.1425   2
  -2   0 -23 139.587 7.81184   2
  -2   0 -24 17.3962 5.42030   2
  -2   0 -25 17.0998 5.36458   2
  -2   0 -26 266.390 10.4468   2
  -2   0 -27 84.0742 6.96370   2
  -2   0 -28 444.482 15.3461   2
  -2   0 -29 56.7505 6.89558   2
  -2   0 -30 24.1419 5.92958   2
  -2   0 -31 23.6997 6.63475   2
  -2   0 -32 148.138 8.68823   2
  -2   0 -33 219.264 10.5605   2
  -2   0 -34 1173.08 35.4105   2
  -2   0 -35 158.727 9.68490   2
  -2   0 -36 23.2641 7.52676   2
  -2   0 -37 219.139 11.5319   2
  -2   0 -38 1348.46 40.4673   2
  -2   0 -39 235.421 11.9561   2
  -2   0 -40 170.691 10.3098   2
  -2   0 -41 31.2811 8.37546   2
  -2   0 -42 14.3950 8.31378   2
  -2   0 -42 12.5323 7.85569   3
  -2   0 -43 31.9744 9.45247   2
  -2   0 -43 41.3940 8.74821   3
  -2   0 -44 61.6505 9.69791   2
  -2   0 -44 58.0849 9.04478   3
  -2   0 -45 560.441 23.3839   2
  -2   0 -45 811.947 23.7264   3
  -2   0 -46 2221.50 64.1725   2
  -2   0 -46 2167.36 63.9387   3
  -2   0 -47 177.653 12.5310   2
  -2   0 -47 118.844 11.7276   3
  -2   0 -48 144.632 11.0668   2
  -2   0 -48 139.528 10.5676   3
  -2   0 -48 127.105 14.1070   1
  -2   0 -49 26.6096 8.88807   3
  -2   0 -49 25.3488 9.14813   2
  -2   0 -49 41.8634 12.6604   1
  -2   0 -50 27.7171 8.88538   3
  -2   0 -50 33.1341 9.17084   2
  -2   0 -50 19.1669 11.9662   1
  -2   0 -51 206.112 11.4277   3
  -2   0 -51 190.598 11.9346   2
  -2   0 -52 446.705 17.3703   3
  -2   0 -52 448.228 18.0983   2
  -2   0 -52 445.475 21.2055   1
  -2   0 -53 25.3045 8.68463   3
  -2   0 -53 29.0329 10.0996   2
  -2   0 -54 24.1391 9.05261   3
  -2   0 -54 28.9374 10.0829   2
  -2   0 -54 20.9543 13.5496   1
  -2   0 -55 144.426 10.7554   3
  -2   0 -55 165.926 11.7734   2
  -2   0 -56 328.742 15.3372   3
  -2   0 -56 345.937 16.3687   2
  -2   0 -56 358.652 19.6238   1
  -2   0 -57 11.3661 8.85569   3
  -2   0 -57 17.0348 10.4454   2
  -2   0 -58 13.2033 10.4160   2
  -2   0 -58 8.65915 8.56460   3
  -2   0 -59 56.2648 10.9969   2
  -2   0 -59 40.3506 9.37552   3
  -2   0 -60 102.965 11.9725   2
  -2   0 -60 97.6858 9.74345   3
   2   2 -64-3.77792 11.4249   2
   2   2 -63 11.2913 12.0961   2
   2   2 -62 26.4343 11.4410   2
   2   2 -62 10.5098 11.1527   3
   2   2 -61 12.5863 11.8051   2
   2   2 -61 9.60928 11.2513   3
   2   2 -60 13.0124 11.3464   2
   2   2 -59 85.3391 12.6663   2
   2  -2 -58 28.5498 6.64092   3
   2  -2 -58 27.9385 13.5794   1
   2   2 -58 17.6222 11.2706   2
   2  -2 -57 18.3756 7.27120   3
  -2   2  57 10.6767 13.5997   1
   2   2 -57 11.3998 13.8621   1
   2  -2 -57 11.3389 14.0446   1
   2   2 -57 12.1467 11.0477   2
   2  -2 -56 7.41540 7.32754   3
  -2   2  56 13.6808 14.8678   1
  -2  -2  56 12.4782 14.6850   1
   2  -2 -56 7.53192 13.6307   1
   2   2 -56 13.5009 14.1712   1
   2   2 -56 5.17180 11.1056   2
   2  -2 -56-2.63760 7.90107   2
   2  -2 -55 16.4554 7.35497   3
  -2  -2  55 11.8182 14.4694   1
  -2   2  55 30.5226 14.1049   1
   2   2 -55 17.9931 14.0884   1
   2  -2 -55 23.2694 12.9210   1
   2   2 -55 14.2255 10.4176   2
   2  -2 -55 16.5387 8.21973   2
   2  -2 -54 20.8685 12.2859   1
   2   2 -54-3.22149 12.4526   1
   2  -2 -54 3.34453 7.49450   3
  -2   2  54 3.23731 14.0647   1
   2   2 -54 4.56463 10.5509   2
   2  -2 -54 17.5420 8.29299   2
   2   2 -53 91.2051 14.6068   1
   2  -2 -53 98.6291 13.7098   1
   2  -2 -53 35.3776 7.74374   3
  -2   2  53 79.7395 14.3744   1
   2   2 -53 43.0808 10.9869   2
   2  -2 -53 41.7697 8.32189   2
   2   2 -52 191.505 15.8252   1
   2  -2 -52 190.924 15.4224   1
   2  -2 -52 150.623 9.74044   3
  -2   2  52 173.719 15.1665   1
   2   2 -52 177.453 12.8118   2
   2  -2 -52 175.585 10.2574   2
   2  -2 -51 68.3559 12.9799   1
   2  -2 -51 74.5714 8.07888   3
   2   2 -51 56.2881 10.8477   2
   2  -2 -51 97.2011 8.58716   2
  -2   2  51 69.9112 14.4061   1
   2  -2 -50 48.5317 11.4997   1
   2   2 -50 50.9007 13.0957   1
   2   2 -50 43.8558 10.7971   2
   2  -2 -50 54.9363 7.96933   2
  -2   2  50 46.7344 13.0413   1
   2   2 -49 25.9441 12.9343   1
   2  -2 -49 29.7686 12.0776   1
   2   2 -49 25.3470 10.4640   2
   2  -2 -49 34.7652 7.46014   2
  -2   2  49 24.7126 12.9461   1
   2  -2 -48 188.829 13.8913   1
   2   2 -48 84.6497 13.5413   1
   2   2 -48 63.3451 11.2696   2
   2  -2 -48 100.072 8.98360   2
  -2   2  48 167.877 15.0120   1
  -2   2  47 629.407 23.9421   1
   2   2 -47 582.533 23.5997   1
   2  -2 -47 594.180 23.2184   1
   2  -2 -47 560.145 19.6290   2
   2   2 -47 573.269 21.9976   2
  -2   2  46 118.569 14.8572   1
   2   2 -46 61.8368 13.7405   1
   2  -2 -46 128.453 13.1772   1
   2   2 -46 46.6877 11.5207   2
  -2   2  45 131.411 13.3369   1
   2  -2 -45 118.699 12.1847   1
   2   2 -45 131.836 13.4337   1
   2   2 -45 132.439 12.0764   2
   2  -2 -45 127.456 9.00721   2
  -2   2  44 52.8927 12.4758   1
   2  -2 -44 118.203 11.4001   1
   2   2 -44 20.0746 11.4159   1
   2  -2 -44 101.206 7.90099   2
   2   2 -44 15.3816 10.6071   2
  -2   2  43 744.194 25.8007   1
   2   2 -43 681.179 25.4456   1
   2  -2 -43 666.964 24.5902   1
   2   2 -43 670.626 23.9919   2
   2  -2 -43 634.474 21.5779   2
  -2   2  42 473.932 21.0850   1
   2  -2 -42 536.934 20.6239   1
   2   2 -42 440.003 21.0226   1
   2   2 -42 450.273 19.9196   2
  -2   2  41 89.3971 12.8486   1
   2   2 -41 32.7689 12.4710   1
   2  -2 -41 123.486 12.1398   1
   2   2 -41 33.3741 10.6099   2
   2  -2 -41 151.659 8.17373   2
  -2   2  40 124.128 12.5155   1
   2  -2 -40 146.603 12.2417   1
   2   2 -40 86.5424 12.4405   1
   2  -2 -40 113.348 7.98140   2
   2   2 -40 100.808 10.9529   2
  -2   2  39 235.273 14.2862   1
   2  -2 -39 244.516 13.8300   1
   2   2 -39 212.720 13.2949   2
   2  -2 -39 220.569 10.3083   2
  -2   2  38 212.429 14.2070   1
   2  -2 -38 183.592 9.39565   2
  -2   2  37 908.502 29.9339   1
   2  -2 -37 903.976 29.4533   1
   2   2 -37 894.812 29.3090   2
   2  -2 -37 879.108 27.2579   2
  -2   2  36 183.982 13.4493   1
   2  -2 -36 245.612 12.7796   1
   2  -2 -36 249.307 9.76542   2
  -2   2  35 850.118 27.8169   1
   2  -2 -35 818.919 27.1883   1
   2   2 -35 856.240 27.4173   2
   2  -2 -35 789.420 25.0610   2
   2  -2 -34 150.503 10.8112   1
   2  -2 -34 181.703 8.26761   2
  -2   2  33 114.811 10.9147   1
   2  -2 -33 151.841 10.1713   1
   2  -2 -33 135.095 7.45923   2
   2   2 -33 102.677 9.97860   2
  -2   2  32 333.375 14.5952   1
   2  -2 -32 314.062 13.7014   1
   2   2 -32 282.724 13.7838   2
   2  -2 -32 324.494 11.5059   2
  -2   2  31 24.5963 8.93941   1
   2  -2 -31 37.1860 8.01315   1
   2   2 -31 14.1446 7.81133   2
  -2   2  30 147.928 10.8143   1
   2   2 -30 128.408 10.5386   2
  -2   2  29 1337.91 38.6961   1
   2  -2 -29 1251.69 38.0792   1
   2  -2 -29 1229.10 36.4781   2
   2  -2 -28 289.157 11.9142   1
   2  -2 -28 251.175 8.90924   2
  -2   2  27 913.525 27.5110   1
   2  -2 -27 849.746 26.8913   1
   2  -2 -27 835.031 25.3949   2
   2  -2 -26 337.790 11.2543   1
   2  -2 -26 220.806 8.46642   2
  -2   2  25 1774.11 54.6330   1
   2  -2 -25 1821.43 53.1537   2
  -2   2  24 2709.39 81.1791   1
   2  -2 -24 2814.93 79.8520   2
   2  -2 -23 2101.58 57.3781   1
   2  -2 -23 2008.51 56.0954   2
  -2   2  22 590.683 22.2508   1
   2  -2 -22 694.636 20.7783   2
   2  -2 -21 319.986 11.2437   1
   2  -2 -21 283.003 9.37789   2
   2  -2 -20 1313.17 37.6331   1
   2  -2 -20 1339.87 36.6108   2
  -2   2  19 2928.90 84.1292   1
   2  -2 -19 2955.74 83.9072   1
   2  -2 -19 3017.67 83.0090   2
  -2   2  18 1358.81 41.6274   1
   2  -2 -18 1494.55 41.5557   1
   2  -2 -18 1444.99 40.5415   2
   2  -2 -17 331.957 11.0924   1
   2  -2 -17 621.847 10.2696   2
  -2   2  16 8160.09 226.953   1
   2  -2 -16 7932.63 226.737   1
   2  -2 -16 8337.46 226.022   2
  -2   2  15 4114.24 116.623   1
   2  -2 -15 4068.13 116.413   1
   2  -2 -15 4265.15 115.693   2
   2  -2 -14 605.967 14.2046   1
   2  -2 -14 903.724 13.0949   2
   2  -2 -13 10997.6 307.318   1
  -2   2  13 11281.0 307.492   1
   2  -2 -12 350.049 9.04737   1
  -2   2  12 152.132 8.19044   1
   2  -2 -11 466.354 14.3317   1
  -2   2  11 467.434 14.5599   1
   2  -2 -10 202.933 7.21509   1
  -2   2  10 168.732 7.20484   1
   2  -2  -9 11147.7 309.390   1
  -2   2   9 11297.9 309.477   1
  -2   2   8 2737.00 76.3440   1
   2  -2  -8 2751.17 76.2584   1
  -2   2   7 1312.13 36.2041   1
   2  -2  -7 1263.13 36.1154   1
   2  -2  -6 6812.27 190.927   1
  -2   2   6 7193.84 190.985   1
  -2   2   6 6834.29 190.737   3
  -2   2   5 362.222 11.1910   1
  -2   2   5 401.171 11.0974   3
  -2   2   4 74.7530 3.00343   1
  -2   2   4 82.0075 3.02569   3
  -2   2   2 3751.58 103.553   2
  -2   2  -3 31.8246 2.32185   1
  -2   2  -4 4225.22 116.773   1
   2  -2   5 7070.09 195.110   1
   2   2   6 11379.8 319.519   3
   2  -2   6 12171.9 319.988   1
   2   2   7 376.175 11.1287   3
   2  -2   7 419.785 12.0551   1
   2   2   8 5421.41 148.597   3
   2  -2   8 5304.65 149.211   1
   2   2   9 15738.3 437.631   3
   2   2   9 16307.9 437.954   2
   2  -2   9 15722.3 438.299   1
   2   2  10 3022.08 83.7390   2
   2  -2  10 3005.80 84.1731   1
   2   2  11 2065.75 58.4171   2
  -2   2 -11 2173.16 59.3260   2
   2  -2  11 2070.09 58.8911   1
   2   2  12 717.948 21.8465   2
  -2   2 -12 777.963 22.9232   2
   2  -2  12 800.147 22.6193   1
  -2  -2 -13 1405.89 40.3302   3
  -2   2 -13 1482.29 41.7498   2
   2   2  13 1517.71 40.9059   2
  -2  -2 -14 4907.53 136.631   3
   2  -2  14 4913.73 137.680   1
  -2   2 -14 5240.76 138.005   2
   2   2  14 5217.72 137.202   2
  -2  -2 -15 615.771 18.5936   3
   2   2  15 644.974 19.3186   2
  -2  -2 -15 570.930 19.7483   1
  -2  -2 -16 34.0473 5.23064   1
  -2  -2 -16 35.7330 3.03519   3
  -2   2 -16 48.3624 5.68595   2
   2   2  16 44.5664 4.48353   2
  -2  -2 -16 41.5541 3.77047   2
  -2  -2 -17 970.067 30.5973   1
  -2  -2 -17 1025.46 29.5057   3
   2  -2  17 1041.86 30.8833   1
   2   2  17 1108.15 30.3758   2
  -2   2 -17 1071.06 31.0343   2
  -2  -2 -17 1049.19 29.9073   2
  -2  -2 -18 238.331 10.5165   1
  -2  -2 -18 228.253 8.65851   3
   2   2  18 237.997 9.71661   2
  -2  -2 -18 264.417 9.26694   2
  -2  -2 -19 2727.77 81.6130   1
  -2  -2 -19 2776.37 80.5602   3
   2  -2  19 3103.26 82.1160   1
  -2   2 -19 2949.04 82.0599   2
   2   2  19 3013.92 81.3591   2
  -2  -2 -19 2948.15 80.9291   2
  -2  -2 -20 1399.91 40.1706   1
  -2  -2 -20 1319.63 38.8174   3
   2   2  20 1289.97 39.4947   2
  -2   2 -20 1247.38 40.2400   2
  -2  -2 -20 1440.16 39.1483   2
  -2  -2 -21 2694.08 84.3614   3
  -2   2 -21 2486.81 85.5374   2
   2   2  21 2448.78 84.9350   2
  -2  -2 -22 14915.4 423.300   1
  -2  -2 -22 15357.5 422.207   3
   2  -2  22 15023.1 423.548   1
  -2   2 -22 15468.1 423.611   2
   2   2  22 15325.0 422.954   2
  -2  -2 -22 15569.2 422.493   2
  -2  -2 -23 8372.86 221.771   1
  -2  -2 -23 8664.64 220.626   3
   2  -2  23 6375.67 221.503   1
  -2   2 -23 7060.21 221.641   2
  -2  -2 -23 8672.02 220.929   2
  -2  -2 -24 2503.09 67.4353   1
  -2  -2 -24 2918.82 66.0456   3
   2  -2  24 1429.09 66.3202   1
  -2   2 -24 1939.95 67.0006   2
  -2  -2 -24 2752.13 66.2411   2
  -2  -2 -25 399.757 11.9549   1
  -2  -2 -25 312.911 9.30269   3
   2  -2  25 83.1662 10.2630   1
  -2   2 -25 84.1211 10.6275   2
  -2  -2 -25 366.477 9.99915   2
  -2  -2 -26 50.5975 6.91022   1
  -2  -2 -26 53.4986 4.75653   3
   2  -2  26 44.7140 7.71397   1
  -2   2 -26 46.4363 7.38036   2
  -2  -2 -26 58.6790 5.14919   2
  -2  -2 -27 16.6497 6.71530   1
  -2  -2 -27 13.9019 4.25602   3
   2  -2  27 1.93968 7.43582   1
  -2   2 -27 5.78889 6.91509   2
  -2  -2 -27 20.5831 4.79559   2
  -2  -2 -28 79.8951 7.87115   1
  -2  -2 -28 79.2282 5.57731   3
   2  -2  28 87.0202 9.00214   1
  -2  -2 -29 652.781 21.1227   1
  -2  -2 -29 621.231 19.2096   3
   2  -2  29 597.738 21.6400   1
  -2   2 -29 592.573 20.9822   2
  -2  -2 -29 661.893 19.6775   2
  -2  -2 -30 731.474 21.4789   1
  -2  -2 -30 667.075 19.3451   3
   2  -2  30 465.605 21.4888   1
  -2   2 -30 452.191 20.5270   2
  -2  -2 -30 733.406 19.8773   2
  -2  -2 -31 1288.77 37.4277   1
  -2  -2 -31 1214.82 35.5060   3
   2  -2  31 1155.32 37.7746   1
  -2   2 -31 1159.31 37.0772   2
  -2  -2 -31 1269.77 35.9412   2
  -2  -2 -32 638.968 18.4795   1
  -2  -2 -32 433.588 15.0598   3
   2  -2  32 312.936 17.3809   1
  -2   2 -32 399.215 17.3506   2
  -2  -2 -32 555.054 15.8508   2
  -2  -2 -33 181.214 10.1604   1
  -2  -2 -33 126.017 7.08623   3
   2  -2  33 76.4638 10.5105   1
  -2   2 -33 62.7909 9.17252   2
  -2  -2 -33 192.871 8.32991   2
  -2  -2 -34 470.933 17.7373   1
  -2  -2 -34 489.222 15.1774   3
   2  -2  34 277.954 17.4614   1
  -2   2 -34 317.887 16.8219   2
  -2  -2 -34 606.831 15.9616   2
  -2  -2 -35 1015.48 31.9353   1
  -2  -2 -35 971.123 29.5642   3
   2  -2  35 908.935 32.3182   1
  -2   2 -35 1000.76 31.6377   2
  -2  -2 -35 1051.11 30.1347   2
  -2  -2 -36 540.169 17.5351   1
  -2  -2 -36 463.761 14.2908   3
   2  -2  36 190.114 17.2142   1
  -2  -2 -36 719.967 15.7499   2
  -2  -2 -37 1289.91 38.2730   1
  -2  -2 -37 1182.83 35.6914   3
   2   2  37 1129.50 38.8514   1
   2  -2  37 1142.07 38.7337   1
  -2   2 -37 1169.62 37.6839   2
  -2  -2 -37 1328.45 36.4397   2
  -2  -2 -38 818.255 24.8034   1
  -2  -2 -38 601.517 21.0120   3
   2   2  38 585.273 24.9438   1
   2  -2  38 617.145 24.8182   1
  -2   2 -38 633.651 23.4949   2
  -2  -2 -38 815.413 22.2507   2
  -2  -2 -39 317.990 13.1393   1
  -2  -2 -39 213.652 9.23144   3
   2  -2  39 124.257 13.7418   1
   2   2  39 23.1097 12.8903   1
  -2   2 -39 38.4290 11.0132   2
  -2  -2 -39 294.524 10.5127   2
  -2  -2 -40 510.149 20.7248   1
  -2  -2 -40 531.848 17.5316   3
   2   2  40 418.994 21.0613   1
   2  -2  40 561.036 21.9862   1
  -2   2 -40 482.078 19.9707   2
  -2  -2 -40 607.906 18.5058   2
  -2  -2 -41 667.792 22.5073   1
  -2  -2 -41 515.656 18.6183   3
   2   2  41 554.518 22.8740   1
   2  -2  41 554.754 22.9863   1
  -2   2 -41 579.503 21.4137   2
  -2  -2 -41 650.669 19.9001   2
  -2  -2 -42 69.1325 7.34417   3
   2   2  42 71.2087 13.3389   1
   2  -2  42 80.6260 12.4610   1
  -2   2 -42 62.3655 10.6806   2
  -2  -2 -43 38.1999 10.8701   1
  -2  -2 -43 32.6555 6.68263   3
   2  -2  43 7.15440 11.0720   1
   2   2  43 7.60062 12.4964   1
  -2   2 -43 11.4870 9.79713   2
  -2  -2 -43 41.2666 7.89195   2
  -2  -2 -44 190.526 14.2324   1
  -2  -2 -44 244.255 9.90536   3
   2  -2  44 70.7373 13.4701   1
   2   2  44 85.6571 14.4058   1
  -2   2 -44 131.816 12.4127   2
  -2  -2 -44 288.307 10.9992   2
  -2  -2 -45 566.332 21.5416   1
  -2  -2 -45 452.646 17.1443   3
   2   2  45 598.217 22.5845   1
   2  -2  45 475.151 21.7249   1
  -2   2 -45 553.514 20.3903   2
  -2  -2 -45 531.879 18.2835   2
  -2  -2 -46 51.6347 6.93531   3
   2   2  46 22.2677 12.6639   1
   2  -2  46 43.4145 13.3443   1
  -2   2 -46 12.2176 10.6354   2
  -2  -2 -47 52.6470 6.73339   3
   2   2  47 57.2343 13.5308   1
  -2  -2 -47 43.6184 11.1209   1
  -2   2 -47 40.4586 10.4543   2
  -2  -2 -47 51.2185 7.88603   2
  -2  -2 -48 20.1059 6.46224   3
   2   2  48 40.2271 13.4459   1
  -2  -2 -48 43.0577 11.3346   1
  -2  -2 -48 32.1258 7.97696   2
  -2   2 -48 38.1917 10.5163   2
  -2   2 -49 3.55552 10.0014   3
  -2  -2 -49 14.0116 6.45045   3
   2   2  49 10.4742 12.0735   1
  -2  -2 -49 26.4004 11.4619   1
  -2   2 -49 10.9917 10.2880   2
  -2   2 -50 44.9665 10.2101   3
  -2  -2 -50 75.9244 12.7602   1
  -2   2 -50 48.2866 10.9420   2
  -2   2 -51 224.660 13.5871   3
  -2  -2 -51 200.443 10.1863   3
   2   2  51 267.363 17.5111   1
  -2   2 -51 242.856 14.4769   2
  -2  -2 -51 236.757 15.8642   1
  -2  -2 -52 103.702 8.11239   3
  -2   2 -52 79.2952 11.1837   3
   2   2  52 36.7630 14.5641   1
  -2   2 -52 37.0165 11.4056   2
  -2  -2 -53 149.356 9.16588   3
  -2   2 -53 189.852 12.9137   3
   2   2  53 207.277 17.3324   1
  -2   2 -53 179.340 13.7613   2
  -2  -2 -53 190.270 15.8247   1
  -2  -2 -54 189.624 9.29576   3
  -2   2 -54 145.509 12.7183   3
   2   2  54 83.4597 16.9463   1
  -2  -2 -54 188.139 15.9143   1
  -2   2 -54 55.2235 12.8229   2
  -2  -2 -55 279.810 12.6817   3
  -2   2 -55 375.793 16.5863   3
   2   2  55 367.305 20.6721   1
  -2   2 -55 354.864 17.4707   2
  -2  -2 -55 320.539 19.1442   1
  -2  -2 -56 51.4732 7.44337   3
  -2   2 -56 63.7292 11.3566   3
  -2   2 -56 69.7853 12.2042   2
  -2  -2 -57 58.4213 14.5400   1
  -2   2 -57 47.5578 11.4739   2
  -2   2 -57 46.9175 11.4253   3
  -2  -2 -57 45.7985 6.90349   3
  -2   2 -58 15.7812 11.6282   2
  -2   2 -58 13.5761 10.5908   3
  -2  -2 -58-8.99467 4.61704   3
  -2   2 -59 54.1175 12.4842   2
  -2   2 -59 51.8095 10.8366   3
  -2   2 -60 71.7762 12.2615   2
  -2   2 -60 77.5763 11.9519   3
  -2   2 -61 15.8422 11.6659   2
  -2   2 -61 9.20539 10.7145   3
  -2   2 -62 7.18939 12.3194   2
  -2   2 -62 13.0366 10.9288   3
  -2   2 -63-3.89858 12.3811   2
  -2   2 -64 14.0899 12.8831   2
  -2   2 -65 19.3496 12.8543   2
   2   4 -64 10.9462 12.9771   2
   2   4 -63 11.3337 13.7330   2
   2   4 -62 154.893 15.2280   2
   2   4 -61 34.5784 13.7347   2
   2   4 -60 12.9319 13.4652   2
   2   4 -59 7.16495 12.9221   2
   2   4 -58 3.15498 13.0341   2
   2  -4 -58 8.31119 13.2415   1
  -2   4  57 39.3728 15.3380   1
   2  -4 -57 66.0687 13.5309   1
   2   4 -57 37.4853 13.7079   2
  -2   4  56 104.510 15.9005   1
   2   4 -56 102.353 14.2492   2
   2  -4 -56 104.464 14.1659   1
  -2   4  55 103.718 17.4135   1
   2   4 -55 62.7565 14.3172   2
  -2   4  54 610.282 22.5679   1
   2   4 -54 580.402 20.9173   2
   2  -4 -54 560.685 20.6229   1
   2  -4 -53 221.386 7.74122   3
  -2   4  53 89.0377 16.0565   1
   2   4 -53 29.9344 13.9116   2
   2  -4 -53 171.713 14.7294   1
   2  -4 -52 11.8856 4.85926   3
  -2   4  52 16.7768 14.0900   1
   2   4 -52 4.96932 12.2755   2
  -2   4  51 220.775 15.6215   1
   2   4 -51 219.992 14.7566   2
   2  -4 -51 206.984 14.0149   1
   2  -4 -50 67.5681 5.31466   3
  -2   4  50 26.3647 13.8873   1
   2   4 -50 10.4801 12.3119   2
   2  -4 -50 66.3142 11.8124   1
   2  -4 -49 9.86396 4.74913   3
  -2   4  49-1.61461 12.6172   1
   2   4 -49 0.11975 11.5404   2
   2  -4 -48 70.2136 5.91437   3
  -2   4  48 121.682 14.6261   1
   2   4 -48 116.321 13.1434   2
  -2   4  47 381.148 18.3531   1
   2   4 -47 366.256 17.3035   2
   2  -4 -47 411.223 17.1048   1
   2  -4 -46 249.982 9.88210   3
  -2   4  46 272.498 16.2921   1
   2   4 -46 276.682 16.4875   2
   2  -4 -45 157.079 7.43612   3
  -2   4  45 169.877 14.5531   1
   2   4 -45 119.203 13.5108   2
   2  -4 -45 208.423 13.6571   1
   2  -4 -44 43.0542 5.38763   3
  -2   4  44 32.4953 12.2676   1
   2   4 -44 34.6889 11.9701   2
   2  -4 -44 52.2126 10.8488   1
   2  -4 -43 3.23312 4.67748   3
  -2   4  43 6.02140 10.9486   1
   2   4 -43-7.83381 11.3501   2
   2  -4 -42 83.7885 5.93137   3
  -2   4  42 127.541 13.0097   1
   2   4 -42 97.9952 12.2215   2
   2  -4 -42 153.412 12.1539   1
   2  -4 -41 112.021 6.61546   3
   2   4 -41 123.150 12.9908   2
  -2   4  41 125.862 13.2327   1
   2   4 -40 531.409 22.1445   2
   2  -4 -40 612.481 21.2479   1
  -2   4  40 530.703 22.1318   1
   2   4 -39 472.460 22.6888   2
  -2   4  39 507.071 22.5013   1
   2   4 -38 1551.66 50.6367   2
  -2   4  38 1625.54 50.7022   1
   2   4 -37 1233.20 43.5780   2
  -2   4  37 1294.17 43.6641   1
   2   4 -36 396.383 19.7964   2
  -2   4  36 399.020 19.8826   1
   2   4 -35 298.275 15.7602   2
  -2   4  35 316.607 15.6834   1
   2   4 -34 7.47561 10.7776   2
  -2   4  34 11.7225 9.56092   1
  -2   4  33 1111.65 34.0938   1
   2  -4 -33 1033.74 33.2544   1
  -2  -4  32 388.658 13.6389   1
   2  -4 -32 309.998 12.1256   1
  -2  -4  31 68.2313 9.05852   1
  -2   4  31 94.8974 9.57558   1
   2  -4 -31 81.5780 7.99433   1
  -2  -4  30 25.7042 7.92782   1
   2  -4 -30 35.6265 7.37965   1
  -2   4  29 95.4042 9.18239   1
  -2  -4  29 110.069 9.75096   1
  -2  -4  28 593.763 20.5980   1
  -2   4  28 572.448 20.5639   1
   2  -4 -28 624.416 20.0089   1
  -2  -4  27 629.264 20.7127   1
  -2   4  27 515.129 20.0042   1
   2  -4 -27 621.186 19.6434   1
  -2   4  26 458.937 17.9314   1
  -2  -4  26 524.344 18.2851   1
   2  -4 -26 533.142 17.4387   1
  -2   4  25 246.201 13.0626   1
  -2  -4  25 350.904 14.2556   1
  -2  -4  24 2613.41 77.8499   1
   2  -4 -24 2681.62 77.2260   1
  -2  -4  23 117.333 9.64192   1
  -2   4  23 8.42628 7.33640   1
  -2   4  22 328.673 13.0100   1
  -2  -4  22 293.025 12.7550   1
   2  -4 -22 350.219 12.2866   1
  -2  -4  21 22.1840 6.83670   1
  -2   4  21 20.9963 6.81003   1
  -2   4  20 759.269 23.2535   1
  -2  -4  20 737.315 23.6674   1
   2  -4 -20 725.148 22.7860   1
   2  -4 -19 976.828 28.6142   1
  -2   4  19 1012.01 29.0686   1
  -2  -4  19 880.729 29.2051   1
   2  -4 -18 2012.33 58.0864   1
  -2   4  18 2115.31 58.4366   1
  -2  -4  18 2002.51 58.6702   1
   2  -4 -17 4966.24 139.824   1
  -2   4  17 5286.54 140.148   1
  -2  -4  17 4802.01 140.429   1
   2  -4 -16 359.308 12.1936   1
  -2   4  16 362.693 12.4496   1
  -2  -4  16 345.493 13.1838   1
  -2   4  15 1699.06 47.0139   1
   2  -4 -15 1592.29 46.8127   1
  -2  -4  15 1647.94 47.5421   1
  -2   4  14 61.1682 5.21100   1
   2  -4 -14 59.4154 5.24007   1
  -2  -4  14 64.1669 6.09095   1
  -2   4  13 5819.91 156.524   1
   2  -4 -13 5575.28 156.353   1
  -2  -4  13 5495.01 156.983   1
  -2   4  12 927.282 27.1350   1
   2  -4 -12 919.122 26.9894   1
  -2  -4  12 953.465 27.9029   1
  -2   4  11 6849.14 184.567   1
   2  -4 -11 6398.43 184.427   1
  -2  -4  11 6846.48 185.153   1
   2  -4 -10 7673.85 206.383   1
  -2   4  10 7797.33 206.399   1
  -2  -4  10 7736.31 207.043   1
  -2   4  10 7208.67 205.683   3
   2  -4  -9 849.974 22.1838   1
  -2   4   9 817.034 22.2458   1
  -2  -4   9 791.487 23.0413   1
  -2   4   9 699.602 21.5057   3
   2  -4  -8 620.024 17.6499   1
  -2   4   8 591.863 17.6514   1
  -2  -4   8 589.356 18.5042   1
  -2   4   8 601.779 17.1863   3
   2  -4  -7 5593.16 149.336   1
  -2   4   7 5341.67 149.274   1
  -2  -4   7 5481.96 150.101   1
  -2   4   7 5278.97 149.054   3
   2  -4  -6 15565.0 431.752   1
  -2   4   6 15531.3 431.718   1
  -2  -4   6 16328.9 432.569   1
  -2   4   6 15618.3 431.665   3
   2  -4  -5 523.120 15.4824   1
  -2   4   5 525.305 15.3396   1
  -2  -4   5 566.385 16.5897   1
  -2   4   5 517.817 15.4385   3
  -2   4   4 3084.94 86.0025   3
  -2   4   4 3157.68 85.7637   1
   2  -4  -4 3034.15 85.8346   1
  -2   4   3 3078.78 83.9833   1
   2  -4  -3 2976.93 84.0876   1
  -2   4   2 6310.22 174.119   1
  -2   4   1 9693.01 267.170   1
  -2   4   0 15788.7 434.916   1
  -2   4  -1 205.821 6.82300   1
  -2  -4  -2 5105.73 149.156   1
  -2   4  -2 5550.78 148.705   1
  -2  -4  -3 9713.82 273.809   1
  -2   4  -3 9776.02 273.373   1
   2  -4   3 10201.8 273.456   1
  -2   4  -4 1173.56 34.1614   1
  -2  -4  -4 1255.79 34.6441   1
   2  -4   4 1208.64 34.2121   1
  -2   4  -5 69.1380 4.29494   1
   2   4   5 55.0875 4.67317   1
  -2  -4  -5 74.2406 5.01535   1
  -2   4  -6 700.148 20.6154   1
  -2  -4  -6 764.298 20.9490   1
   2   4   6 653.462 20.8411   1
   2  -4   6 699.579 20.5801   1
  -2   4  -7 340.346 10.4909   1
  -2  -4  -7 301.375 10.5408   1
   2   4   7 282.089 10.4803   1
   2  -4   7 339.024 10.3922   1
  -2   4  -8 2055.92 55.5881   1
  -2  -4  -8 1938.51 55.5931   1
   2   4   8 1946.84 55.5616   1
   2  -4   8 1945.87 55.5075   1
   2  -4   9 10867.0 304.436   1
  -2   4  -9 11449.7 304.518   1
  -2  -4  -9 11056.0 304.512   1
   2   4   9 10732.5 304.485   1
  -2   4 -10 1497.37 37.9511   1
   2  -4  10 1419.54 37.7110   1
  -2  -4 -10 1385.74 37.8473   1
   2   4  10 1467.20 37.8968   1
   2   4  11 910.165 28.1718   1
  -2   4 -11 1006.91 28.3880   1
   2  -4  11 977.064 28.2599   1
  -2  -4 -11 964.996 28.3386   1
   2   4  12 2071.21 59.2632   1
  -2   4 -12 2155.62 59.2802   1
   2  -4  12 2057.76 59.1665   1
  -2  -4 -12 2082.74 59.1652   1
   2   4  13 532.086 17.3091   1
  -2   4 -13 593.084 17.4674   1
   2  -4  13 547.255 17.0852   1
  -2  -4 -13 512.500 17.0553   1
   2  -4  14 423.172 14.5960   1
  -2   4 -14 458.653 14.8479   1
  -2  -4 -14 411.531 14.4196   1
   2   4  14 430.292 14.6431   1
   2   4  14 461.585 13.4212   2
  -2  -4 -15 272.459 10.8189   1
   2   4  15 288.417 11.1607   1
   2   4  15 277.435 9.53086   2
  -2   4 -15 330.843 11.4432   1
   2  -4  15 310.207 11.0693   1
  -2   4 -16 3581.74 96.9863   1
   2  -4  16 3290.35 96.6674   1
   2   4  16 3524.77 96.8534   1
  -2  -4 -16 3291.11 96.6130   1
   2   4  16 3512.88 95.8306   2
  -2   4 -17 69.4778 7.10473   1
   2  -4  17 74.4279 6.87836   1
  -2  -4 -17 66.3153 6.66711   1
   2   4  17 65.3723 6.50482   1
  -2   4 -17 70.1902 8.19491   2
   2   4  17 81.7283 4.81394   2
  -2   4 -18 59.9260 6.97811   1
   2  -4  18 93.2870 6.97928   1
   2   4  18 77.7944 6.92815   1
  -2  -4 -18 60.2533 6.48793   1
  -2   4 -18 60.8411 7.94448   2
   2   4  18 80.3005 5.02235   2
  -2   4 -19 381.319 14.9120   1
   2  -4  19 483.861 15.2367   1
   2   4  19 432.746 15.3329   1
  -2  -4 -19 406.205 14.5278   1
   2   4  19 433.507 13.4989   2
  -2   4 -19 416.245 15.5173   2
  -2   4 -20 813.828 27.1359   1
   2   4  20 842.564 27.0564   1
  -2  -4 -20 804.492 26.5811   1
   2   4  20 843.990 25.6198   2
  -2   4 -20 824.659 27.4665   2
  -2   4 -21 1481.99 45.3340   1
  -2  -4 -21 1463.47 44.8308   1
   2   4  21 1470.94 45.0763   1
   2   4  21 1525.93 43.9797   2
  -2   4 -21 1507.93 45.7710   2
  -2   4 -22 1346.42 44.3130   1
  -2  -4 -22 1439.09 43.8311   1
   2   4  22 1411.97 44.2947   1
   2   4  22 1405.13 42.9886   2
  -2   4 -22 1359.21 44.5411   2
  -2   4 -23 4013.49 121.202   1
  -2   4 -23 4099.89 121.535   2
   2   4  23 4289.01 120.033   2
  -2  -4 -23 4156.52 120.823   1
   2   4  23 4323.19 121.314   1
  -2  -4 -24 2982.72 87.5212   3
   2  -4  24 3310.01 90.1844   1
  -2   4 -24 3349.97 90.4556   1
   2   4  24 3401.60 88.9662   2
  -2   4 -24 3565.12 90.9489   2
   2   4  24 3446.34 90.3707   1
  -2  -4 -24 3145.97 89.6369   1
  -2  -4 -25 77.4559 3.50171   3
   2  -4  25 70.5057 8.22193   1
  -2   4 -25 34.5719 9.37871   2
   2   4  25 10.6982 5.51242   2
   2   4  25 11.3484 8.27375   1
  -2   4 -25 2.68953 8.10282   1
  -2  -4 -26 9.09187 2.25836   3
   2  -4  26 24.4928 7.71515   1
   2   4  26 5.38148 5.14992   2
  -2   4 -26 20.9244 7.57345   2
   2   4  26 5.15099 7.81392   1
  -2   4 -26 6.85327 7.49874   1
  -2  -4 -26 16.5169 6.79760   1
  -2  -4 -27 69.4325 3.42462   3
   2  -4  27 114.420 9.03770   1
  -2   4 -27 73.3480 8.93572   2
   2   4  27 66.1621 6.39697   2
  -2  -4 -27 89.0458 7.65464   1
  -2   4 -27 65.3484 8.57794   1
   2   4  27 61.0253 8.88037   1
  -2  -4 -28 211.537 7.02846   3
   2  -4  28 258.707 11.7749   1
  -2   4 -28 196.481 11.3713   1
  -2   4 -28 203.871 11.7767   2
  -2  -4 -28 256.586 11.1691   1
   2   4  28 216.392 11.9324   1
  -2  -4 -29 245.544 8.09633   3
   2  -4  29 273.385 12.7049   1
  -2   4 -29 262.292 12.4890   2
  -2  -4 -29 296.857 12.2017   1
   2   4  29 274.998 13.0250   1
  -2   4 -29 253.858 12.7200   1
  -2  -4 -30 95.6688 4.45954   3
   2  -4  30 338.602 11.3346   1
  -2   4 -30 11.2133 9.36008   2
  -2  -4 -30 243.852 10.2329   1
  -2   4 -30 15.3453 8.76177   1
   2   4  30 7.69249 9.62657   1
   2  -4  31 1172.92 32.0156   1
   2   4  31 1062.86 32.0314   1
  -2   4 -31 1106.96 32.1479   2
  -2  -4 -31 1094.32 31.2449   1
  -2   4 -31 1060.67 31.8792   1
  -2  -4 -32 654.646 18.9356   3
   2   4  32 570.171 23.0719   1
   2  -4  32 653.414 23.0532   1
  -2   4 -32 616.646 23.1014   2
  -2   4 -32 567.752 22.8952   1
  -2  -4 -33 583.689 15.2675   3
   2  -4  33 1255.81 23.0426   1
  -2  -4 -33 1177.47 21.9600   1
   2  -4  34 2616.17 73.1805   1
   2   4  34 2911.49 73.8224   1
  -2   4 -34 2814.45 73.4794   2
  -2  -4 -34 2609.71 72.4227   1
  -2   4 -34 2665.79 73.3132   1
  -2  -4 -35 479.512 10.8878   3
   2  -4  35 347.758 15.8497   1
  -2   4 -35 103.406 15.2122   2
  -2  -4 -36 259.247 8.86745   3
   2   4  36 173.008 14.8654   1
   2  -4  36 449.591 16.1900   1
  -2   4 -36 154.720 13.6084   2
  -2   4 -36 154.778 13.6444   1
  -2  -4 -36 477.073 14.8810   1
   2   4  37 1127.16 33.1281   1
   2  -4  37 1060.95 32.4384   1
  -2   4 -37 1051.90 32.3542   2
  -2   4 -37 994.930 32.5342   1
  -2  -4 -37 1095.08 31.7454   1
   2   4  38 173.113 16.3034   1
  -2   4 -38 181.432 15.4293   2
  -2   4 -38 180.565 15.8683   1
  -2  -4 -39 404.158 13.6501   3
   2   4  39 478.691 20.1288   1
   2  -4  39 504.235 19.4579   1
  -2   4 -39 491.713 19.4028   2
  -2   4 -39 471.208 19.6547   1
  -2  -4 -39 490.613 18.6483   1
  -2  -4 -40 378.140 10.4440   3
   2   4  40 129.499 15.6738   1
   2  -4  40 367.073 16.6068   1
  -2   4 -40 138.353 14.8507   2
  -2   4 -40 118.378 14.8703   1
  -2  -4 -40 584.294 17.0352   1
   2  -4  41 952.909 29.8387   1
   2   4  41 986.057 30.5225   1
  -2   4 -41 982.420 29.5473   2
  -2   4 -41 982.872 30.1710   1
  -2  -4 -41 944.375 28.7810   1
   2   4  42 74.0004 12.8732   1
  -2   4 -42 99.6772 12.5851   2
  -2   4 -42 110.875 13.6106   1
  -2  -4 -43 68.1913 4.92392   3
   2  -4  43 69.7389 12.3115   1
   2   4  43 29.6250 11.9890   1
  -2   4 -43 40.7018 11.5346   2
  -2   4 -43 29.1350 11.4920   1
  -2  -4 -44 137.739 6.20909   3
   2  -4  44 139.011 13.5510   1
   2   4  44 92.9833 13.4961   1
  -2   4 -44 107.757 13.0755   2
  -2   4 -44 104.128 13.6748   1
  -2  -4 -45 818.501 19.0461   3
   2  -4  45 703.028 25.5111   1
   2   4  45 271.516 23.5258   1
  -2   4 -45 316.597 22.6359   2
  -2   4 -45 276.983 23.2802   1
  -2  -4 -45 1024.14 25.7203   1
   2  -4  46 2307.15 60.2195   1
   2   4  46 2465.65 61.0782   1
  -2   4 -46 2345.09 59.3051   2
  -2  -4 -46 2328.31 59.2300   1
  -2   4 -46 2324.06 60.0336   1
  -2  -4 -47 239.160 10.3922   3
   2   4  47 227.553 18.1364   1
  -2   4 -47 211.073 16.5645   2
  -2  -4 -48 78.4933 5.55935   3
   2   4  48 126.233 14.2001   1
   2  -4  48 122.964 14.2619   1
  -2   4 -48 113.603 12.9095   2
  -2   4 -48 105.199 13.0550   1
  -2  -4 -49 62.1101 4.83128   3
   2  -4  49 53.6152 13.7163   1
   2   4  49 19.5876 13.3199   1
  -2   4 -49 29.9493 12.0922   2
  -2   4 -49 33.9591 13.4477   1
  -2  -4 -50 79.0303 5.44348   3
   2   4  50 111.883 14.6786   1
   2  -4  50 115.415 14.7475   1
  -2   4 -50 122.411 13.3278   2
  -2   4 -50 107.681 14.1645   1
  -2  -4 -50 106.826 13.2927   1
  -2  -4 -51 63.5400 5.07387   3
   2   4  51 12.9051 14.3494   1
   2  -4  51 74.9876 14.2780   1
  -2   4 -51 24.0799 12.4347   2
  -2  -4 -51 117.547 13.8055   1
  -2   4 -51 19.4336 13.4325   1
   2   4  52 198.357 16.8502   1
   2  -4  52 200.396 15.9028   1
  -2   4 -52 201.189 14.5371   2
  -2  -4 -52 193.589 14.9608   1
  -2   4 -52 196.101 16.2378   1
  -2  -4 -53 18.6330 4.49579   3
   2   4  53 19.3465 15.1297   1
   2  -4  53 51.6027 14.2510   1
  -2   4 -53 8.89542 13.4028   1
  -2   4 -53 13.5391 12.6791   2
  -2   4 -54 41.3271 12.0784   3
  -2  -4 -54 27.8208 4.49800   3
   2   4  54 51.8049 15.5694   1
   2  -4  54 40.4188 14.3743   1
  -2  -4 -54 50.0072 13.1879   1
  -2   4 -54 40.2536 14.6066   1
  -2   4 -54 46.0418 12.8028   2
  -2   4 -55 15.9013 11.8940   3
  -2  -4 -55-7.93814 2.97446   3
   2   4  55 23.9584 14.7369   1
   2  -4  55 30.0833 14.7559   1
  -2  -4 -55 32.7565 13.6709   1
  -2   4 -55 11.3196 13.5259   1
  -2   4 -55 8.67372 12.6369   2
  -2  -4 -56 30.2505 13.9099   1
  -2   4 -56 32.0811 14.8481   1
  -2   4 -56 32.2308 12.2209   3
   2   4  56 43.2250 14.7637   1
  -2   4 -56 41.0180 12.9154   2
  -2   4 -57 18.6547 13.7719   2
  -2   4 -57 39.3513 13.1056   3
  -2   4 -58 242.233 16.9742   2
  -2   4 -58 267.104 16.3732   3
  -2   4 -59 72.0642 14.1018   2
  -2   4 -59 71.1128 13.1473   3
  -2   4 -60 13.7580 14.3969   2
  -2   4 -60-3.86935 11.9641   3
  -2   4 -61 28.5311 13.9751   2
  -2   4 -61-4.92899 12.2690   3
  -2   4 -62 15.8732 14.2985   2
  -2   4 -62 16.1986 12.6480   3
  -2   4 -63 126.632 14.6470   3
   2   6 -60 157.568 16.9928   2
   2   6 -59-4.51477 15.3472   2
   2   6 -58 4.10998 15.1280   2
   2   6 -57 134.739 16.5448   2
   2  -6 -57 134.492 15.7202   1
   2   6 -56 41.8691 15.4207   2
   2  -6 -56 83.0776 14.3733   1
  -2   6  56 38.3336 15.6089   1
   2   6 -55-3.39341 14.6747   2
   2  -6 -55 8.98818 13.0705   1
   2   6 -55 2.79645 14.3712   1
  -2   6  55 7.44842 14.2540   1
   2   6 -54-5.78514 13.9970   2
   2  -6 -54 35.6052 12.6961   1
   2   6 -54 8.69793 14.8299   1
  -2   6  54 12.7308 14.6215   1
  -2  -6  54 40.3608 14.6974   1
   2  -6 -53 140.542 14.5347   1
   2   6 -53 139.027 16.3495   1
   2   6 -53 143.529 15.6706   2
  -2  -6  53 152.358 14.8757   1
  -2   6  53 148.269 16.8337   1
   2   6 -52 61.6769 15.0449   2
   2  -6 -52 127.230 13.9955   1
   2   6 -52 58.6799 15.0738   1
  -2   6  52 50.0614 14.7924   1
  -2  -6  52 121.076 15.1217   1
   2   6 -51 49.3966 14.5458   2
   2  -6 -51 72.0367 12.7972   1
   2   6 -51 56.0747 14.6662   1
  -2  -6  51 74.9919 13.3874   1
  -2   6  51 33.6657 14.0403   1
   2   6 -50 18.3308 13.4027   2
   2  -6 -50 32.4699 12.2737   1
   2   6 -50 19.7082 13.8307   1
  -2  -6  50 37.9303 13.4675   1
  -2   6  50 6.10158 13.7328   1
   2  -6 -49 243.850 14.1656   1
   2   6 -49 9.11510 13.8293   1
   2   6 -49 19.0600 14.0291   2
  -2  -6  49 162.120 13.8648   1
  -2   6  49 12.3306 14.0450   1
   2   6 -48 670.420 26.6215   1
   2  -6 -48 660.778 24.7735   1
   2   6 -48 687.905 27.0073   2
  -2  -6  48 632.074 26.2409   1
  -2   6  48 660.591 26.4366   1
   2  -6 -47 423.025 17.6752   1
   2   6 -47 211.593 17.6220   1
   2   6 -47 234.109 17.9930   2
  -2  -6  47 478.247 19.0915   1
  -2   6  47 240.018 17.3674   1
   2   6 -46-8.01958 13.6335   1
   2  -6 -46 271.712 13.3747   1
   2   6 -46-3.07671 13.2433   2
  -2  -6  46 241.142 14.6667   1
  -2   6  46 6.85864 12.9992   1
   2  -6 -45 659.159 23.8806   1
   2   6 -45 626.204 25.8032   1
   2   6 -45 603.627 25.3898   2
  -2  -6  45 678.239 25.4282   1
  -2   6  45 592.827 24.7636   1
   2  -6 -44 820.448 25.2660   1
   2   6 -44 588.522 26.3774   2
  -2  -6  44 888.449 27.2255   1
   2   6 -44 558.246 26.4425   1
  -2   6  44 559.734 25.5818   1
   2  -6 -43 942.847 26.3620   1
   2   6 -43 602.006 26.7433   2
  -2  -6  43 922.935 27.6106   1
  -2   6  43 547.211 25.9226   1
   2   6 -43 564.608 26.7087   1
   2  -6 -42 749.479 25.6573   1
   2   6 -42 681.970 26.9255   2
   2   6 -42 637.494 27.0260   1
  -2   6  42 681.829 26.7533   1
   2   6 -41 1.51837 12.3631   1
   2   6 -41 4.45174 12.4454   2
  -2   6  41 12.4606 12.3069   1
   2   6 -40 56.5655 13.7534   1
   2   6 -40 48.0521 13.4596   2
  -2   6  40 50.8397 12.5103   1
   2  -6 -39 871.553 29.2880   1
   2   6 -39 886.974 31.2635   2
  -2  -6  39 875.208 30.1555   1
   2   6 -39 885.701 31.3871   1
  -2   6  39 924.185 30.6279   1
   2   6 -38 112.918 14.3963   2
  -2   6  38 136.056 13.8559   1
   2   6 -38 129.903 14.9796   1
   2  -6 -37 435.907 16.1414   1
   2   6 -37 296.284 17.8022   2
  -2  -6  37 439.445 17.5130   1
  -2   6  37 286.242 16.4424   1
   2   6 -37 314.756 17.9533   1
  -2   6  36 759.602 26.9263   1
   2   6 -36 708.736 27.5198   1
  -2  -6  36 798.550 27.3876   1
   2  -6 -36 819.150 26.2087   1
  -2  -6  35 507.889 16.1919   1
   2  -6 -35 447.439 14.5273   1
  -2   6  34 640.313 23.4247   1
   2   6 -34 598.761 24.0783   1
  -2  -6  34 659.842 23.5524   1
   2  -6 -34 661.511 22.1484   1
   2   6 -33 319.640 18.1760   1
  -2   6  33 336.459 17.4018   1
  -2  -6  33 617.937 19.1159   1
   2  -6 -33 507.420 17.3487   1
   2   6 -32 138.829 13.6810   1
  -2   6  32 139.401 12.7776   1
  -2  -6  32 294.911 13.9840   1
   2  -6 -32 337.779 12.9030   1
   2   6 -31 743.119 26.8098   1
  -2   6  31 743.725 25.7141   1
  -2  -6  31 782.439 25.8142   1
   2  -6 -31 754.794 24.6994   1
  -2   6  30 185.767 13.0907   1
   2   6 -30 196.458 14.0539   1
   2   6 -29 25.3132 9.88906   1
  -2   6  29 26.8432 8.43580   1
   2  -6 -29 46.3899 7.94778   1
   2   6 -28 66.7058 10.0688   1
  -2  -6  28 73.2352 8.98982   1
  -2   6  28 64.8703 9.03379   1
   2  -6 -28 83.1778 8.08189   1
   2   6 -27 194.763 12.3657   1
  -2   6  27 217.536 11.4110   1
  -2  -6  27 200.291 11.3037   1
   2  -6 -27 236.813 10.7187   1
   2   6 -26 479.073 18.4644   1
  -2   6  26 485.356 17.4522   1
  -2  -6  26 507.673 18.0592   1
   2  -6 -26 464.371 16.7876   1
   2   6 -25 39.6519 8.86844   1
  -2  -6  25 49.1245 8.26624   1
  -2   6  25 38.8232 7.47306   1
   2  -6 -25 63.9401 6.97570   1
   2   6 -24 136.489 10.1883   1
  -2  -6  24 138.543 9.57273   1
   2  -6 -24 153.649 8.63394   1
  -2   6  24 160.381 9.33485   1
   2   6 -23 75.1233 9.08216   1
  -2  -6  23 90.3266 8.16348   1
   2  -6 -23 98.8186 7.43757   1
  -2   6  23 76.4934 8.00012   1
   2   6 -22 3.42203 8.14684   1
  -2  -6  22 14.5451 7.38558   1
  -2   6  22 15.0065 6.93910   1
   2  -6 -22 19.7817 6.71856   1
   2   6 -21 3973.98 109.113   1
  -2  -6  21 3771.92 108.668   1
   2  -6 -21 3751.76 107.820   1
  -2   6  21 3907.65 108.164   1
   2   6 -20 400.620 15.1402   1
  -2   6  20 357.580 13.8817   1
   2  -6 -20 388.789 13.6705   1
  -2  -6  20 360.470 14.6395   1
   2   6 -19 35.1546 7.44199   1
   2  -6 -19 30.5419 5.66825   1
  -2  -6  19 33.8515 7.43214   1
  -2   6  19 28.2189 6.35009   1
   2   6 -18 1492.74 41.9078   1
   2  -6 -18 1335.15 40.4772   1
  -2   6  18 1424.70 40.8369   1
  -2  -6  18 1372.43 41.5255   1
   2   6 -17 3503.88 97.3459   1
   2  -6 -17 3443.59 96.2420   1
  -2   6  17 3497.08 96.4916   1
  -2  -6  17 3269.99 97.0962   1
   2   6 -16 1703.73 49.1073   1
   2  -6 -16 1664.20 47.8908   1
  -2   6  16 1709.26 48.1798   1
  -2  -6  16 1622.10 48.8501   1
   2   6 -15 198.858 9.90468   1
   2  -6 -15 196.760 8.08315   1
  -2   6  15 207.645 8.68065   1
  -2  -6  15 182.779 9.52124   1
  -2   6  14 758.920 21.7425   1
   2  -6 -14 763.449 21.6240   1
   2   6 -14 747.359 22.9312   1
  -2   6  14 677.320 20.0692   3
  -2  -6  14 757.414 22.8742   1
   2  -6 -13 122.355 6.19005   1
  -2   6  13 112.980 4.24383   3
   2   6 -13 124.946 8.02240   1
  -2   6  13 120.518 6.59442   1
  -2  -6  13 128.431 7.86746   1
   2  -6 -12 128.244 6.30109   1
  -2   6  12 105.543 4.28485   3
   2   6 -12 109.197 7.77780   1
  -2   6  12 114.981 6.16208   1
  -2  -6  12 108.858 7.52600   1
   2  -6 -11 163.252 7.07047   1
  -2   6  11 162.828 6.99555   1
   2   6 -11 137.142 8.09799   1
  -2  -6  11 148.095 8.35311   1
  -2   6  11 155.265 5.56140   3
   2  -6 -10 7949.29 214.651   1
  -2   6  10 7497.47 214.587   1
  -2  -6  10 8232.25 215.687   1
   2   6 -10 7843.75 215.535   1
  -2   6  10 7619.12 214.086   3
   2  -6  -9 15.6875 4.12749   1
  -2   6   9 17.1671 4.14303   1
   2   6  -9 21.9159 5.81131   1
  -2  -6   9 17.1733 6.01133   1
  -2   6   9 11.6443 3.26726   3
   2  -6  -8 2296.99 63.7205   1
  -2   6   8 2239.92 63.5797   1
  -2  -6   8 2378.59 64.7594   1
   2   6  -8 2312.19 64.5547   1
  -2   6   8 2205.03 63.3774   3
   2  -6  -7 629.243 18.3541   1
  -2   6   7 589.071 18.0710   1
   2   6  -7 615.422 19.2957   1
  -2   6   7 618.417 18.1646   3
  -2   6   6 2109.95 62.4897   3
   2  -6  -6 2280.15 62.5944   1
  -2   6   6 2313.32 62.4077   1
   2   6  -6 2200.54 63.3750   1
   2  -6  -5 3880.54 107.432   1
  -2   6   5 3903.44 107.220   1
   2   6  -5 3753.96 108.106   1
  -2   6   4 2105.74 57.5313   1
   2   6  -4 1957.03 58.4575   1
  -2   6   3 3490.49 95.2280   1
   2   6  -3 3304.99 96.1149   1
  -2   6   2 335.145 10.5939   1
  -2   6   1 7817.19 218.382   1
   2   6  -1 8057.93 219.072   1
   2   6   0 192.842 7.71930   1
  -2   6   0 169.142 6.66488   1
  -2   6   0 164.871 6.70529   1
   2   6   1 16678.7 459.524   1
  -2   6  -1 16634.2 459.189   1
   2   6   2 13.6917 4.19350   1
  -2   6  -2 10.1891 3.34433   1
   2   6   3 747.117 21.4960   1
  -2   6  -3 687.928 20.9643   1
  -2  -6  -4 403.418 13.7521   1
   2   6   4 412.316 13.3381   1
  -2   6  -4 419.142 12.9876   1
  -2  -6  -5 25.8797 5.06568   1
   2   6   5 24.4843 4.57334   1
   2  -6   5 27.3105 4.39050   1
  -2   6  -5 26.1846 3.99962   1
  -2   6  -6 14.9394 3.98643   1
   2   6   6 17.1014 4.30518   1
  -2  -6  -6 18.3979 5.06044   1
   2  -6   6 18.9533 4.37428   1
  -2   6  -7 135.455 6.44895   1
   2   6   7 143.876 6.85059   1
  -2  -6  -7 143.202 6.97583   1
   2  -6   7 143.935 6.69716   1
  -2   6  -8 83.4938 5.71467   1
  -2  -6  -8 90.0986 6.15326   1
   2   6   8 87.1236 5.90913   1
   2  -6   8 75.9295 5.50379   1
  -2   6  -9 5850.30 165.766   1
  -2  -6  -9 6105.75 166.002   1
   2   6   9 6045.94 165.823   1
   2  -6   9 5888.90 165.820   1
  -2   6 -10 15.4081 4.89161   1
  -2  -6 -10 18.4301 5.34052   1
   2   6  10 13.6748 5.02850   1
   2  -6  10 17.1643 4.85226   1
  -2   6 -11 4.10133 5.18204   1
   2   6  11 3.98015 4.94744   1
  -2  -6 -11 5.18329 5.39635   1
   2  -6  11 4.16902 4.57454   1
  -2   6 -12 9.00116 5.26689   1
  -2  -6 -12 5.13678 5.53998   1
   2   6  12 15.7032 5.50779   1
   2  -6  12 8.93931 5.03988   1
  -2   6 -13 34.6853 5.96367   1
  -2  -6 -13 45.3225 5.83486   1
   2   6  13 32.8119 5.75149   1
   2  -6  13 30.3104 5.69320   1
  -2   6 -14 4051.22 107.365   1
   2   6  14 3788.34 107.109   1
   2  -6  14 3888.51 107.147   1
  -2   6 -15 1163.86 33.3861   1
  -2  -6 -15 1049.33 32.9553   1
   2   6  15 1116.35 33.0390   1
   2  -6  15 1118.79 33.1010   1
  -2   6 -16 635.374 20.9964   1
  -2  -6 -16 666.430 20.8960   1
   2   6  16 693.006 20.9858   1
   2  -6  16 621.259 20.7582   1
  -2   6 -17 276.712 11.5348   1
  -2  -6 -17 267.918 11.2980   1
   2   6  17 300.164 11.5227   1
   2  -6  17 266.104 11.0858   1
   2  -6  18 2.80701 6.03609   1
  -2   6 -18 4.64361 6.34991   1
  -2  -6 -18 0.96627 5.95883   1
   2   6  18 7.10707 6.54487   1
   2   6  18 6.03134 3.68571   2
  -2   6 -19 898.687 27.1490   1
  -2  -6 -19 797.841 26.5546   1
   2   6  19 891.133 26.9314   1
   2  -6  19 875.739 26.9236   1
   2   6  19 858.753 25.0638   2
   2   6  20 3932.31 109.280   2
   2   6  20 4053.34 110.801   1
   2  -6  20 3938.37 110.829   1
  -2   6 -20 4162.39 111.149   1
  -2  -6 -21 231.877 10.7259   1
   2   6  21 207.938 8.27282   2
   2   6  21 211.659 10.8793   1
  -2   6 -21 186.445 11.2875   1
  -2  -6 -22 3710.57 108.078   1
   2   6  22 3821.63 106.808   2
   2   6  22 3859.42 108.406   1
   2  -6  22 3803.92 108.334   1
  -2   6 -22 4038.40 108.773   1
  -2  -6 -23 53.9301 7.94080   1
   2   6  23 19.1735 4.72607   2
  -2   6 -23 32.9528 9.91101   2
   2   6  23 8.32529 7.78681   1
  -2   6 -23 11.9323 8.07708   1
   2  -6  23 55.1415 8.18302   1
  -2  -6 -24 119.337 9.09317   1
  -2   6 -24 134.048 10.3560   2
   2   6  24 117.516 6.44582   2
   2   6  24 118.387 9.40460   1
  -2   6 -24 157.502 10.3077   1
   2  -6  24 153.091 9.40172   1
   2   6  25 159.922 7.42591   2
  -2   6 -25 181.788 11.9266   2
   2   6  25 159.465 10.1917   1
  -2  -6 -25 155.546 9.83869   1
  -2   6 -25 180.714 10.9281   1
   2  -6  25 186.526 10.1619   1
   2   6  26 87.8733 6.13710   2
  -2   6 -26 94.1718 10.6655   2
  -2  -6 -26 96.5256 8.54024   1
   2   6  26 90.2434 9.51086   1
  -2   6 -26 96.8162 9.58077   1
   2  -6  26 118.659 9.39656   1
   2   6  27 164.113 8.55473   2
  -2   6 -27 187.165 12.4994   2
   2   6  27 164.141 11.5353   1
  -2   6 -27 173.464 12.0601   1
  -2   6 -28 889.170 31.3254   2
   2   6  28 901.973 28.4149   2
  -2  -6 -28 1010.59 30.1052   1
   2   6  28 958.556 30.9775   1
  -2   6 -28 900.740 30.7996   1
  -2   6 -29 1332.24 43.1368   2
   2   6  29 1331.14 40.1346   2
   2   6  29 1362.94 42.3246   1
  -2   6 -29 1311.45 42.5063   1
   2  -6  29 1452.19 42.4636   1
   2   6  30 840.484 27.4689   2
  -2   6 -30 911.233 30.8658   2
   2   6  30 872.281 29.8443   1
  -2   6 -30 850.624 30.1265   1
   2  -6  30 991.998 29.9280   1
  -2   6 -31 301.932 15.7381   2
   2   6  31 299.014 15.2721   1
  -2   6 -31 276.472 15.3099   1
   2  -6  31 349.377 15.1760   1
  -2   6 -32 77.2146 11.0423   2
  -2   6 -32 64.8423 10.7679   1
   2   6  32 79.2892 10.6815   1
   2  -6  32 100.719 10.6497   1
  -2   6 -33 41.3439 11.0288   2
   2   6  33 26.1777 10.2565   1
  -2   6 -33 31.3565 10.6992   1
  -2  -6 -33 50.0999 9.17538   1
   2  -6  33 53.5125 9.90047   1
  -2   6 -34 42.9865 11.4617   2
  -2  -6 -34 76.5970 9.87751   1
  -2   6 -34 35.1654 11.0491   1
   2   6  34 41.5637 10.8884   1
   2  -6  34 70.9486 10.3184   1
  -2   6 -35 91.0352 11.8530   2
  -2  -6 -35 172.302 11.3645   1
   2   6  35 103.813 12.2455   1
  -2   6 -35 95.1853 12.4566   1
   2  -6  35 153.403 12.1362   1
  -2   6 -36 196.923 18.3339   2
  -2   6 -36 212.841 18.9523   1
   2   6  36 242.715 18.5456   1
  -2   6 -37 2545.38 73.4879   2
  -2   6 -37 2508.41 73.1804   1
  -2  -6 -37 2355.85 71.9238   1
   2  -6  37 2352.66 72.5862   1
   2   6  37 2634.03 73.4336   1
  -2   6 -38 58.9670 14.0308   2
  -2   6 -38 36.8331 13.6954   1
   2   6  38 44.3533 13.4227   1
  -2   6 -39 165.416 14.3550   2
  -2  -6 -39 288.392 13.4262   1
  -2   6 -39 169.313 14.7211   1
   2  -6  39 308.320 14.2844   1
   2   6  39 178.731 14.9535   1
  -2   6 -40 349.582 18.6726   2
  -2   6 -40 374.408 19.2880   1
   2   6  40 361.844 19.3881   1
  -2   6 -41 404.697 20.3015   2
  -2   6 -41 431.876 20.2479   1
   2  -6  41 456.542 20.0037   1
   2   6  41 435.876 20.7730   1
  -2   6 -42 85.6709 13.4150   2
  -2   6 -42 93.0858 13.1590   1
   2  -6  42 125.979 12.5221   1
   2   6  42 82.2390 13.4107   1
  -2   6 -43-6.33438 12.4137   2
  -2   6 -43-0.48774 11.9354   1
   2  -6  43 21.9157 12.1373   1
   2   6  43-3.81047 12.9177   1
  -2   6 -44 10.0521 12.7671   2
  -2   6 -44 5.23720 12.3894   1
  -2  -6 -44 192.990 12.6519   1
   2  -6  44 134.192 12.7723   1
   2   6  44 16.2901 13.7758   1
  -2   6 -45 352.510 19.0442   2
  -2  -6 -45 445.142 19.0262   1
  -2   6 -45 378.093 20.3570   1
   2  -6  45 418.223 19.8885   1
   2   6  45 429.719 20.7802   1
  -2   6 -46 157.276 15.4243   2
  -2   6 -46 161.404 16.1905   1
   2   6  46 166.703 16.2423   1
  -2   6 -47 45.5349 13.7687   2
  -2  -6 -47 313.036 15.1007   1
  -2   6 -47 61.5629 14.6563   1
   2  -6  47 228.364 15.5318   1
   2   6  47 32.9799 13.9839   1
  -2   6 -48 473.731 22.2849   2
  -2   6 -48 452.476 22.2493   1
   2  -6  48 460.221 22.0942   1
   2   6  48 497.534 23.3101   1
  -2   6 -49 377.602 20.1773   2
  -2   6 -49 326.051 20.1389   1
   2   6  49 362.286 21.1322   1
   2  -6  49 375.808 19.8125   1
  -2   6 -50 28.3668 13.9343   2
  -2   6 -50 15.8806 14.6662   1
   2   6  50 5.57825 15.3350   1
  -2   6 -51 161.478 15.2917   2
  -2  -6 -51 152.712 14.6045   1
  -2   6 -51 161.760 16.2740   1
   2  -6  51 157.817 15.6298   1
   2   6  51 179.776 17.1180   1
  -2   6 -52 12.3540 13.0172   2
  -2   6 -52 9.97007 13.4314   1
   2   6  52 22.4106 15.4630   1
   2  -6  52 55.1686 13.0462   1
  -2  -6 -53 44.9392 13.3931   1
   2  -6  53 26.9031 14.2086   1
   2   6  53 31.8023 15.4830   1
  -2   6 -53 42.6380 14.6584   1
  -2   6 -53 45.6743 13.8348   2
   2  -6  54 107.044 16.1493   1
   2   6  54 33.6215 16.1930   1
  -2   6 -54 24.0135 15.5544   1
  -2  -6 -54 132.031 14.6910   1
  -2   6 -54 10.3452 13.3858   2
   2   6  55 373.141 21.5137   1
  -2   6 -55 320.290 19.2204   2
  -2   6 -55 327.854 20.4217   1
  -2  -6 -55 330.760 19.4760   1
  -2   6 -56 133.821 16.1784   2
  -2   6 -56 127.403 15.8819   3
  -2   6 -57 11.2467 14.6972   2
  -2   6 -57 1.81918 13.5849   3
  -2   6 -58 25.8534 14.6340   2
  -2   6 -58 45.0249 14.2200   3
  -2   6 -59-4.11239 14.5439   2
  -2   6 -59 16.8898 14.1649   3
  -2   6 -60 35.7914 14.6115   3
  -2   6 -61 3.55173 13.8794   3
  -2   6 -62 48.5199 14.2494   3
   2   8 -57 13.1568 16.4487   2
   2  -8 -56 277.277 18.0980   1
   2   8 -56 312.513 21.1171   2
  -2   8  55 6.02495 15.7399   1
   2   8 -55 6.13110 16.1805   2
  -2   8  54 295.695 19.2312   1
   2  -8 -54 268.016 17.3559   1
   2   8 -54 264.653 19.9126   2
  -2   8  53 45.0975 15.4208   1
   2   8 -53 18.0367 15.3711   2
   2   8 -53 50.7653 16.8124   1
   2   8 -52-7.09244 15.4979   1
  -2   8  52 11.5274 14.2572   1
   2  -8 -52 21.1960 12.7270   1
   2   8 -52-3.45301 15.1146   2
  -2  -8  52 11.1509 13.5605   1
   2   8 -51-4.53127 15.2000   1
  -2   8  51 7.49660 14.0742   1
   2  -8 -51 39.8353 12.1743   1
   2   8 -51 12.3376 15.3047   2
  -2  -8  51 34.6263 14.1198   1
   2  -8 -50 126.930 13.6863   1
   2   8 -50 98.6816 15.7232   1
   2   8 -50 115.625 16.5725   2
  -2  -8  50 113.838 14.5965   1
  -2   8  50 90.9859 15.2654   1
   2   8 -49 107.223 16.1444   1
   2  -8 -49 247.141 14.8581   1
   2   8 -49 128.779 16.9094   2
  -2  -8  49 200.070 15.1675   1
  -2   8  49 118.841 15.7799   1
   2  -8 -48 517.927 18.3085   1
   2   8 -48 220.859 19.4984   1
   2   8 -48 236.315 19.4566   2
  -2  -8  48 450.042 19.7273   1
  -2   8  48 229.326 18.2809   1
   2  -8 -47 909.322 30.4814   1
   2   8 -47 828.726 32.4741   2
  -2  -8  47 898.956 32.0583   1
  -2   8  47 871.160 31.8083   1
   2   8 -47 845.937 33.1044   1
   2  -8 -46 569.456 19.5769   1
   2   8 -46 263.258 20.3980   2
  -2  -8  46 635.166 21.8144   1
  -2   8  46 284.104 19.7181   1
   2   8 -46 285.204 20.8805   1
   2   8 -45 228.665 18.1459   2
   2   8 -45 233.293 17.7435   1
  -2   8  45 217.917 16.7414   1
   2  -8 -44 444.878 16.6105   1
   2   8 -44 172.736 17.6123   2
  -2  -8  44 361.486 17.5762   1
  -2   8  44 191.756 16.3863   1
   2   8 -44 179.282 17.2144   1
   2  -8 -43 610.812 23.2605   1
   2   8 -43 630.740 26.2753   2
  -2  -8  43 631.005 24.8270   1
  -2   8  43 617.452 24.7105   1
   2   8 -43 655.934 26.3030   1
   2  -8 -42 220.117 12.7935   1
   2   8 -42 8.19750 13.7938   2
  -2  -8  42 333.119 15.0300   1
   2   8 -42-2.32377 13.6009   1
  -2   8  42 13.0676 12.5350   1
   2  -8 -41 217.353 13.3127   1
   2   8 -41 194.145 16.1298   2
  -2  -8  41 198.569 13.6529   1
  -2   8  41 196.077 14.8983   1
   2   8 -41 203.958 16.1538   1
   2  -8 -40 180.243 12.3862   1
   2   8 -40 151.633 15.3365   1
  -2   8  40 125.104 13.3712   1
   2   8 -40 118.057 13.8253   2
  -2  -8  40 196.435 13.5605   1
   2   8 -39 24.0513 12.6907   1
  -2   8  39 14.9647 11.5303   1
   2  -8 -39 57.4078 10.2599   1
   2   8 -39 4.76868 12.5398   2
  -2  -8  39 74.7667 11.8869   1
   2   8 -38 26.0915 12.5332   1
  -2   8  38 22.8906 11.3987   1
   2  -8 -38 27.2136 9.64149   1
  -2  -8  38 33.1568 10.2600   1
   2   8 -37 59.0921 13.2961   1
  -2   8  37 72.7863 12.4680   1
  -2   8  36 1021.95 34.8507   1
   2   8 -36 1001.67 35.7247   1
  -2  -8  36 1097.47 34.9661   1
   2  -8 -36 1138.25 34.0575   1
   2   8 -35 1062.24 38.1201   1
  -2   8  35 1053.10 37.0886   1
   2  -8 -35 1162.23 36.1631   1
   2   8 -34 48.5070 12.4036   1
  -2   8  34 32.2563 10.9953   1
   2   8 -33-2.40050 10.4837   1
  -2  -8  33 48.9188 10.3433   1
  -2   8  33-3.65574 10.0361   1
   2  -8 -33 52.9507 9.62736   1
  -2   8  32 501.735 21.6653   1
   2   8 -32 508.165 22.7744   1
   2   8 -31 2631.41 78.1005   1
  -2   8  31 2714.26 77.1514   1
   2  -8 -31 2640.36 76.4006   1
  -2  -8  31 2626.32 77.4366   1
   2   8 -30 302.959 19.2845   1
  -2   8  30 286.435 18.2590   1
   2   8 -29 639.624 22.8843   1
   2  -8 -29 571.038 20.7780   1
  -2   8  29 591.864 21.7487   1
  -2  -8  29 613.066 22.3653   1
   2   8 -28 209.955 14.4723   1
   2  -8 -28 333.778 13.4718   1
  -2   8  28 232.135 13.7256   1
  -2  -8  28 323.888 14.1466   1
   2   8 -27 2415.49 69.1622   1
   2  -8 -27 2267.17 67.3818   1
  -2   8  27 2397.24 68.0464   1
  -2  -8  27 2317.47 68.5358   1
   2   8 -26 2090.29 62.5151   1
   2  -8 -26 2193.20 61.0780   1
  -2   8  26 2060.30 61.3874   1
  -2  -8  26 2074.17 61.9778   1
   2   8 -25 669.134 25.0055   1
  -2   8  25 729.913 24.0066   1
  -2  -8  25 641.788 24.0194   1
   2   8 -24 737.350 24.8449   1
   2  -8 -24 699.421 22.8875   1
  -2   8  24 735.506 23.5060   1
  -2  -8  24 686.620 23.8394   1
   2   8 -23 40.2496 9.56505   1
   2  -8 -23 55.5222 7.47804   1
  -2   8  23 47.9426 7.86295   1
  -2  -8  23 39.0592 8.63063   1
   2   8 -22 1550.31 45.7854   1
   2  -8 -22 1528.15 44.3382   1
  -2   8  22 1498.68 44.5207   1
  -2  -8  22 1469.73 45.3861   1
   2   8 -21 105.822 10.0044   1
   2  -8 -21 122.239 8.29271   1
  -2   8  21 131.331 8.66718   1
  -2  -8  21 97.3481 9.00985   1
   2   8 -20 27.4590 8.47960   1
   2  -8 -20 23.2382 6.55581   1
  -2   8  20 22.3473 6.85631   1
  -2  -8  20 24.5728 7.82171   1
   2   8 -19 173.951 10.6295   1
   2  -8 -19 190.846 9.20259   1
  -2   8  19 200.276 9.65953   1
  -2  -8  19 168.998 10.2618   1
   2   8 -18 622.398 21.9062   1
   2  -8 -18 644.935 20.6043   1
  -2   8  18 684.877 20.7582   1
  -2  -8  18 624.107 21.6030   1
  -2   8  17 14.2555 5.88447   1
   2  -8 -17 9.63209 5.70224   1
   2   8 -17 12.0271 7.12806   1
  -2   8  17 7.50304 2.11676   3
  -2  -8  17 14.4718 7.20094   1
   2  -8 -16 405.929 13.7334   1
  -2   8  16 376.184 11.5440   3
   2   8 -16 407.377 15.1751   1
  -2   8  16 421.010 13.8577   1
  -2  -8  16 414.027 15.1370   1
   2  -8 -15 68.0995 6.40784   1
  -2   8  15 62.7187 3.50163   3
   2   8 -15 65.2275 7.70213   1
  -2   8  15 69.3090 6.27089   1
  -2  -8  15 60.9551 7.69636   1
   2  -8 -14 2031.49 57.1752   1
  -2   8  14 1993.47 55.9170   3
   2   8 -14 2045.33 58.2482   1
  -2   8  14 1957.32 57.0436   1
  -2  -8  14 2019.15 58.3620   1
   2  -8 -13 4261.16 117.559   1
  -2   8  13 4283.50 117.499   1
  -2  -8  13 4223.35 118.626   1
   2   8 -13 4238.30 118.671   1
  -2   8  13 4125.80 116.596   3
   2  -8 -12 1808.17 50.9830   1
  -2   8  12 1752.30 50.7402   1
   2   8 -12 1872.31 52.1953   1
  -2  -8  12 1887.06 52.2226   1
  -2   8  12 1717.29 50.0334   3
   2  -8 -11 553.346 17.7211   1
  -2   8  11 552.914 17.5638   1
   2   8 -11 600.966 19.1366   1
  -2   8  11 553.516 16.8697   3
   2  -8 -10 1474.22 42.1497   1
  -2   8  10 1521.95 41.9777   1
   2   8 -10 1416.41 43.1312   1
  -2   8  10 1428.99 41.5417   3
  -2   8   9 3.25949 4.05893   3
   2   8  -9 7.62060 6.22665   1
   2  -8  -9 6.51744 5.18998   1
  -2   8   9 5.21013 4.32291   1
  -2   8   8 72.4771 5.31182   3
  -2   8   8 66.2967 5.08816   1
   2  -8  -8 79.4621 6.08298   1
   2   8  -8 79.8273 7.31381   1
  -2   8   7 1475.50 41.3518   1
   2   8  -7 1398.87 42.5390   1
  -2   8   6 841.224 24.1248   1
   2   8  -6 771.062 25.3568   1
  -2   8   5 20.6986 4.27797   1
   2   8  -5 15.4109 6.12412   1
  -2   8   4 1174.21 33.2522   1
   2   8  -4 1118.28 34.3683   1
  -2   8   3 926.563 26.5078   1
   2   8  -3 872.590 27.6953   1
   2   8  -2 1117.56 34.5334   1
  -2   8   2 1223.99 33.7014   1
   2   8  -2 1130.02 34.7054   1
  -2   8   1 4766.51 133.213   1
   2   8  -1 4792.62 133.926   1
  -2   8   1 4830.43 133.531   1
   2   8   0 1053.86 32.6005   1
  -2   8   0 1145.55 31.9661   1
  -2   8   0 1088.82 32.0739   1
   2   8   1 132.479 8.23262   1
  -2   8  -1 197.861 7.65668   1
  -2   8  -1 188.402 7.71448   1
   2   8   2 2206.67 63.1574   1
  -2   8  -2 2237.56 62.8997   1
   2   8   3 684.549 20.2324   1
  -2   8  -3 606.867 19.6039   1
   2   8   4 20.2901 5.62224   1
  -2   8  -4 26.2111 5.14728   1
   2   8   5 6621.05 181.295   1
  -2   8  -5 6431.83 181.133   1
   2   8   6 7731.56 213.015   1
  -2   8  -6 7623.79 212.953   1
   2   8   7 880.406 26.8709   1
  -2  -8  -7 875.615 27.4700   1
  -2   8  -7 924.987 26.9347   1
  -2   8  -8 141.129 7.51364   1
  -2  -8  -8 141.454 8.27174   1
   2   8   8 142.119 7.64215   1
  -2   8  -9 7.47212 5.13890   1
   2   8   9 11.6179 5.59945   1
  -2  -8  -9 17.3284 6.30527   1
   2  -8   9 11.7027 5.65379   1
  -2   8 -10 3145.17 88.2538   1
   2   8  10 3157.39 88.1318   1
  -2  -8 -10 3082.68 88.4380   1
   2  -8  10 3122.77 88.3866   1
  -2   8 -11 10.7082 5.71405   1
   2   8  11 9.93851 5.69173   1
  -2  -8 -11 11.5399 6.00860   1
   2  -8  11 16.8080 5.79021   1
  -2   8 -12 233.016 10.2031   1
  -2  -8 -12 242.865 10.6113   1
   2   8  12 236.054 9.98808   1
   2  -8  12 247.635 10.3130   1
  -2   8 -13 1937.20 54.1606   1
  -2  -8 -13 1763.73 54.0301   1
   2   8  13 1898.02 53.9972   1
   2  -8  13 1898.83 54.1453   1
  -2   8 -14 959.532 27.9974   1
  -2  -8 -14 831.759 27.5854   1
   2   8  14 897.531 27.6437   1
   2  -8  14 937.163 27.8064   1
  -2   8 -15 432.455 15.1034   1
  -2  -8 -15 377.158 14.7919   1
   2   8  15 417.057 14.7776   1
   2  -8  15 439.924 15.0291   1
  -2   8 -16 362.101 13.2256   1
  -2  -8 -16 299.412 12.8035   1
   2   8  16 315.284 12.5782   1
   2  -8  16 332.445 12.8937   1
  -2   8 -17 1561.14 42.9761   1
  -2  -8 -17 1407.95 42.5548   1
   2   8  17 1386.35 42.4518   1
   2  -8  17 1430.06 42.6080   1
  -2   8 -18 563.202 18.2609   1
  -2  -8 -18 496.396 17.6900   1
   2   8  18 488.106 17.5779   1
   2  -8  18 502.546 17.5418   1
  -2   8 -19 279.040 12.3235   1
  -2  -8 -19 227.512 11.4071   1
   2   8  19 253.661 11.5402   1
   2  -8  19 257.708 11.7988   1
  -2   8 -20 6312.68 168.703   1
  -2  -8 -20 5781.85 168.112   1
   2   8  20 5971.73 168.175   1
   2  -8  20 6053.69 168.405   1
  -2   8 -21 1132.12 33.1761   1
  -2  -8 -21 1032.03 32.5407   1
   2   8  21 1115.69 32.8544   1
   2  -8  21 1069.50 32.6926   1
   2   8  21 1018.03 30.4474   2
  -2   8 -22 677.553 23.0210   1
   2   8  22 616.276 22.3618   1
   2  -8  22 724.282 22.7714   1
   2   8  22 597.418 19.8054   2
   2   8  23 7241.17 195.752   1
  -2   8 -23 7360.34 196.250   1
  -2  -8 -23 6775.41 195.404   1
   2   8  23 6891.26 193.819   2
   2  -8  23 6997.80 195.794   1
   2   8  24 1233.83 38.5311   1
  -2   8 -24 1328.67 39.2686   1
  -2  -8 -24 1320.72 38.4576   1
   2   8  24 1191.81 36.0136   2
   2  -8  24 1332.15 38.6549   1
   2   8  25 1718.94 49.9086   1
  -2   8 -25 1815.95 50.5771   1
  -2  -8 -25 1627.27 49.4496   1
   2   8  25 1619.54 47.4003   2
   2  -8  25 1701.46 49.8066   1
   2   8  26 845.998 27.3804   1
  -2   8 -26 863.141 28.0692   1
  -2  -8 -26 841.149 26.9937   1
   2   8  26 796.395 24.5087   2
   2  -8  26 856.766 27.4176   1
   2   8  27 180.034 11.8440   1
  -2   8 -27 196.525 12.6029   1
  -2  -8 -27 178.289 11.0228   1
   2   8  27 162.278 7.69232   2
  -2   8 -27 175.269 14.0721   2
   2  -8  27 205.130 11.6999   1
   2   8  28 11.9447 9.69537   1
  -2   8 -28 3.42946 9.86833   1
  -2  -8 -28 54.5900 9.16281   1
  -2   8 -28 9.17202 11.1257   2
   2   8  28 9.41309 5.06873   2
   2  -8  28 63.8606 9.32347   1
   2   8  29 423.527 17.5394   1
  -2   8 -29 441.391 18.1658   1
  -2  -8 -29 452.504 17.0232   1
  -2   8 -29 423.770 18.7724   2
   2   8  29 398.495 13.8889   2
   2  -8  29 434.071 16.9356   1
   2   8  30 288.807 14.6230   1
  -2   8 -30 294.799 15.3829   1
  -2  -8 -30 278.783 13.6584   1
  -2   8 -30 291.930 16.0542   2
   2   8  30 273.988 10.4988   2
   2  -8  30 296.289 13.9650   1
   2   8  31 49.1677 10.6011   1
  -2   8 -31 39.5499 10.7475   1
  -2  -8 -31 58.8300 9.42869   1
   2   8  31 40.3867 5.82180   2
  -2   8 -31 39.2602 11.9900   2
   2  -8  31 61.2634 10.1744   1
   2   8  32 5.80292 10.0625   1
  -2   8 -32 11.6323 10.3565   1
  -2  -8 -32 89.7137 10.1258   1
  -2   8 -32 3.98815 11.0758   2
   2  -8  32 111.590 10.8178   1
   2   8  33 418.767 18.8999   1
  -2   8 -33 373.149 19.3513   1
  -2  -8 -33 571.005 18.9499   1
  -2   8 -33 362.972 19.5624   2
   2  -8  33 563.765 19.1585   1
   2   8  34 820.888 27.5511   1
  -2   8 -34 787.796 27.9208   1
  -2   8 -34 747.919 28.7694   2
   2  -8  34 755.100 27.2018   1
  -2  -8 -34 797.139 26.6109   1
   2   8  35 48.5901 11.6811   1
  -2   8 -35 38.4772 12.1237   1
  -2   8 -35 30.3551 12.3414   2
   2   8  36 271.913 16.2221   1
  -2   8 -36 277.287 16.6388   1
  -2  -8 -36 349.317 15.3917   1
  -2   8 -36 277.915 16.3446   2
   2  -8  36 371.591 16.4157   1
   2   8  37 361.967 18.5776   1
  -2   8 -37 382.844 18.9405   1
  -2  -8 -37 459.033 17.4817   1
  -2   8 -37 373.060 19.1588   2
   2  -8  37 393.985 17.9829   1
  -2   8 -38 105.129 13.7197   1
   2   8  38 112.802 13.7861   1
  -2   8 -38 98.1270 14.1436   2
  -2   8 -39 112.465 13.5439   1
   2   8  39 124.087 13.1388   1
  -2   8 -39 111.128 13.7278   2
   2  -8  39 122.297 12.4049   1
  -2  -8 -39 163.091 11.8681   1
  -2   8 -40 28.4943 12.5936   1
   2   8  40 24.6563 12.9557   1
  -2  -8 -40 237.199 13.2242   1
  -2   8 -40 19.9354 12.3375   2
   2  -8  40 203.001 13.0284   1
  -2   8 -41 606.927 23.8206   1
   2   8  41 587.674 23.8312   1
  -2  -8 -41 524.158 21.7753   1
  -2   8 -41 608.456 24.6626   2
   2  -8  41 573.389 22.7194   1
  -2   8 -42 36.7265 12.9996   1
   2   8  42 34.9723 13.8624   1
  -2   8 -42 50.9541 14.4871   2
  -2   8 -43 11.6835 12.9511   1
   2   8  43 13.3008 13.1894   1
  -2  -8 -43 292.012 14.5885   1
  -2   8 -43 13.6698 13.5157   2
   2  -8  43 206.859 14.2731   1
  -2   8 -44 567.712 23.6589   1
   2   8  44 604.393 24.3425   1
  -2  -8 -44 521.253 22.1326   1
  -2   8 -44 565.459 23.6445   2
   2  -8  44 537.343 23.0916   1
  -2   8 -45 62.4269 13.5517   1
   2   8  45 46.9691 14.0712   1
  -2   8 -45 49.7404 14.5307   2
   2   8  46 21.1274 14.3946   1
  -2   8 -46 23.1701 14.2819   2
  -2   8 -46 13.9209 13.4825   1
  -2   8 -47 206.666 17.1612   1
   2   8  47 218.994 17.8921   1
  -2   8 -47 224.684 17.9223   2
   2  -8  47 256.956 16.6657   1
  -2   8 -48 230.819 18.8014   1
   2   8  48 235.254 18.3483   1
  -2   8 -48 252.848 18.8351   2
  -2   8 -49 374.441 21.8991   1
   2   8  49 394.951 21.4256   1
  -2   8 -49 380.020 20.8467   2
   2  -8  49 418.608 20.6964   1
  -2   8 -50 85.8585 16.4637   1
   2   8  50 71.3566 16.5244   1
  -2   8 -50 64.8352 15.5028   2
   2  -8  51 66.2931 14.4457   1
   2   8  51 56.0750 15.6560   1
  -2  -8 -51 75.0319 12.9408   1
  -2   8 -51 55.1514 15.0236   2
  -2   8 -51 50.2860 15.7053   1
  -2   8 -52 30.7662 15.3129   1
   2   8  52 28.6378 15.3621   1
  -2  -8 -52 81.4278 13.3058   1
  -2   8 -52 19.7458 14.9078   2
   2  -8  52 50.3374 14.3586   1
  -2   8 -53 62.1564 15.4773   1
   2   8  53 70.3087 15.8722   1
  -2   8 -53 72.7336 16.1730   2
   2  -8  53 143.722 15.9971   1
  -2  -8 -53 166.158 15.0427   1
  -2  -8 -54 248.757 16.9371   1
  -2   8 -54 196.328 17.9131   1
  -2   8 -54 194.711 18.2467   2
  -2  -8 -55 168.498 15.2656   1
  -2   8 -55 99.6684 16.5609   2
  -2   8 -56 3.30547 14.5432   2
  -2   8 -58 36.5716 15.3341   3
   2 -10 -54 133.768 15.2057   1
  -2  10  53-1.25885 14.9672   1
   2 -10 -53 61.9937 13.8320   1
   2  10 -52 41.0831 17.3049   2
  -2  10  52 60.9018 15.4668   1
  -2  10  51 169.536 17.1540   1
   2  10 -51 177.664 18.8921   2
   2  10 -51 176.463 18.3432   1
   2  10 -50 87.7789 17.5136   1
  -2  10  50 89.9767 15.6515   1
   2 -10 -50 148.870 14.3491   1
   2  10 -50 104.780 17.7323   2
  -2 -10  50 170.886 16.2468   1
   2  10 -49 16.9953 16.1118   1
  -2  10  49 16.1142 14.7110   1
   2 -10 -49 56.6056 13.1633   1
   2  10 -49 18.3002 16.1011   2
  -2 -10  49 40.8594 14.1919   1
   2  10 -48 11.0706 15.9026   1
  -2  10  48 26.7313 15.2072   1
   2 -10 -48 74.2323 13.1019   1
   2  10 -48 24.6549 16.0249   2
  -2 -10  48 66.3024 14.3591   1
   2  10 -47 170.576 17.8092   1
  -2  10  47 189.232 17.3745   1
   2 -10 -47 345.122 16.5808   1
   2  10 -47 158.799 18.1109   2
  -2 -10  47 282.678 17.7663   1
   2  10 -46 488.399 24.8384   1
  -2  10  46 543.277 23.6819   1
   2 -10 -46 550.069 21.9527   1
   2  10 -46 510.743 24.7098   2
  -2 -10  46 533.701 23.6365   1
   2  10 -45 95.5537 16.9566   1
  -2  10  45 81.8480 15.9170   1
   2 -10 -45 323.399 15.2091   1
   2  10 -45 78.4577 15.6753   2
  -2 -10  45 344.579 17.1851   1
   2  10 -44 328.034 19.2945   1
  -2  10  44 322.809 18.0599   1
   2 -10 -44 342.875 16.8566   1
   2  10 -44 314.038 19.3423   2
  -2 -10  44 288.636 17.3232   1
  -2  10  43 27.8500 13.0226   1
   2  10 -43 16.0180 14.9112   1
   2 -10 -43 225.012 13.3841   1
   2  10 -43 24.9611 14.0606   2
  -2 -10  43 210.643 14.7810   1
  -2  10  42 403.341 19.0163   1
   2  10 -42 413.653 20.7714   1
   2 -10 -42 365.129 17.1128   1
   2  10 -42 345.805 19.9255   2
  -2 -10  42 338.598 18.6443   1
   2  10 -41 22.8345 14.2001   1
  -2  10  41 21.2116 12.3099   1
   2 -10 -41 110.045 11.7902   1
   2  10 -41 28.1296 13.1053   2
  -2 -10  41 150.751 12.9326   1
   2  10 -40 1.09701 13.1244   1
  -2  10  40 5.24200 11.8266   1
   2 -10 -40 32.8114 10.5678   1
   2  10 -40 8.71641 12.4110   2
  -2 -10  40 22.5492 11.6108   1
   2  10 -39 57.1723 13.4564   1
  -2  10  39 58.5710 12.1402   1
   2 -10 -39 54.3867 10.6198   1
  -2 -10  39 62.2793 11.7036   1
  -2  10  38 1.59396 11.0738   1
   2  10 -38 10.8977 13.0525   1
   2 -10 -38 33.4286 10.1081   1
  -2 -10  38 40.6134 11.4220   1
   2  10 -37 92.9529 14.0292   1
  -2  10  37 90.6784 12.1776   1
   2 -10 -37 92.0077 10.8992   1
  -2 -10  37 89.0205 12.1428   1
   2  10 -36-6.94281 12.3421   1
   2 -10 -36 20.1629 9.77444   1
  -2  10  36 8.85463 10.8653   1
  -2 -10  36 18.4191 10.9080   1
   2  10 -35-3.54583 12.4521   1
   2 -10 -35 77.1915 10.5190   1
  -2  10  35 2.94249 10.7672   1
  -2 -10  35 66.1959 11.6821   1
   2  10 -34 876.262 29.7129   1
  -2  10  34 798.793 27.6281   1
   2 -10 -34 775.607 26.8827   1
  -2 -10  34 767.026 28.0464   1
   2  10 -33 12.7361 12.6326   1
   2 -10 -33 109.529 11.0496   1
  -2  10  33 3.04656 10.8404   1
  -2 -10  33 170.761 12.7697   1
   2  10 -32 2.80306 11.7956   1
   2 -10 -32 8.50466 9.24351   1
  -2  10  32 4.32006 10.1765   1
  -2 -10  32 3.03608 10.5446   1
   2  10 -31 5.46734 11.6900   1
   2 -10 -31 12.6731 9.26238   1
  -2  10  31 8.38893 10.1320   1
  -2 -10  31 13.1901 10.3767   1
   2  10 -30 203.835 15.1165   1
   2 -10 -30 201.436 12.2231   1
  -2  10  30 200.537 12.9786   1
  -2 -10  30 197.559 13.5575   1
   2  10 -29 852.761 30.1735   1
   2 -10 -29 852.483 27.9613   1
  -2  10  29 827.660 28.4269   1
  -2 -10  29 894.360 29.7214   1
   2  10 -28 1685.04 50.8739   1
   2 -10 -28 1577.10 48.7354   1
  -2  10  28 1578.97 49.1042   1
  -2 -10  28 1771.47 50.4625   1
   2  10 -27 1467.49 46.9627   1
   2 -10 -27 1630.76 45.4611   1
  -2  10  27 1503.22 45.7001   1
  -2 -10  27 1417.08 46.3250   1
   2  10 -26 498.136 20.9881   1
  -2  10  26 506.054 19.2874   1
  -2 -10  26 466.031 19.8505   1
   2  10 -25 48.8161 11.1498   1
  -2  10  25 26.0121 9.29188   1
  -2 -10  25 47.9344 10.3679   1
   2  10 -24 1240.83 39.1918   1
   2 -10 -24 1239.14 37.4895   1
  -2  10  24 1233.36 37.6645   1
  -2 -10  24 1243.23 38.8941   1
   2  10 -23-1.71029 9.65332   1
  -2  10  23 11.7718 8.11364   1
  -2 -10  23 21.6994 10.2370   1
   2  10 -22 235.360 13.2806   1
   2 -10 -22 211.766 11.2071   1
  -2  10  22 195.689 10.9987   1
  -2 -10  22 222.984 12.6840   1
   2  10 -21 84.9010 10.5664   1
   2 -10 -21 93.7894 8.54282   1
  -2  10  21 98.0252 8.83500   1
  -2 -10  21 86.5531 10.0442   1
   2  10 -20-1.15472 8.97435   1
   2 -10 -20 2.06283 7.09146   1
  -2  10  20 3.71085 6.95405   1
  -2 -10  20 6.65462 8.78442   1
  -2  10  19 97.3515 8.15347   1
   2 -10 -19 89.1536 8.14489   1
   2  10 -19 99.1320 9.94212   1
  -2  10  19 71.2507 3.60761   3
  -2 -10  19 108.397 10.0962   1
   2 -10 -18 1792.77 49.2139   1
  -2  10  18 1593.71 46.9006   3
   2  10 -18 1785.23 50.3863   1
  -2  10  18 1789.84 49.0233   1
  -2 -10  18 1750.89 50.4463   1
   2 -10 -17 30.2347 6.84948   1
  -2  10  17 34.6747 3.69998   3
   2  10 -17 28.4426 8.78011   1
  -2  10  17 33.9176 6.88623   1
  -2 -10  17 28.2318 8.98940   1
   2 -10 -16 88.4356 7.47387   1
  -2  10  16 95.8015 4.95783   3
   2  10 -16 116.586 9.64280   1
  -2  10  16 93.1717 7.67677   1
  -2 -10  16 116.549 9.66964   1
  -2  10  15 263.137 9.11186   3
   2  10 -15 285.311 12.8759   1
  -2  10  15 273.777 11.0945   1
   2 -10 -15 262.402 11.2953   1
  -2  10  14 36.2589 4.23885   3
   2  10 -14 33.2951 7.96497   1
  -2  10  14 35.4751 6.19442   1
   2 -10 -14 38.7409 6.47990   1
   2 -10 -13 75.2281 7.00090   1
  -2  10  13 79.2056 6.71520   1
   2  10 -13 74.9148 8.25653   1
  -2  10  13 80.7579 5.15173   3
   2 -10 -12 263.890 11.0150   1
  -2  10  12 253.835 10.0644   1
   2  10 -12 257.635 11.8852   1
  -2  10  12 253.821 9.37024   3
   2 -10 -11 5.66962 5.86973   1
  -2  10  11 6.98210 5.18575   1
   2  10 -11 11.4154 7.09736   1
  -2  10  11 5.65244 4.36782   3
  -2  10  10 281.383 10.5957   1
   2  10 -10 295.537 12.4524   1
  -2  10  10 288.523 10.5651   3
  -2  10   9 73.6523 6.03160   3
   2  10  -9 82.6004 8.17421   1
  -2  10   9 77.1030 5.92156   1
  -2  10   8 1271.90 38.0576   3
  -2  10   8 1308.16 37.7606   1
   2  10  -8 1350.99 39.2917   1
  -2  10   7 1795.53 49.7128   1
   2  10  -7 1648.10 50.8481   1
  -2  10   6 445.932 14.5006   1
   2  10  -6 445.166 16.1498   1
  -2  10   5 229.355 8.92261   1
   2  10  -5 225.534 10.6990   1
   2  10  -4 143.398 8.59596   1
  -2  10   4 160.470 7.16306   1
   2  10  -4 130.624 8.78548   1
  -2  10   3 5.22824 4.67583   1
   2  10  -3 6.65112 6.33369   1
   2  10  -3 1.63619 6.61836   1
   2  10  -2 293.414 12.2333   1
  -2  10   2 305.347 10.8376   1
  -2  10   2 299.544 11.4453   1
   2  10  -2 309.975 12.5659   1
  -2  10   1 1318.45 38.0758   1
   2  10  -1 1337.64 38.9634   1
   2  10  -1 1302.80 39.2750   1
  -2  10   1 1300.91 38.4484   1
  -2  10   0 555.548 18.3672   1
   2  10   0 607.428 19.3749   1
  -2  10   0 614.886 18.8542   1
   2  10   1 224.368 10.3839   1
  -2  10  -1 238.008 9.38199   1
  -2  10  -1 239.334 9.63158   1
   2  10   2 737.817 24.5073   1
  -2  10  -2 831.128 24.1670   1
  -2  10  -2 801.730 24.3060   1
   2  10   3 401.451 14.5366   1
  -2  10  -3 412.944 14.1599   1
  -2  10  -3 428.453 14.2934   1
   2  10   4 192.786 9.40423   1
  -2  10  -4 189.814 8.84706   1
   2  10   5 299.283 12.0639   1
  -2  10  -5 314.332 11.7539   1
   2  10   6-3.80701 5.91122   1
  -2  10  -6 1.42394 5.54384   1
   2  10   7 588.996 19.3021   1
  -2  10  -7 603.013 19.3929   1
   2  10   8 42.3376 6.62660   1
  -2  10  -8 51.4094 6.44882   1
   2  10   9 1025.90 30.3179   1
  -2  10  -9 974.286 30.3603   1
   2  10  10 44.4222 6.56728   1
  -2 -10 -10 39.4358 7.58452   1
  -2  10 -10 35.1785 6.80478   1
   2  10  11 875.837 26.4683   1
  -2 -10 -11 837.600 27.2014   1
  -2  10 -11 845.750 26.6810   1
  -2 -10 -12 574.847 20.4393   1
   2  10  12 604.242 19.7690   1
  -2  10 -12 622.529 20.1672   1
  -2 -10 -13 174.821 10.4312   1
   2  10  13 184.615 9.50621   1
   2 -10  13 195.465 10.0271   1
  -2  10 -13 190.338 9.75132   1
  -2 -10 -14 75.4106 8.15958   1
   2  10  14 63.0549 7.58223   1
   2 -10  14 73.5188 7.80108   1
  -2  10 -14 64.8847 7.75607   1
  -2 -10 -15 50.2761 8.03143   1
   2  10  15 52.6327 7.66840   1
   2 -10  15 69.7503 7.93527   1
  -2  10 -15 60.6386 8.21099   1
  -2 -10 -16 1836.78 54.5746   1
  -2  10 -16 1910.64 54.6260   1
   2  10  16 1842.69 54.1688   1
   2 -10  16 1865.92 54.6057   1
  -2 -10 -17 346.159 14.6446   1
   2  10  17 359.415 11.2878   3
  -2  10 -17 374.581 14.9746   1
   2  10  17 379.414 14.4313   1
   2 -10  17 389.724 14.9463   1
  -2 -10 -18 106.395 9.37585   1
   2  10  18 104.022 4.41282   3
  -2  10 -18 123.994 9.69063   1
   2  10  18 116.561 9.03599   1
   2 -10  18 120.537 9.26993   1
  -2  10 -19 362.551 15.3810   1
  -2 -10 -19 375.423 15.4106   1
   2  10  19 366.909 14.9007   1
   2 -10  19 373.678 15.2665   1
  -2  10 -20 1350.88 39.1651   1
  -2 -10 -20 1177.96 38.5340   1
   2  10  20 1255.96 38.4713   1
   2 -10  20 1301.86 38.8988   1
  -2  10 -21 406.459 16.5568   1
  -2 -10 -21 377.521 16.0859   1
   2  10  21 397.873 15.8649   1
   2 -10  21 394.840 15.9503   1
  -2  10 -22 1087.64 33.1101   1
  -2 -10 -22 988.810 32.3593   1
   2  10  22 1019.15 32.3433   1
   2 -10  22 1048.45 32.7245   1
  -2  10 -23 310.091 14.9349   1
  -2 -10 -23 339.026 14.9121   1
   2  10  23 308.546 14.3577   1
   2 -10  23 289.648 14.2214   1
  -2  10 -24 1430.76 41.6916   1
  -2 -10 -24 1347.87 41.1848   1
   2  10  24 1365.21 41.0042   1
   2  10  24 1285.46 38.2857   2
   2 -10  24 1378.23 41.2051   1
   2  10  25 1356.59 40.2728   1
  -2  10 -25 1434.36 41.1050   1
  -2 -10 -25 1346.11 40.3025   1
   2  10  25 1238.28 37.3511   2
   2 -10  25 1324.49 40.3813   1
   2  10  26 298.338 14.4765   1
  -2  10 -26 306.665 15.5224   1
  -2 -10 -26 290.220 14.3165   1
   2  10  26 254.018 9.98537   2
   2 -10  26 318.925 14.5194   1
   2  10  27 216.431 13.1344   1
  -2  10 -27 238.134 14.2429   1
  -2 -10 -27 234.914 13.1543   1
   2  10  27 199.983 8.52997   2
   2 -10  27 239.328 13.1033   1
   2  10  28 435.775 18.0113   1
  -2  10 -28 410.913 18.5946   1
   2  10  28 373.263 13.4865   2
   2 -10  28 450.151 18.1657   1
   2  10  29 1539.73 45.6433   1
  -2  10 -29 1600.21 46.4775   1
  -2 -10 -29 1549.70 45.3020   1
   2  10  29 1401.71 42.2188   2
   2 -10  29 1531.48 45.5361   1
   2  10  30 576.497 21.5933   1
  -2  10 -30 595.820 22.4989   1
  -2 -10 -30 677.554 21.4687   1
   2 -10  30 636.601 21.8223   1
   2  10  31 788.502 26.4219   1
  -2  10 -31 786.270 27.2230   1
  -2 -10 -31 891.436 26.4214   1
  -2  10 -31 691.470 28.1836   2
   2  10  31 686.586 22.2688   2
   2 -10  31 798.983 26.4989   1
   2  10  32 567.183 21.5346   1
  -2  10 -32 573.201 22.2453   1
  -2 -10 -32 607.250 20.8903   1
  -2  10 -32 576.253 23.6934   2
   2  10  32 485.826 16.7516   2
   2 -10  32 599.250 21.3668   1
   2  10  33 256.859 16.0859   1
  -2  10 -33 265.659 16.9630   1
  -2  10 -33 244.338 17.0126   2
   2  10  34 629.858 23.7995   1
  -2  10 -34 632.919 24.3409   1
  -2 -10 -34 636.297 22.9073   1
  -2  10 -34 604.952 25.4259   2
   2 -10  34 595.467 23.2401   1
   2  10  35 147.947 14.1650   1
  -2  10 -35 135.364 14.7485   1
  -2 -10 -35 351.257 14.6734   1
  -2  10 -35 156.620 15.7692   2
   2 -10  35 278.334 14.7971   1
   2  10  36 727.251 26.7490   1
  -2  10 -36 734.252 27.4447   1
  -2 -10 -36 738.442 25.6647   1
  -2  10 -36 716.124 28.0591   2
   2 -10  36 697.295 25.8159   1
   2  10  37 239.831 16.3234   1
  -2  10 -37 209.891 16.4008   1
  -2  10 -37 225.426 17.7176   2
   2  10  38 143.790 14.5043   1
  -2  10 -38 146.690 14.2803   1
  -2  10 -38 143.278 14.9552   2
   2 -10  38 188.798 13.7324   1
   2  10  39 226.440 16.4596   1
  -2  10 -39 234.014 17.1427   1
  -2  10 -39 230.594 17.6449   2
   2  10  40 324.340 18.8617   1
  -2  10 -40 335.563 19.5399   1
  -2 -10 -40 500.913 18.9008   1
  -2  10 -40 313.857 20.0051   2
   2 -10  40 444.115 18.9459   1
  -2  10 -41 495.157 23.0932   1
   2  10  41 514.618 22.6205   1
  -2  10 -41 513.182 23.3735   2
   2 -10  41 503.934 21.7929   1
  -2 -10 -41 544.559 21.1829   1
   2  10  42 73.1902 14.6709   1
  -2  10 -42 74.5142 14.8372   1
  -2  10 -42 81.4445 15.5963   2
  -2  10 -43 301.776 18.3199   1
   2  10  43 287.962 18.0247   1
  -2  10 -43 315.093 19.6791   2
   2 -10  43 311.473 17.6185   1
  -2 -10 -43 332.105 16.8918   1
  -2  10 -44 85.3329 15.1910   1
   2  10  44 96.1500 15.4763   1
  -2  10 -44 97.2153 16.0470   2
  -2  10 -45 131.339 16.1830   1
   2  10  45 133.713 16.1947   1
  -2  10 -45 136.925 16.2548   2
  -2  10 -46 278.798 19.4721   1
   2  10  46 309.864 19.7715   1
  -2  10 -46 262.129 20.1866   2
   2 -10  46 319.553 18.0020   1
  -2  10 -47 210.120 18.2003   1
   2  10  47 238.858 18.6425   1
  -2  10 -47 227.473 19.0929   2
   2 -10  47 255.017 17.0434   1
  -2  10 -48 8.70349 15.2090   1
   2  10  48 15.7288 15.2554   1
  -2  10 -48 9.87786 15.2106   2
   2 -10  48 37.6096 13.8347   1
  -2  10 -49 61.8517 15.9344   1
   2  10  49 70.5316 16.3366   1
  -2  10 -49 75.6790 15.7555   2
   2 -10  49 73.2055 14.8785   1
  -2  10 -50 201.949 18.2037   1
   2  10  50 190.830 17.5307   1
  -2 -10 -50 209.045 16.2177   1
  -2  10 -50 208.322 19.0618   2
   2 -10  50 200.850 17.3444   1
   2  10  51 39.7443 17.0053   1
  -2  10 -51 41.6847 17.4818   2
  -2  10 -51 27.9543 16.1700   1
   2  10  52 704.332 29.0498   1
  -2 -10 -52 650.445 26.9423   1
  -2  10 -52 650.777 28.6070   1
  -2  10 -52 666.107 29.2611   2
  -2 -10 -53 374.738 20.7807   1
   2 -12 -52 231.346 17.0450   1
  -2  12  51 274.477 19.2215   1
   2 -12 -51 270.551 17.5376   1
  -2  12  50 8.08416 15.4804   1
   2 -12 -50 135.374 14.6333   1
  -2  12  49 1.05749 15.4746   1
   2 -12 -49 203.779 15.1342   1
   2  12 -48 508.561 25.7135   2
  -2  12  48 522.434 24.2650   1
   2  12 -48 545.107 26.5113   1
   2 -12 -48 525.068 22.8326   1
  -2  12  47 129.252 16.8586   1
   2  12 -47 135.925 18.5912   1
   2 -12 -47 369.645 17.1423   1
   2  12 -47 132.441 18.1203   2
  -2 -12  47 335.404 18.9421   1
   2  12 -46 7.41009 15.8407   1
  -2  12  46 9.35499 14.3568   1
   2 -12 -46 105.336 13.5955   1
   2  12 -46 0.52598 16.1922   2
  -2 -12  46 83.1641 14.8074   1
   2  12 -45 128.806 17.7978   1
  -2  12  45 130.196 15.6954   1
   2  12 -45 135.771 18.1077   2
  -2 -12  45 154.813 15.5425   1
  -2  12  44 197.562 16.4116   1
   2  12 -44 226.157 18.2928   1
   2 -12 -44 249.092 15.4869   1
   2  12 -44 200.116 18.9677   2
  -2 -12  44 203.014 16.7429   1
  -2  12  43 37.6765 13.8559   1
   2  12 -43 17.0847 15.4335   1
   2 -12 -43 96.6116 12.6909   1
   2  12 -43 25.8039 15.8413   2
  -2 -12  43 89.9961 13.3624   1
  -2  12  42 14.5669 12.9959   1
   2  12 -42 10.7782 14.8511   1
   2 -12 -42 38.0467 11.6490   1
   2  12 -42 27.2946 15.5504   2
  -2 -12  42 30.8267 12.9286   1
   2  12 -41 25.2249 14.4749   1
  -2  12  41 32.7903 12.7182   1
   2 -12 -41 76.3058 11.7378   1
   2  12 -41 33.1891 15.2054   2
  -2 -12  41 65.5280 13.1572   1
   2  12 -40 196.568 16.7060   1
  -2  12  40 179.528 14.7142   1
   2 -12 -40 181.125 13.2301   1
   2  12 -40 194.327 17.1255   2
  -2 -12  40 165.060 14.4379   1
   2  12 -39 15.8296 14.0886   1
  -2  12  39 16.3648 12.3255   1
   2 -12 -39 51.6104 10.9185   1
  -2 -12  39 52.4771 12.8330   1
   2  12 -38 70.2750 14.0398   1
   2 -12 -38 60.2057 10.8282   1
  -2  12  38 55.4447 11.9671   1
  -2 -12  38 55.6421 12.5278   1
   2  12 -37 12.5278 13.8034   1
   2 -12 -37 65.9850 11.0437   1
  -2  12  37 16.7612 11.6506   1
  -2 -12  37 53.3171 12.4250   1
   2  12 -36 292.588 17.9967   1
  -2  12  36 272.835 15.7901   1
   2 -12 -36 266.220 14.5156   1
  -2 -12  36 284.546 16.5556   1
   2  12 -35 191.169 15.3767   1
   2 -12 -35 230.521 13.1257   1
  -2  12  35 160.575 13.7087   1
  -2 -12  35 215.140 14.9556   1
   2  12 -34 147.778 15.1612   1
   2 -12 -34 183.059 12.7011   1
  -2  12  34 143.445 12.8252   1
  -2 -12  34 181.861 14.2178   1
   2  12 -33 178.661 15.1400   1
   2 -12 -33 186.489 12.4478   1
  -2  12  33 163.327 12.8284   1
  -2 -12  33 180.103 13.7035   1
   2  12 -32 98.6430 13.9123   1
  -2  12  32 76.2208 11.6246   1
   2  12 -31 1076.18 35.5033   1
   2 -12 -31 1042.33 33.1598   1
  -2  12  31 1011.96 33.4980   1
  -2 -12  31 1021.57 34.6476   1
   2  12 -30 32.5447 12.6542   1
   2 -12 -30 116.289 11.0697   1
  -2  12  30 21.2250 10.9619   1
  -2 -12  30 91.9153 12.8163   1
   2  12 -29 373.709 18.3880   1
   2 -12 -29 326.911 15.3176   1
  -2  12  29 319.123 15.4252   1
  -2 -12  29 350.888 16.8016   1
   2  12 -28 291.710 16.7424   1
   2 -12 -28 302.120 14.1389   1
  -2  12  28 273.450 14.1399   1
  -2 -12  28 273.090 15.5017   1
   2  12 -27 301.041 16.5539   1
   2 -12 -27 299.093 13.9271   1
  -2  12  27 274.550 14.1386   1
  -2 -12  27 288.600 15.6578   1
   2  12 -26 57.7138 12.0051   1
   2 -12 -26 81.2643 10.0904   1
  -2  12  26 54.6416 9.95596   1
  -2 -12  26 86.7547 11.9185   1
   2  12 -25 1733.58 52.1578   1
   2 -12 -25 1750.13 50.3817   1
  -2  12  25 1680.61 50.1738   1
  -2 -12  25 1589.19 51.5405   1
   2  12 -24 401.491 18.5552   1
   2 -12 -24 426.414 16.7192   1
  -2  12  24 395.641 16.4523   1
  -2 -12  24 406.338 18.4909   1
   2  12 -23 144.237 12.9209   1
   2 -12 -23 177.164 11.1361   1
  -2  12  23 138.784 10.6594   1
  -2 -12  23 143.061 12.4980   1
  -2  12  22 195.798 10.6705   1
   2  12 -22 215.224 13.0949   1
   2 -12 -22 212.482 11.2505   1
  -2  12  22 140.691 5.23251   2
  -2  12  22 137.248 5.05183   2
  -2 -12  22 232.716 13.2901   1
   2  12 -21 13.4367 10.5513   1
  -2  12  21 15.3394 8.01926   1
   2 -12 -21 11.3421 8.47287   1
  -2  12  20 245.706 8.45926   3
   2  12 -20 307.708 14.8803   1
  -2  12  20 298.279 12.7840   1
   2 -12 -20 295.711 13.0244   1
  -2  12  19 385.190 12.5537   3
   2  12 -19 433.058 17.8956   1
  -2  12  19 443.996 15.6294   1
   2 -12 -19 422.602 16.2321   1
  -2  12  18 718.154 22.0883   3
   2  12 -18 792.682 26.5744   1
  -2  12  18 784.789 24.3944   1
   2 -12 -18 822.133 25.1863   1
  -2  12  17 89.4137 5.83147   3
   2  12 -17 102.730 11.4889   1
  -2  12  17 89.3169 8.88768   1
   2 -12 -17 87.5306 9.69180   1
  -2  12  16 850.821 25.6095   3
   2  12 -16 925.732 29.2317   1
  -2  12  16 870.928 27.1828   1
   2 -12 -16 871.324 27.7876   1
  -2  12  15 61.2927 5.65997   3
   2  12 -15 67.8736 10.2964   1
  -2  12  15 67.1254 7.57759   1
   2 -12 -15 73.7454 8.61641   1
  -2  12  14 1.90461 6.76304   1
  -2  12  14 6.36592 5.01317   3
   2  12 -14-0.77820 8.82012   1
  -2  12  13 122.977 8.35242   1
   2  12 -13 137.237 10.7701   1
  -2  12  13 130.040 7.16181   3
  -2  12  12 117.039 8.02932   1
   2  12 -12 124.639 10.3210   1
  -2  12  12 120.789 7.28941   3
  -2  12  11 368.403 13.5914   1
   2  12 -11 359.325 15.5696   1
  -2  12  11 374.686 13.3031   3
  -2  12  10 1036.23 30.9033   1
   2  12 -10 1048.98 32.5824   1
  -2  12  10 1014.82 30.9104   3
  -2  12   9 692.949 21.7905   3
   2  12  -9 681.602 23.2201   1
  -2  12   9 665.140 21.3180   1
  -2  12   8 782.161 25.0168   3
  -2  12   8 813.327 24.5875   1
   2  12  -8 797.479 26.2025   1
  -2  12   7 805.780 24.6375   1
   2  12  -7 794.580 26.2576   1
  -2  12   6 56.8420 6.47295   1
   2  12  -6 71.8515 8.57147   1
   2  12  -6 61.1570 8.55263   1
  -2  12   5 1470.74 42.2044   1
   2  12  -5 1402.58 43.2909   1
   2  12  -5 1483.16 43.7237   1
  -2  12   4 692.852 21.0336   1
   2  12  -4 640.088 22.1787   1
  -2  12   4 675.869 21.6946   1
   2  12  -4 655.206 22.5204   1
   2  12  -3 604.250 21.2835   1
  -2  12   3 685.920 20.3435   1
  -2  12   3 635.766 20.8413   1
   2  12  -3 621.406 21.7588   1
  -2  12   2 186.659 8.66185   1
   2  12  -2 149.841 9.65326   1
   2  12  -2 153.849 10.4915   1
  -2  12   2 171.056 9.13425   1
  -2  12   1 434.772 14.9319   1
   2  12  -1 465.322 16.0109   1
   2  12  -1 421.720 16.5339   1
  -2  12   1 422.913 15.3788   1
   2  12   0 243.844 11.1008   1
  -2  12   0 241.053 10.0487   1
  -2  12   0 236.360 10.4495   1
   2  12   0 238.860 11.9465   1
  -2  12  -1 186.149 9.08646   1
   2  12   1 184.928 9.98870   1
  -2  12  -1 198.600 9.45660   1
   2  12   1 195.269 10.6256   1
   2  12   2 136.400 8.65069   1
  -2  12  -2 128.083 7.90672   1
  -2  12  -2 125.872 8.13852   1
   2  12   3 441.003 16.6662   1
  -2  12  -3 494.073 16.3943   1
  -2  12  -3 485.971 16.5306   1
  -2  12  -4 1694.57 48.5743   1
   2  12   4 1601.38 48.6952   1
  -2  12  -4 1711.53 48.7694   1
  -2  12  -5 99.6139 7.64608   1
   2  12   5 115.567 8.27664   1
  -2  12  -5 108.047 8.08892   1
   2  12   6 271.024 11.8736   1
  -2  12  -6 280.734 11.9792   1
   2  12   7 132.181 9.01065   1
  -2  12  -7 137.163 8.98252   1
   2  12   8 30.9050 7.30723   1
  -2  12  -8 32.6462 7.45416   1
   2  12   9 816.019 25.7266   1
  -2  12  -9 804.826 26.0239   1
   2  12  10 58.1600 7.88312   1
  -2  12 -10 58.1006 8.11907   1
   2  12  11 182.936 9.99768   1
  -2  12 -11 176.372 10.5437   1
   2  12  12 12.4626 7.38619   1
  -2  12 -12 8.91969 8.20891   1
  -2  12 -13 1507.03 44.9381   1
   2  12  13 1500.59 44.5906   1
  -2  12 -14 475.494 17.6013   1
  -2 -12 -14 427.018 17.9508   1
   2  12  14 445.614 16.7747   1
  -2  12 -15 2181.32 62.1366   1
  -2 -12 -15 2061.40 62.2926   1
   2  12  15 2126.32 61.6695   1
  -2  12 -16 473.214 17.9259   1
   2  12  16 457.241 17.0304   1
  -2 -12 -16 423.611 17.9734   1
   2  12  17 89.1258 5.64008   3
  -2  12 -17 107.140 10.4113   1
   2  12  17 96.3513 9.47368   1
  -2 -12 -17 91.5963 10.5222   1
   2  12  18 111.032 5.61417   3
  -2  12 -18 126.186 10.6507   1
   2  12  18 103.803 9.98676   1
  -2 -12 -18 118.784 11.4472   1
  -2 -12 -19 660.409 22.7623   1
   2  12  19 602.466 18.2751   3
  -2  12 -19 677.603 22.7150   1
   2  12  19 656.740 21.8143   1
   2 -12  19 658.561 22.5397   1
  -2 -12 -20 107.491 10.8832   1
   2  12  20 83.9412 3.84838   3
  -2  12 -20 115.070 11.1990   1
   2  12  20 127.740 10.3638   1
   2 -12  20 123.056 10.8294   1
  -2  12 -21 97.4881 11.1337   1
  -2 -12 -21 94.5918 10.4707   1
   2  12  21 99.6736 10.2987   1
   2 -12  21 97.1196 10.4616   1
  -2  12 -22 58.3443 10.9245   1
  -2 -12 -22 83.4158 11.0970   1
   2  12  22 61.0140 9.83361   1
   2 -12  22 59.9060 10.2532   1
  -2  12 -23 1042.67 32.1827   1
  -2 -12 -23 949.043 31.4808   1
   2  12  23 938.146 31.1457   1
   2 -12  23 957.224 31.6805   1
  -2  12 -24 464.447 19.2099   1
  -2 -12 -24 430.691 18.5440   1
   2  12  24 442.796 18.3293   1
   2 -12  24 465.337 18.6471   1
  -2  12 -25 247.703 14.5942   1
  -2 -12 -25 257.552 14.0422   1
   2  12  25 239.078 13.8674   1
   2 -12  25 258.438 14.2445   1
   2  12  25 237.325 9.26528   2
  -2  12 -26-5.98825 10.8804   1
  -2 -12 -26 9.87319 10.0050   1
   2  12  26 1.96199 9.76251   1
   2  12  26 1.43529 4.88336   2
   2 -12  26 16.5052 9.84293   1
   2  12  27 127.186 11.7041   1
  -2  12 -27 143.831 12.9064   1
   2  12  27 110.950 6.67496   2
   2 -12  27 150.642 12.0591   1
   2  12  28 800.563 25.7502   1
  -2  12 -28 836.816 26.9322   1
  -2 -12 -28 747.615 25.6133   1
   2  12  28 671.272 21.5286   2
   2 -12  28 764.176 25.8423   1
   2  12  29 22.9559 10.3560   1
  -2  12 -29 25.9263 11.6043   1
  -2 -12 -29 29.5915 10.3826   1
   2  12  29 11.7977 4.63351   2
   2 -12  29 29.4167 10.4192   1
   2  12  30 52.7890 11.1278   1
  -2  12 -30 64.2327 12.1405   1
  -2 -12 -30 72.3033 10.8830   1
   2  12  30 44.9012 5.04161   2
   2 -12  30 58.7256 10.9567   1
   2  12  31 179.720 12.9578   1
  -2  12 -31 194.797 14.3102   1
  -2 -12 -31 177.841 12.5173   1
   2  12  31 148.374 6.91248   2
   2 -12  31 180.644 12.9279   1
   2  12  32 55.2068 11.0936   1
  -2  12 -32 39.7751 11.9862   1
  -2 -12 -32 53.7929 10.7573   1
   2  12  32 37.9523 4.65173   2
   2 -12  32 59.2294 11.1861   1
  -2  12 -33 24.3972 12.1786   1
  -2 -12 -33 24.9974 10.5916   1
   2  12  33 31.7906 11.0570   1
   2 -12  33 23.0395 10.7095   1
  -2  12 -34 29.0159 12.1887   1
  -2 -12 -34 46.8937 11.1985   1
   2  12  34 39.2310 11.5745   1
   2 -12  34 34.6477 10.7475   1
  -2  12 -35 7.73278 12.5339   1
  -2 -12 -35-2.95878 10.7207   1
   2  12  35-2.80860 11.2605   1
   2 -12  35 4.48152 10.4902   1
   2  12  36-7.00858 11.4855   1
  -2  12 -36 2.37113 12.6203   1
  -2 -12 -36-3.81261 10.8899   1
  -2  12 -36 3.99361 13.2751   2
   2 -12  36 2.10803 10.4742   1
   2  12  37 3.91773 11.8412   1
  -2  12 -37 12.2520 12.4181   1
  -2 -12 -37 16.8947 11.4302   1
  -2  12 -37-2.02652 13.5526   2
   2 -12  37 10.7337 11.0667   1
   2  12  38 75.3356 13.1515   1
  -2  12 -38 70.4007 13.9926   1
  -2 -12 -38 76.7461 11.8881   1
  -2  12 -38 62.5622 14.2215   2
   2 -12  38 61.7318 12.0485   1
   2  12  39 34.4876 13.3600   1
  -2  12 -39 27.6391 13.2714   1
  -2  12 -39 26.6691 14.2984   2
   2 -12  39 46.9747 12.3318   1
  -2 -12 -39 69.2849 12.1383   1
  -2  12 -40 97.9359 14.6536   1
   2  12  40 78.6232 13.7687   1
  -2  12 -40 69.8791 13.9762   2
   2 -12  40 96.3625 12.8806   1
  -2 -12 -40 119.920 12.8801   1
  -2  12 -41 123.276 15.5316   1
   2  12  41 100.778 14.2023   1
  -2  12 -41 106.946 16.2949   2
   2 -12  41 124.876 13.9704   1
  -2 -12 -41 126.756 13.1664   1
   2  12  42 32.7044 13.4940   1
  -2  12 -42 32.9698 14.7368   1
  -2  12 -42 12.0906 14.2540   2
   2 -12  42 41.2769 12.3836   1
  -2 -12 -42 46.1062 12.1826   1
   2  12  43 19.6435 13.8794   1
  -2  12 -43 27.3453 15.1694   1
  -2  12 -43 21.6517 14.7231   2
   2 -12  43 36.1891 13.4743   1
  -2 -12 -43 29.4918 12.3598   1
   2  12  44 15.7498 14.0306   1
  -2  12 -44 25.6967 14.8136   1
  -2  12 -44 18.0416 15.7164   2
   2 -12  44 35.3320 12.9590   1
  -2 -12 -44 42.9794 12.7347   1
  -2  12 -45 52.8022 15.7166   1
   2  12  45 48.1840 14.8710   1
  -2 -12 -45 39.6975 13.1738   1
  -2  12 -45 44.4076 15.0190   2
   2 -12  45 40.9723 13.3093   1
  -2  12 -46 5.25412 14.9429   1
   2  12  46 20.4422 15.1005   1
  -2 -12 -46 45.3714 13.3488   1
  -2  12 -46-0.84491 15.8940   2
   2 -12  46 5.67350 13.9805   1
  -2  12 -47 32.4175 15.5574   1
   2  12  47 39.1646 15.5191   1
  -2  12 -47 28.2766 16.5808   2
   2 -12  47 54.4330 14.7260   1
   2  12  48 235.775 18.5872   1
  -2 -12 -48 230.687 17.2643   1
  -2  12 -48 202.635 18.6483   1
   2 -12  48 208.619 17.1558   1
  -2  12 -49 50.1633 16.9244   1
   2  12  49 45.6380 16.3893   1
  -2 -12 -50 28.3965 13.9959   1
   2 -14 -50 104.227 14.8167   1
  -2  14  49 19.8786 15.8595   1
   2 -14 -49 182.461 15.9555   1
  -2  14  48 304.376 19.3765   1
   2 -14 -48 294.678 18.0925   1
  -2  14  47 7.89866 15.7391   1
   2 -14 -47 125.113 15.1291   1
  -2  14  46-0.36688 14.0467   1
   2 -14 -46 54.8980 13.7442   1
  -2  14  45 73.5035 14.9856   1
   2  14 -45 86.3670 17.4057   1
   2 -14 -45 98.9446 13.5221   1
   2  14 -44-8.19859 15.7358   1
  -2  14  44-6.25562 13.7820   1
   2 -14 -44 43.7569 12.5500   1
  -2 -14  44 19.7729 13.9766   1
   2  14 -43 43.0366 16.8926   1
  -2  14  43 35.6501 14.1850   1
   2 -14 -43 74.5868 12.9177   1
  -2 -14  43 68.2133 14.5637   1
  -2  14  42 186.228 16.6400   1
   2  14 -42 189.736 17.9770   1
   2 -14 -42 216.939 15.1025   1
   2  14 -42 178.800 19.0957   2
  -2 -14  42 212.265 17.1059   1
  -2  14  41 89.3095 14.7126   1
   2  14 -41 93.6551 17.1139   1
   2  14 -41 85.5620 16.2662   2
  -2 -14  41 128.522 15.3441   1
  -2  14  40 8.58229 13.0548   1
   2  14 -40 2.67545 15.0519   1
   2 -14 -40 63.9598 12.0396   1
   2  14 -40 16.4637 15.2807   2
  -2 -14  40 63.0411 13.8678   1
   2  14 -39 286.650 19.5933   1
  -2  14  39 247.872 16.9386   1
   2 -14 -39 287.591 15.4676   1
   2  14 -39 281.979 20.4143   2
  -2 -14  39 294.192 17.6162   1
  -2  14  38 195.764 15.5485   1
   2  14 -38 198.843 17.2501   1
   2 -14 -38 259.160 14.9537   1
  -2 -14  38 215.348 16.1257   1
   2  14 -37 37.4031 14.9967   1
   2 -14 -37 77.3892 11.8227   1
  -2  14  37 30.7997 12.1880   1
  -2 -14  37 81.2488 13.7308   1
   2  14 -36 122.286 15.5592   1
   2 -14 -36 131.628 12.5003   1
  -2  14  36 115.470 13.1381   1
  -2 -14  36 128.198 14.2234   1
   2  14 -35 48.7729 14.1819   1
   2 -14 -35 85.3025 11.2526   1
  -2  14  35 49.7005 12.0556   1
  -2 -14  35 54.0989 13.2797   1
   2  14 -34 32.5405 13.8265   1
   2 -14 -34 43.6904 11.2728   1
  -2  14  34 22.9201 11.8049   1
  -2 -14  34 67.4140 13.0696   1
   2  14 -33 351.718 19.0089   1
   2 -14 -33 328.334 16.3420   1
  -2  14  33 301.440 16.4875   1
  -2 -14  33 371.517 18.3574   1
   2  14 -32 147.146 15.2268   1
   2 -14 -32 156.052 12.5875   1
  -2  14  32 111.044 12.6497   1
  -2 -14  32 171.855 14.7809   1
   2  14 -31 11.0984 12.7417   1
   2 -14 -31 22.3565 10.0415   1
  -2  14  31 11.4364 10.5458   1
  -2 -14  31 28.8906 12.5585   1
   2  14 -30 129.676 14.1166   1
   2 -14 -30 124.153 11.1533   1
  -2  14  30 125.142 11.6092   1
   2  14 -29 5.70327 12.5409   1
   2 -14 -29 11.3875 10.0963   1
  -2  14  29 10.5615 10.3849   1
   2  14 -28 12.4450 12.0899   1
   2 -14 -28 17.7121 9.03838   1
  -2  14  28 13.4153 9.68731   1
   2  14 -27 161.462 13.9908   1
   2 -14 -27 148.842 11.6012   1
  -2  14  27 142.930 11.2027   1
   2  14 -26-0.70707 11.3690   1
   2 -14 -26 7.74382 9.55712   1
  -2  14  26 5.03333 9.34904   1
   2  14 -25 24.4859 11.5669   1
   2 -14 -25 9.53640 9.51668   1
  -2  14  25 10.4129 9.31281   1
   2  14 -24 2.91031 11.0654   1
   2 -14 -24 21.7521 9.64965   1
  -2  14  24 0.07455 8.69798   1
  -2  14  23 169.035 10.2342   1
   2  14 -23 189.421 13.4699   1
   2 -14 -23 172.200 10.9491   1
  -2  14  23 103.220 4.23724   2
  -2  14  23 98.9705 4.05303   2
   2 -14 -22 251.031 13.0487   1
   2  14 -22 242.511 14.6603   1
  -2  14  22 199.658 7.66106   2
  -2  14  22 223.604 11.5993   1
   2 -14 -21 79.4492 9.82162   1
  -2  14  21 48.7885 4.07041   3
   2  14 -21 66.1335 11.5045   1
  -2  14  21 56.4556 5.06399   2
  -2  14  21 66.2511 9.03152   1
  -2  14  20 390.179 12.8722   3
   2  14 -20 454.911 18.7747   1
  -2  14  20 427.459 16.3439   1
   2 -14 -20 446.294 17.1081   1
  -2  14  19 651.210 20.5652   1
  -2  14  19 550.853 17.6553   3
   2  14 -19 650.821 22.8121   1
  -2  14  18 393.188 15.2686   1
  -2  14  18 372.835 12.6614   3
   2  14 -18 399.725 17.6687   1
  -2  14  17 10.8839 7.84322   1
  -2  14  17 8.01186 5.19683   3
   2  14 -17 0.69692 10.2954   1
  -2  14  16 96.5516 8.98561   1
  -2  14  16 94.1554 6.59982   3
   2  14 -16 86.6352 11.1062   1
  -2  14  15 4.52543 7.74503   1
  -2  14  15 1.50096 5.82059   3
   2  14 -15 5.59689 10.1371   1
  -2  14  14 9.03035 7.42792   1
  -2  14  14 10.0835 5.90587   3
   2  14 -14 16.2791 10.1447   1
  -2  14  13 601.183 19.8581   1
   2  14 -13 619.596 22.2237   1
  -2  14  13 575.022 19.2094   3
  -2  14  12 223.345 11.0854   1
   2  14 -12 231.758 13.6356   1
  -2  14  12 244.109 10.7050   3
  -2  14  11 233.440 10.8717   1
   2  14 -11 249.217 13.3454   1
  -2  14  11 217.316 10.4849   3
  -2  14  10 563.887 18.8442   1
   2  14 -10 561.431 20.9528   1
  -2  14  10 560.788 19.0634   3
  -2  14   9 19.4975 7.32112   3
   2  14  -9 21.6915 9.39906   1
  -2  14   9 24.6613 6.67807   1
   2  14  -9 30.1145 9.19892   1
  -2  14   8 366.653 14.5053   3
   2  14  -8 365.183 15.9877   1
  -2  14   8 378.740 13.8480   1
   2  14  -8 368.786 15.6395   1
  -2  14   7 1098.53 33.2878   3
   2  14  -7 1073.79 34.2337   1
  -2  14   7 1090.10 33.2564   1
   2  14  -7 1067.21 33.9612   1
  -2  14   7 1072.44 32.4366   1
  -2  14   6 323.521 13.8864   3
  -2  14   6 325.755 12.9444   1
   2  14  -6 340.000 14.9335   1
  -2  14   6 350.672 13.9127   1
   2  14  -6 354.756 15.1208   1
   2  14  -5 54.9784 8.86635   1
  -2  14   5 63.3310 7.07078   1
   2  14  -5 50.6075 9.39421   1
  -2  14   5 60.1329 7.68525   1
  -2  14   4 261.063 10.8777   1
   2  14  -4 230.614 12.1819   1
   2  14  -4 248.119 12.9945   1
  -2  14   4 265.028 11.8597   1
   2  14  -3 112.549 9.74807   1
  -2  14   3 145.503 8.48474   1
   2  14  -3 123.114 10.4124   1
  -2  14   3 140.476 9.21055   1
  -2  14   2 68.6395 7.52927   1
   2  14  -2 70.9296 8.94088   1
   2  14  -2 63.9657 9.62232   1
  -2  14   2 61.6849 7.88104   1
  -2  14   1 387.109 14.1840   1
   2  14  -1 377.789 15.2765   1
  -2  14   1 382.291 14.6952   1
   2  14  -1 383.880 15.9810   1
  -2  14   0 93.5773 7.62644   1
   2  14   0 96.3611 8.84470   1
  -2  14   0 105.324 8.31670   1
   2  14   0 99.8181 9.77270   1
   2  14   1 110.183 9.19625   1
  -2  14  -1 112.218 7.98915   1
  -2  14  -1 106.011 8.57303   1
   2  14   1 116.029 10.2236   1
   2  14   2 593.136 20.2920   1
  -2  14  -2 587.932 19.6426   1
  -2  14  -2 591.533 20.1081   1
   2  14   2 601.129 21.2765   1
  -2  14  -3 17.1055 6.78373   1
   2  14   3 12.5129 7.71489   1
  -2  14  -3 7.76194 7.35016   1
   2  14   3 10.2577 8.47155   1
   2  14   4 2.38766 7.81038   1
  -2  14  -4 1.03687 6.60790   1
   2  14   4-1.60975 8.10463   1
  -2  14  -4 2.79482 7.31056   1
   2  14   5 15.5571 8.03455   1
  -2  14  -5 12.2512 6.92932   1
  -2  14  -5 18.3355 7.40980   1
   2  14   6 120.207 9.31718   1
  -2  14  -6 118.926 9.06223   1
  -2  14  -6 118.376 9.41090   1
   2  14   7 137.529 9.90732   1
  -2  14  -7 143.076 9.46931   1
  -2  14  -7 140.464 10.1819   1
  -2  14  -8 486.849 17.8580   1
   2  14   8 487.798 18.0177   1
  -2  14  -8 516.320 18.4625   1
  -2  14  -9 31.0215 8.64300   1
  -2  14  -9 31.7292 8.08080   1
   2  14   9 28.9654 8.23966   1
  -2  14 -10 1135.58 34.9849   1
   2  14  10 1116.56 34.5862   1
  -2  14 -11 144.082 11.0493   1
   2  14  11 154.494 10.4004   1
  -2  14 -12 647.876 22.2197   1
   2  14  12 627.485 21.8124   1
  -2  14 -13 376.124 15.6967   1
   2  14  13 360.529 15.1488   1
  -2  14 -14 320.526 14.9668   1
   2  14  14 338.646 14.5104   1
  -2  14 -15 576.833 20.9717   1
   2  14  15 564.994 20.3403   1
   2  14  16 74.8733 6.72800   3
  -2  14 -16 75.8158 10.4837   1
   2  14  16 85.2778 9.86037   1
   2  14  17 260.031 10.1559   3
  -2  14 -17 276.398 14.4638   1
   2  14  17 270.876 13.1648   1
   2  14  18 383.319 12.9162   3
  -2  14 -18 399.185 17.0146   1
   2  14  18 405.584 16.4669   1
   2  14  19 389.072 13.1730   3
  -2  14 -19 466.798 18.5193   1
  -2 -14 -19 470.944 18.7121   1
   2  14  19 440.688 17.1810   1
  -2  14 -20 1373.63 39.1692   1
  -2 -14 -20 1370.81 39.5232   1
   2  14  20 1335.60 38.2522   1
   2  14  21 7.87327 2.98238   3
  -2  14 -21 11.4056 10.6890   1
  -2 -14 -21 19.0902 11.4502   1
   2  14  21 14.8201 9.83141   1
  -2  14 -22 21.6180 11.0973   1
  -2 -14 -22 28.7522 11.2201   1
   2  14  22 16.9662 9.70987   1
  -2  14 -23 14.2272 11.3222   1
  -2 -14 -23 40.1774 11.9598   1
   2  14  23 19.4379 9.57975   1
  -2  14 -24 549.640 21.2538   1
  -2 -14 -24 530.988 21.0850   1
   2  14  24 489.312 19.9398   1
  -2  14 -25 145.804 13.1485   1
  -2 -14 -25 136.259 12.7640   1
   2  14  25 137.701 11.8473   1
   2  14  26 19.0628 10.3992   1
  -2  14 -26 19.0398 11.5582   1
  -2 -14 -26 29.7835 12.0059   1
  -2  14 -26 19.2940 13.4364   2
   2  14  26 17.5920 5.12709   2
   2 -14  26 31.3733 10.9534   1
   2  14  27 338.053 15.6994   1
  -2  14 -27 347.110 16.5928   1
  -2 -14 -27 334.280 16.0464   1
  -2  14 -27 337.198 18.0821   2
   2  14  27 267.577 10.3932   2
   2 -14  27 313.016 15.9925   1
   2  14  28 0.55462 10.3717   1
  -2  14 -28 8.30633 12.0089   1
  -2 -14 -28 4.36059 10.8751   1
  -2  14 -28 5.09985 13.2497   2
   2 -14  28 13.0548 10.8652   1
   2  14  28 2.30673 4.80507   2
   2  14  29 120.893 11.8558   1
  -2  14 -29 124.174 13.5487   1
  -2 -14 -29 123.202 12.5532   1
   2  14  29 92.8021 5.82414   2
  -2  14 -29 117.774 15.3286   2
   2 -14  29 129.743 12.4046   1
   2  14  30 1.75192 10.7690   1
  -2  14 -30-2.45066 12.5035   1
  -2 -14 -30 2.05717 11.1239   1
  -2  14 -30-3.07467 12.4247   2
   2  14  30-2.36550 4.34912   2
   2 -14  30 7.58573 11.2968   1
   2  14  31 11.1481 11.1411   1
  -2  14 -31 9.70228 12.2283   1
  -2 -14 -31 17.3530 11.4855   1
   2  14  31 7.29181 3.73405   2
  -2  14 -31 13.8275 13.4147   2
   2 -14  31 17.9774 11.2242   1
   2  14  32 111.208 12.6005   1
  -2  14 -32 131.029 13.9535   1
  -2 -14 -32 107.727 12.7879   1
  -2  14 -32 104.318 15.2860   2
   2 -14  32 117.970 12.6563   1
  -2  14 -33 6.35216 12.4799   1
  -2 -14 -33 21.2990 11.3395   1
   2  14  33 13.6195 11.5375   1
   2 -14  33 18.6005 11.4654   1
  -2  14 -34 34.2773 13.1266   1
  -2 -14 -34 27.3019 11.7208   1
   2  14  34 22.5110 12.1902   1
   2 -14  34 16.0578 11.6564   1
  -2  14 -35 11.4481 12.8278   1
  -2 -14 -35 8.55585 11.7840   1
   2  14  35 8.09246 12.4728   1
   2 -14  35 0.37112 11.5965   1
  -2  14 -36 37.5065 14.0902   1
  -2 -14 -36 52.5991 12.1688   1
   2  14  36 41.2255 12.8995   1
   2 -14  36 43.2756 12.2089   1
  -2  14 -37 16.8306 13.7427   1
  -2 -14 -37 29.8121 12.2803   1
   2  14  37 7.47628 12.6088   1
   2 -14  37 6.36946 12.0657   1
  -2  14 -38 16.9088 14.4617   1
  -2 -14 -38 27.9975 12.5542   1
   2  14  38 10.0484 13.2020   1
   2 -14  38 28.1271 12.8199   1
  -2  14 -39 56.4493 15.0699   1
  -2 -14 -39 51.6001 13.1251   1
   2  14  39 59.1694 13.8087   1
   2 -14  39 73.5099 13.4209   1
  -2  14 -40 10.3254 14.8433   1
   2  14  40-0.85176 13.6073   1
   2 -14  40 16.6813 13.2585   1
  -2 -14 -40 47.0831 13.0191   1
   2  14  41 60.8428 14.6454   1
  -2  14 -41 75.8337 15.6333   1
  -2  14 -41 38.9811 16.1913   2
   2 -14  41 63.2668 13.9388   1
   2  14  42 94.3300 15.2447   1
  -2  14 -42 91.1353 16.1165   1
  -2  14 -42 93.9326 16.6469   2
   2 -14  42 105.634 14.7145   1
  -2 -14 -42 128.239 14.3912   1
   2 -14  43 54.3226 14.1863   1
  -2  14 -43 29.6757 15.1296   1
   2  14  43 45.1199 14.8401   1
  -2 -14 -44 125.148 14.8406   1
   2 -14  44 96.0070 14.9393   1
   2  14  44 87.6902 15.5614   1
  -2  14 -44 100.874 17.0471   1
   2 -14  45 19.4839 14.1271   1
  -2  14 -45-5.99340 15.8511   1
   2  14  45-0.26668 15.1137   1
  -2 -14 -46 83.9949 14.4269   1
  -2  14 -46 63.4501 16.7465   1
   2  14  46 48.7209 15.7924   1
  -2 -14 -47 142.919 15.8627   1
  -2 -14 -48 142.783 16.0088   1
   2 -16 -47 189.167 15.5565   1
   2 -16 -46 97.2962 14.1249   1
  -2  16  46 28.1328 15.1913   1
   2 -16 -45 31.5874 13.0624   1
  -2  16  45 1.07889 14.0254   1
   2 -16 -44 41.8902 13.6149   1
  -2  16  44 0.59195 14.6593   1
   2 -16 -43 139.623 14.5464   1
  -2  16  43 117.225 14.9456   1
   2 -16 -42 57.3190 12.8331   1
  -2  16  42 10.6485 14.7043   1
   2 -16 -41 23.7678 12.5286   1
   2  16 -41 8.01312 16.1499   1
  -2  16  41 2.92702 13.3501   1
   2 -16 -40 43.1725 12.9552   1
  -2  16  40 25.9960 13.5495   1
   2  16 -40 27.3887 16.6575   1
   2 -16 -39 76.4132 12.5873   1
  -2  16  39 56.9572 14.2745   1
   2  16 -39 56.7684 16.2945   1
   2 -16 -38 88.2375 13.0617   1
  -2  16  38 65.8063 13.9300   1
   2  16 -38 83.7612 17.1320   1
   2 -16 -37 41.7277 12.0452   1
  -2  16  37 15.8917 12.4016   1
   2  16 -37 7.76537 15.4863   1
   2 -16 -36 218.167 15.0909   1
  -2  16  36 197.698 15.3668   1
   2  16 -36 248.752 18.9599   1
   2 -16 -35 84.1424 13.1213   1
  -2  16  35 41.0388 12.9966   1
   2  16 -35 58.4268 14.9593   1
   2 -16 -34 42.6936 12.0734   1
  -2  16  34 14.1461 12.1035   1
   2  16 -34 25.0045 14.3012   1
   2 -16 -33 171.239 13.9868   1
  -2  16  33 158.453 14.1420   1
   2  16 -33 192.187 17.0376   1
   2 -16 -32 104.547 12.8106   1
  -2  16  32 81.2567 12.2815   1
   2  16 -32 94.6282 15.1218   1
   2 -16 -31 6.27336 11.0320   1
  -2  16  31 14.9240 11.3707   1
   2  16 -31 19.9252 13.4647   1
   2 -16 -30 29.6579 10.7614   1
  -2  16  30 29.6469 10.6655   1
   2  16 -30 41.6868 13.5369   1
   2 -16 -29 14.7363 10.9911   1
  -2  16  29 13.8530 10.6377   1
   2  16 -29 16.6800 13.2164   1
   2 -16 -28 12.4967 10.3296   1
  -2  16  28 6.86728 10.4023   1
   2  16 -28 8.55547 12.8994   1
   2 -16 -27 130.098 11.7373   1
  -2  16  27 119.458 11.3615   1
   2  16 -27 119.073 14.4042   1
  -2  16  26 4.12957 10.0363   1
   2  16 -26 5.58192 12.5487   1
  -2  16  25 5.63006 9.36457   1
   2  16 -25-0.36295 12.1857   1
  -2  16  24 107.765 10.6985   1
   2  16 -24 119.935 13.4502   1
   2  16 -23 9.31298 12.0328   1
  -2  16  23 21.2241 9.39952   1
  -2  16  23 7.09932 3.28371   2
   2  16 -22 3.82669 11.6397   1
  -2  16  22 0.44212 8.91802   1
  -2  16  22 3.85703 4.64413   2
  -2  16  22-0.61706 3.37450   3
   2  16 -21 35.5856 11.8038   1
  -2  16  21 19.1756 4.36247   3
  -2  16  21 19.4290 5.19326   2
  -2  16  21 29.5200 8.93836   1
  -2  16  20 36.2877 4.90798   3
   2  16 -20 40.7125 11.6830   1
  -2  16  20 37.3185 6.00867   2
  -2  16  20 45.2060 9.24936   1
  -2  16  19 149.159 7.47877   3
   2  16 -19 178.140 13.6169   1
  -2  16  19 167.649 8.42230   2
  -2  16  19 184.232 11.0780   1
  -2  16  18 230.033 9.66441   3
   2  16 -18 255.108 15.2382   1
  -2  16  18 243.580 10.4313   2
  -2  16  18 252.147 12.5146   1
  -2  16  17 8.81429 8.42192   1
  -2  16  17 7.88259 5.91391   3
   2  16 -17 7.05518 11.1097   1
  -2  16  16 156.920 10.4496   1
  -2  16  16 143.743 8.22582   3
   2  16 -16 145.649 12.9153   1
  -2  16  15 345.503 14.5022   1
  -2  16  15 359.101 13.1071   3
   2  16 -15 359.252 16.8874   1
  -2  16  14 2.00691 7.92003   1
  -2  16  14 3.66269 6.62529   3
   2  16 -14 11.1894 10.7758   1
  -2  16  13 7.98261 6.73027   3
   2  16 -13 0.20309 10.4542   1
  -2  16  13 10.3979 7.42511   1
   2  16 -13 2.35410 9.97036   1
  -2  16  12 2.04514 6.96233   3
   2  16 -12 5.38059 9.89284   1
  -2  16  12-0.36743 7.19259   1
   2  16 -12 5.24018 9.57673   1
   2  16 -11 127.516 11.5341   1
  -2  16  11 124.797 9.04928   1
   2  16 -11 127.808 11.6378   1
  -2  16  11 122.754 9.02129   3
  -2  16  10 1.36283 7.17368   3
   2  16 -10 2.82015 9.97560   1
  -2  16  10-1.92267 8.16850   1
  -2  16  10 2.58748 7.08230   1
   2  16 -10 2.73996 9.32004   1
  -2  16   9 10.0332 7.50239   3
  -2  16   9 8.05504 7.95894   1
   2  16  -9 13.9829 10.0380   1
   2  16  -9 3.80461 9.15822   1
  -2  16   9 9.16906 7.10876   1
  -2  16   8 187.150 10.9008   3
  -2  16   8 182.172 10.9553   1
   2  16  -8 182.962 12.8311   1
  -2  16   8 190.975 10.0541   1
   2  16  -8 175.299 11.9083   1
  -2  16   7 452.502 17.1352   3
  -2  16   7 446.869 16.9656   1
   2  16  -7 459.828 18.7190   1
   2  16  -7 435.614 17.8143   1
  -2  16   7 438.100 16.2008   1
  -2  16   6 115.197 9.96742   3
   2  16  -6 130.750 11.9286   1
  -2  16   6 124.549 9.83065   1
  -2  16   6 110.019 8.73819   1
   2  16  -6 125.979 10.8793   1
  -2  16   5 234.185 12.4824   3
   2  16  -5 234.048 13.5910   1
  -2  16   5 229.772 11.8568   1
   2  16  -5 210.889 12.4498   1
  -2  16   5 242.414 11.1189   1
  -2  16   4 46.3168 9.57204   3
   2  16  -4 56.3147 9.68958   1
  -2  16   4 62.0742 7.90312   1
   2  16  -4 43.1069 10.4072   1
  -2  16   4 59.7964 8.79376   1
   2  16  -3 1542.98 45.6945   1
  -2  16   3 1532.64 44.5043   1
   2  16  -3 1478.73 46.1490   1
  -2  16   3 1479.39 45.0900   1
   2  16  -2 180.694 11.4640   1
  -2  16   2 188.743 10.4461   1
  -2  16   2 182.566 11.0230   1
   2  16  -2 189.148 12.6223   1
   2  16  -1 78.0253 9.83486   1
  -2  16   1 92.3339 8.54217   1
[truncated: 5,029,081 more chars]
